# Supplementary material for: The association between academic major identity and career decision-making difficulty among Chinese college students: a sequential indirect association model of psychological capital and career adaptability
Source: Front Psychol. 2026 Jun 17;17:1869688. doi: 10.3389/fpsyg.2026.1869688 (PMC13319036; doi:10.3389/fpsyg.2026.1869688)
Supplement: Supplementary file 2 [file Table_1.xls]

## Sheet: data
Y_Career Decision-Making Difficulty	M2_Career Adaptability	M1_Psychological Capital	X_Academic Major Identity	Y4_Difficulties in Career Goal Exploration	Y3_Difficulties in Career Planning Exploration	Y2_Difficulties in Career Self-Exploration	Y1_Difficulties in Career Information Exploration	Mb_4_Confidence	Mb_3_Curiosity	Mb_2_Control	Mb_1_Concern	Ma_4_Optimism	Ma_3_Resilience	Ma_2_Hope	Ma_1_Self-Efficacy	X4_Fit	X3_Behavioral Identity	X2_Affective Identity	X1_Cognitive Identity	ID	Gender	Grade	Internship experience	Academic discipline	Place of origin	X1_1	X1_2	X1_3	X1_4	X1_5	X2_1	X2_2	X2_3	X2_4	X2_5	X2_6	X2_7	X2_8	X3_1	X3_2	X3_3	X3_4	X3_5	X3_6	X4_1	X4_2	X4_3	X4_4	Y1_1
2.0875	4.375	3.79167	3.71667	2.5	2	1.25	2.6	3.83333	4.66667	4.5	4.5	4.66667	4.33333	2.33333	3.83333	3.75	3.16667	4.75	3.2	1	1	3	1	3	1	3	3	4	3	3	4	5	5	5	5	5	5	4	3	4	3	3	3	3	4	4	2	5	3
3.075	2.29167	2.91667	2.34583	3.25	4	2.25	2.8	2.33333	3.16667	1.83333	1.83333	2.5	2.66667	2.33333	4.16667	2.25	2.83333	1.5	2.8	2	1	3	1	5	1	3	1	3	4	3	1	1	2	1	2	1	3	1	3	3	3	4	1	3	2	2	3	2	3
1.44167	4.375	4.45833	4.66042	1	1.66667	1.5	1.6	4.33333	3.5	5	4.66667	5	4.16667	4.33333	4.33333	4.75	4.66667	4.625	4.6	3	1	3	1	5	1	4	5	5	5	4	4	4	4	5	5	5	5	5	5	4	5	5	5	4	4	5	5	5	2
1.45417	4.45833	4.5	4.40208	1.5	1.66667	1.25	1.4	4.33333	4	4.66667	4.83333	4.66667	3.83333	4.66667	4.83333	4.5	4.83333	4.875	3.4	4	1	2	1	6	0	4	3	3	4	3	5	5	5	5	4	5	5	5	5	5	5	5	5	4	5	5	4	4	2
3.00833	3.33333	3.625	3.16667	3	3.33333	2.5	3.2	3.5	4.66667	2.5	2.66667	3.66667	3.66667	3.16667	4	3	2.66667	4	3	5	1	3	1	3	0	3	4	3	2	3	4	4	5	4	3	3	4	5	3	3	3	3	3	1	4	2	3	3	4
2.8125	3.91667	3.375	2.6875	2.5	3	2.75	3	4	4.5	3.5	3.66667	4.33333	4.33333	2.16667	2.66667	2.5	2.5	2.75	3	6	0	1	1	4	1	4	3	2	3	3	3	2	3	3	2	3	3	3	3	3	2	3	1	3	2	3	3	2	3
2.59583	2.79167	2.29167	3.175	3	2.33333	2.25	2.8	2.33333	2.66667	3.16667	3	2.83333	3.16667	1.66667	1.5	4.25	3	2.25	3.2	7	1	1	1	3	0	2	5	3	3	3	1	2	3	4	2	4	1	1	3	3	4	1	3	4	3	5	4	5	4
2.12083	3.875	3.33333	4.24792	2.5	1.33333	1.25	3.4	4.33333	4.16667	4	3	3	4.16667	3.33333	2.83333	4.5	3.66667	4.625	4.2	8	1	1	1	4	1	4	4	4	4	5	4	5	5	5	4	4	5	5	3	3	4	4	4	4	4	5	4	5	3
1.6625	4.33333	4.625	4.62917	1.5	2	1.75	1.4	4.66667	4.66667	4.16667	3.83333	5	4	4.66667	4.83333	4.5	4.66667	4.75	4.6	9	0	1	0	1	0	4	5	4	5	5	5	4	5	5	5	4	5	5	5	5	4	5	5	4	5	5	3	5	1
3.21667	3.29167	2.29167	3.06667	4.5	3.66667	2.5	2.2	4.5	3.66667	2	3	2.83333	2.83333	1.5	2	3	2.66667	3	3.6	10	1	2	0	4	0	3	5	3	3	4	2	1	4	4	4	3	3	3	3	3	3	3	1	3	2	3	2	5	2
1.65	4.20833	4.25	4.2375	1.25	2	1.75	1.6	4.33333	4.33333	4.66667	3.5	4.66667	4	4.66667	3.66667	4.75	3.5	4.5	4.2	11	1	2	1	5	0	4	5	4	4	4	5	4	4	4	5	5	5	4	4	3	3	3	3	5	4	5	5	5	1
2.94583	2.79167	3.08333	2.3625	3	2.33333	4.25	2.2	3.5	2.5	2	3.16667	5	1.83333	2.5	3	2.5	2	2.75	2.2	12	0	3	1	1	1	3	1	2	2	3	1	2	3	4	3	3	3	3	1	3	2	1	3	2	3	1	3	3	3
1.86667	3.33333	4	4.31458	1.75	1.66667	2.25	1.8	4.16667	3.83333	2.33333	3	4	4.5	4.16667	3.33333	4.75	4.33333	4.375	3.8	13	0	2	1	3	0	4	4	4	4	3	4	3	5	3	5	5	5	5	3	4	4	5	5	5	5	5	4	5	2
3.54167	2.625	2.875	3.17917	3	3.66667	4.5	3	4	2.5	2	2	2	3.83333	3.5	2.16667	3.25	2.66667	2	4.8	14	0	1	1	4	0	5	5	5	4	5	3	1	1	2	2	3	3	1	3	3	3	1	3	3	3	3	3	4	2
1.56667	3.91667	3.29167	4.48958	1.5	1.66667	1.5	1.6	3	4	4.33333	4.33333	3.66667	3.33333	2.83333	3.33333	4.5	3.83333	4.625	5	15	0	2	1	4	1	5	5	5	5	5	5	5	5	4	5	4	5	4	4	4	3	4	4	4	4	4	5	5	2
2.7625	3.79167	3.375	4.01875	2.5	4	1.75	2.8	4.16667	3.16667	4.66667	3.16667	3.16667	3.83333	3.5	3	4.75	3.5	4.625	3.2	16	1	1	1	2	1	4	4	3	2	3	5	4	5	4	5	4	5	5	1	3	4	4	4	5	5	5	4	5	3
3.52083	2.41667	3.29167	2.07292	2.25	4.33333	4.5	3	2.66667	1.83333	2.66667	2.5	4	3.83333	3.5	1.83333	2.75	2.16667	1.375	2	17	0	1	0	5	0	1	2	3	2	2	3	2	1	1	1	1	1	1	2	1	3	1	3	3	2	3	3	3	3
2.89167	2.08333	3.33333	2.6	1.75	3.66667	2.75	3.4	2.33333	1.83333	2	2.16667	4.16667	3.83333	2	3.33333	2	2	3	3.4	18	0	1	1	6	1	3	4	4	3	3	3	4	1	3	4	3	4	2	3	1	1	1	3	3	2	1	2	3	2
1.825	3.66667	4.20833	3.50833	2.25	1	2.25	1.8	3.33333	3.33333	3.83333	4.16667	4.33333	4.83333	4.33333	3.33333	2.75	2.83333	4.25	4.2	19	1	2	0	5	0	4	5	4	3	5	4	5	4	5	4	5	3	4	3	2	2	3	3	4	2	3	3	3	2
1.25	4.33333	4.625	4.45208	1.5	1	1.5	1	3.5	4.66667	4.5	4.66667	4.66667	4.5	4.5	4.83333	4.5	3.83333	4.875	4.6	20	1	3	1	2	0	5	5	4	4	5	5	5	5	5	5	5	5	4	3	3	4	5	4	4	4	5	4	5	1
3.6	3.08333	2.79167	2.29375	3.25	4	3.75	3.4	4.66667	3	2.66667	2	2.33333	3	2.5	3.33333	2.5	3	1.875	1.8	21	0	2	0	1	1	2	2	2	1	2	3	2	1	1	3	3	1	1	1	3	4	3	3	4	3	1	3	3	2
3.3875	2.83333	2.625	3.65625	3	3	3.75	3.8	2.66667	2.5	3.83333	2.33333	3	2.5	3.16667	1.83333	4.25	3.5	3.875	3	22	0	1	1	1	1	2	3	4	3	3	4	4	4	4	3	4	5	3	3	3	4	3	4	4	4	5	5	3	5
2.6	3.08333	2.54167	3.10625	3	3	2	2.4	3.83333	2.5	3.16667	2.83333	1.83333	2.33333	4	2	3	3	3.625	2.8	23	1	2	1	4	0	2	3	2	3	4	3	4	4	3	4	4	3	4	2	3	3	4	3	3	3	3	3	3	3
2.84167	3.33333	2.91667	2.65208	1.5	2.66667	4	3.2	3.33333	3.83333	3.5	2.66667	2.33333	3.16667	2.33333	3.83333	1.75	3.33333	2.125	3.4	24	0	2	1	6	0	4	3	3	4	3	3	4	3	1	3	1	1	1	4	3	3	4	4	2	2	1	3	1	2
2.0125	4.58333	4.41667	4.29375	1.5	3	1.75	1.8	4.66667	4.16667	4.66667	4.83333	4.66667	4.16667	4.66667	4.16667	4.75	4.5	4.125	3.8	25	1	2	1	4	0	4	4	4	3	4	5	5	4	3	5	3	4	4	4	4	4	5	5	5	4	5	5	5	2
2.69583	3.5	4.29167	3.02292	2	3.33333	2.25	3.2	2.83333	3	3.5	4.66667	4.66667	4.66667	3.83333	4	2.75	3.16667	3.375	2.8	26	1	3	1	3	0	3	3	3	3	2	4	3	3	3	4	4	3	3	3	3	3	3	3	4	2	3	3	3	3
2.75833	4	3.70833	4.17917	3.5	2.33333	3	2.2	4.5	3.5	4	4	3.33333	4.5	2.66667	4.33333	4.5	3.66667	4.75	3.8	27	0	3	0	3	0	3	5	4	3	4	5	5	5	5	4	5	5	4	4	4	4	3	3	4	5	5	3	5	3
3.19167	2.16667	3.16667	3.24167	3.25	3.66667	3.25	2.6	2	3.16667	1.16667	2.33333	3.33333	2.33333	3.16667	3.83333	4.25	3.16667	2.75	2.8	28	0	3	0	5	0	3	4	3	1	3	3	4	3	1	4	3	3	1	3	3	3	3	4	3	4	5	3	5	3
1.50833	4.66667	4.625	4.05208	1.5	1.33333	2	1.2	5	4.66667	4.66667	4.33333	4.83333	4.66667	4.16667	4.83333	3.75	4.83333	3.625	4	29	1	1	1	2	0	4	5	4	3	4	4	4	4	4	3	3	4	3	4	5	5	5	5	5	3	3	4	5	2
1.64583	4.66667	4.75	3.73542	1.75	1.33333	2.5	1	4.33333	4.83333	5	4.5	4.83333	4.5	4.83333	4.83333	4.25	4.16667	2.125	4.4	30	1	1	1	6	0	4	5	5	4	4	3	1	3	2	3	1	1	3	5	4	4	5	5	2	5	4	4	4	1
2.53333	4.125	4.16667	2.93333	2	3.33333	3	1.8	4	4.66667	4.33333	3.5	3.83333	3.66667	4.66667	4.5	2.5	4.33333	2.5	2.4	31	1	3	1	6	0	1	1	3	4	3	2	4	3	1	3	3	2	2	4	3	5	5	5	4	2	2	3	3	2
2.92083	2.70833	4.29167	3.08542	2.75	3.33333	2	3.6	3	2.66667	2.66667	2.5	5	4	4	4.16667	3.25	3.66667	2.625	2.8	32	0	3	1	3	0	4	1	2	4	3	1	4	3	3	3	3	3	1	3	4	4	3	4	4	3	4	3	3	4
2.32917	3.83333	2.95833	4.45833	1.75	3.66667	1.5	2.4	3.5	4.66667	3.33333	3.83333	3	3.33333	3.83333	1.66667	4.25	4.83333	4.75	4	33	1	3	0	1	0	3	4	5	4	4	5	5	4	5	5	4	5	5	5	5	5	5	4	5	5	4	4	4	3
1.68333	3.25	4.625	2.86042	1.75	1.33333	2.25	1.4	3.33333	3.16667	3.33333	3.16667	5	4.83333	4.5	4.16667	1.75	2.66667	2.625	4.4	34	1	2	0	5	0	5	4	5	4	4	3	2	1	3	3	3	2	4	3	1	3	3	3	3	2	1	2	2	1
1.64167	4.33333	4.5	3.675	1.5	1.66667	2	1.4	3.83333	4.66667	4.5	4.33333	5	4.5	3.83333	4.66667	4.25	4	3.25	3.2	35	0	1	1	3	1	3	2	4	3	4	4	4	4	3	4	3	3	1	4	4	4	3	5	4	4	5	3	5	1
2.14167	4.66667	3.91667	3.59792	1.75	3.66667	1.75	1.4	4.66667	4.66667	4.66667	4.66667	4.33333	3.83333	4	3.5	3.5	3.16667	4.125	3.6	36	1	2	1	1	0	4	4	3	3	4	3	4	4	5	3	4	5	5	1	4	4	2	4	4	4	3	3	4	1
2.7	4.41667	4	3.12292	2	4	3	1.8	4.83333	3.66667	4.83333	4.33333	3.5	3.16667	4.66667	4.66667	3.25	2.66667	4.375	2.2	37	1	3	1	1	0	3	2	1	2	3	4	5	5	5	4	4	4	4	1	3	1	3	4	4	2	5	3	3	2
2.51667	2.45833	2.66667	4.05833	2.75	1.66667	3.25	2.4	2.66667	2.33333	2.16667	2.66667	1.83333	2.5	3.83333	2.5	5	3.33333	4.5	3.4	38	1	1	1	1	1	2	4	4	5	2	5	5	4	4	5	4	4	5	3	3	4	3	3	4	5	5	5	5	2
2.075	4.45833	4.58333	4.28542	2.75	2	1.75	1.8	4.66667	4.66667	4.33333	4.16667	4.83333	5	4	4.5	4.75	3.66667	4.125	4.6	39	0	1	1	5	0	5	5	4	5	4	4	4	4	5	4	3	5	4	3	3	4	3	5	4	5	5	4	5	2
2.09583	3.58333	4.54167	4.61042	2.5	1.33333	1.75	2.8	2.16667	3.16667	4.83333	4.16667	4.33333	4.33333	4.66667	4.83333	4.75	4.66667	4.625	4.4	40	1	2	0	4	1	4	5	4	5	4	5	5	4	5	4	5	4	5	5	4	4	5	5	5	4	5	5	5	2
3.21667	1.83333	2.41667	2.38958	3.5	3.66667	3.5	2.2	1.66667	2.5	1.33333	1.83333	2.83333	2.66667	2.66667	1.5	3.25	2.33333	2.375	1.6	41	0	1	0	5	1	2	1	2	2	1	3	4	1	3	2	4	1	1	3	1	3	3	3	1	2	5	3	3	3
1.88333	3.5	4.04167	3.95833	2	1.33333	3	1.2	3.5	3.5	3.66667	3.33333	4.33333	3.5	3.66667	4.66667	3.25	2.83333	4.75	5	42	1	3	1	5	1	5	5	5	5	5	4	4	5	5	5	5	5	5	3	3	3	1	3	4	5	3	2	3	1
1.38333	4.375	4.20833	4.15625	1.5	1.33333	1.5	1.2	4.16667	4.66667	4.5	4.16667	3	5	4	4.83333	4.25	3.5	4.875	4	43	1	3	1	2	1	4	5	4	4	3	4	5	5	5	5	5	5	5	4	3	3	3	4	4	5	4	4	4	1
1.50833	4.83333	4.75	4.75625	2	1.33333	1.5	1.2	4.66667	4.83333	4.83333	5	5	4.5	4.5	5	4.75	5	4.875	4.4	44	1	2	1	6	0	5	5	4	4	4	5	4	5	5	5	5	5	5	5	5	5	5	5	5	5	5	4	5	1
1.975	3.75	3.66667	2.50208	2.75	1	1.75	2.4	4	3.16667	3.83333	4	3.5	3.5	3.16667	4.5	3	2.83333	2.375	1.8	45	0	1	1	3	0	2	2	3	1	1	4	1	1	2	3	3	3	2	3	3	4	1	2	4	3	3	3	3	2
3.49583	2.95833	2.95833	2.88542	2.5	4.33333	3.75	3.4	3.16667	3.16667	3	2.5	3	4.33333	2.33333	2.16667	2.75	3.16667	3.625	2	46	0	3	1	5	1	1	2	2	3	2	4	4	4	4	3	4	3	3	3	3	3	3	3	4	3	1	3	4	3
1.9375	4.29167	4.625	3.77708	2.25	1	3.5	1	4.83333	4.66667	3.33333	4.33333	4.33333	4.5	4.83333	4.83333	4.5	2.83333	4.375	3.4	47	1	3	1	3	1	3	4	3	3	4	4	5	4	5	5	5	4	3	3	2	3	3	3	3	4	5	4	5	1
2.9875	3.33333	2.75	3.8625	2.5	3	3.25	3.2	2.83333	3.83333	3.33333	3.33333	2.33333	3	2.66667	3	4.75	4.5	3	3.2	48	1	3	1	6	1	3	2	3	4	4	4	3	3	3	2	3	3	3	5	4	4	5	4	5	5	5	4	5	3
2.57917	3.70833	3.54167	3.43542	3.25	3.66667	2	1.4	4	4	3.5	3.33333	3.5	2.66667	4	4	4.25	3.66667	1.625	4.2	49	0	3	1	5	0	4	4	4	4	5	2	1	1	2	2	2	2	1	4	3	4	4	4	3	3	5	4	5	2
2.33333	3.08333	3.375	2.92917	2.25	2.33333	2.75	2	4.16667	2.16667	4.16667	1.83333	3.83333	4	3.66667	2	3.75	2.16667	4	1.8	50	0	3	1	3	0	2	2	1	1	3	4	4	3	5	4	4	5	3	1	3	2	1	3	3	4	4	4	3	2
2.16667	2.66667	3.45833	4.26875	1	1.66667	4	2	2.5	3.16667	2.16667	2.83333	4.16667	3.33333	2.83333	3.5	4.5	4	4.375	4.2	51	1	3	0	5	1	4	4	5	4	4	5	4	5	4	4	4	4	5	4	3	4	4	4	5	5	4	4	5	1
1.52917	4.33333	3.125	4.51667	1.75	1.66667	1.5	1.2	4	4.16667	4.5	4.66667	2.33333	4	3.33333	2.83333	4.25	4.66667	4.75	4.4	52	0	3	1	6	0	4	5	4	4	5	5	5	5	4	4	5	5	5	4	5	4	5	5	5	3	5	4	5	1
3.04583	2.75	2.66667	3.58958	2.75	2.33333	3.5	3.6	2.16667	2	3	3.83333	3.5	2.5	2	2.66667	4.5	2.83333	3.625	3.4	53	1	2	1	1	1	3	3	4	3	4	3	4	4	3	4	3	4	4	3	2	4	3	3	2	5	5	3	5	4
2.49583	4.66667	4	4.49792	1.5	3.33333	2.75	2.4	4.5	4.33333	5	4.83333	4.66667	2.83333	4.16667	4.33333	5	4.16667	4.625	4.2	54	0	3	0	3	0	4	4	5	4	4	4	4	5	5	5	5	5	4	4	4	4	4	5	4	5	5	5	5	2
3.4625	2.20833	2.83333	3.01875	3	4	4.25	2.6	2.16667	2	2.83333	1.83333	3.16667	3.5	2.66667	2	3.5	3	3.375	2.2	55	1	2	1	5	0	3	1	2	2	3	3	3	4	4	4	1	5	3	2	3	1	4	3	5	4	3	4	3	2
3.225	2.625	2.91667	3.16875	3.5	4	3	2.4	3	2.33333	2.5	2.66667	3.33333	3.16667	2.33333	2.83333	3.5	4.5	1.875	2.8	56	1	3	1	3	0	3	3	2	3	3	1	2	3	3	1	3	1	1	4	5	5	4	5	4	4	2	3	5	3
3.50417	2.625	4.04167	3.0625	2.75	3.66667	4	3.6	3.66667	2.66667	1.83333	2.33333	4.83333	4	3.5	3.83333	3.75	3.5	3	2	57	0	3	1	1	1	1	1	3	2	3	3	2	4	3	3	4	3	2	4	3	3	3	4	4	4	4	4	3	5
3.1375	2.16667	2.45833	2.57083	3.25	4	2.5	2.8	3.33333	2.16667	1.66667	1.5	2.83333	2.83333	2.16667	2	2.5	2.33333	3.25	2.2	58	1	2	1	1	0	2	3	2	3	1	4	4	2	3	4	4	2	3	3	1	2	3	2	3	2	3	3	2	3
3.6375	2.625	3.5	2.46458	3	5	2.75	3.8	2.16667	2.66667	4	1.66667	2.5	4.5	2.5	4.5	2.75	1.83333	2.875	2.4	59	0	2	0	4	1	1	3	3	2	3	3	4	1	3	3	3	3	3	1	3	3	1	2	1	2	3	3	3	4
1.89583	3.58333	3.70833	3.62917	2	2.33333	1.25	2	4.16667	3	4	3.16667	4.33333	4.5	2.83333	3.16667	3.75	4.16667	3	3.6	60	0	2	1	6	1	4	3	4	3	4	3	4	3	3	3	3	3	2	5	4	4	4	4	4	4	3	5	3	2
2.6125	2.79167	4.04167	3.10625	3	2	2.25	3.2	3.5	2	3	2.66667	3.33333	4.5	4.5	3.83333	2.75	4	2.875	2.8	61	1	3	1	3	1	4	2	3	2	3	3	3	4	3	2	3	3	2	4	4	5	4	3	4	4	3	3	1	3
2.14167	4.29167	4.08333	4.3	2.5	1.66667	2	2.4	4.66667	4	4.83333	3.66667	4.16667	3.33333	4	4.83333	4.5	4	4.5	4.2	62	1	1	0	4	0	4	4	4	4	5	4	4	5	5	4	5	4	5	3	5	4	4	4	4	4	5	4	5	3
1.99583	4.33333	4.5	3.95	2	2.33333	1.25	2.4	4.16667	4.66667	3.83333	4.66667	4.66667	4.33333	4.66667	4.33333	4	4.5	2.5	4.8	63	0	3	1	4	0	5	5	5	5	4	3	3	3	1	3	3	2	2	5	4	5	3	5	5	4	5	3	4	3
2.11667	4.08333	4.04167	3.7	2.5	1.66667	2.5	1.8	3.83333	3.83333	3.83333	4.83333	4.66667	3.16667	4.33333	4	4	4	4	2.8	64	0	1	1	1	0	1	4	3	3	3	3	4	4	3	4	5	4	5	4	5	3	4	4	4	5	5	3	3	1
2.3	3.58333	3.70833	3.84792	2	3	2	2.2	3.16667	3.16667	4.83333	3.16667	2.66667	5	3	4.16667	5	2.66667	4.125	3.6	65	0	3	1	1	0	4	4	3	4	3	5	5	4	3	3	5	4	4	1	3	3	2	3	4	5	5	5	5	2
1.89167	4.54167	3.70833	3.18125	1.25	2.66667	2.25	1.4	4.66667	4.5	4.66667	4.33333	4	4	3.16667	3.66667	3.5	2.5	3.125	3.6	66	1	2	1	6	0	4	4	4	2	4	4	3	3	3	4	4	2	2	3	2	3	3	3	1	4	3	3	4	2
2.9	3.66667	4.16667	2.61042	2.75	3	3.25	2.6	4.16667	3.33333	4	3.16667	4.83333	2.83333	4.16667	4.83333	2	3.16667	2.875	2.4	67	0	2	0	1	1	1	3	3	2	3	4	2	4	3	2	3	1	4	3	3	2	4	4	3	2	1	3	2	3
3.0375	3.875	2.95833	3.96458	2.5	3	4.25	2.4	3.16667	4	4.16667	4.16667	2.66667	3.16667	2.66667	3.33333	3.75	3.83333	3.875	4.4	68	1	1	1	2	0	4	5	4	5	4	3	4	4	3	4	5	4	4	4	4	4	4	4	3	4	4	3	4	3
4.10833	2.20833	2.66667	3.15417	3.75	4.33333	4.75	3.6	3	3	1.33333	1.5	2.5	3	2.33333	2.83333	3.25	3.66667	3.5	2.2	69	0	3	0	5	1	3	2	1	2	3	5	2	4	3	3	4	4	3	4	4	3	3	4	4	3	3	3	4	3
3.01667	2.5	4.08333	2.49792	2.25	2.66667	3.75	3.4	2.16667	2.66667	2.83333	2.33333	4.5	3.66667	4.5	3.66667	2.5	1.66667	2.625	3.2	70	1	2	1	1	0	3	3	3	3	4	1	1	4	3	3	3	3	3	1	1	3	3	1	1	3	3	3	1	3
3.225	3.33333	3.66667	3.79792	2.5	4	4	2.4	3.16667	3.33333	3.5	3.33333	3.83333	2.16667	4	4.66667	4.75	3.66667	3.375	3.4	71	0	1	1	5	0	4	2	4	3	4	3	4	3	4	3	4	4	2	4	4	4	4	3	3	5	5	4	5	2
2.82917	4.25	3.875	3.71875	2.75	1.66667	3.5	3.4	4.16667	4.33333	3.83333	4.66667	4.16667	2.83333	4.5	4	3.5	4	4.375	3	72	0	3	0	2	1	3	4	2	3	3	3	5	4	5	5	5	5	3	4	4	4	3	4	5	3	2	4	5	3
2.47917	2.875	2.54167	3.51458	3.5	2.66667	2.75	1	3.66667	2.33333	2.83333	2.66667	3	2.83333	2.5	1.83333	3	2.83333	4.625	3.6	73	0	3	1	5	1	4	3	3	4	4	4	4	5	5	5	5	4	5	2	4	2	1	4	4	2	3	3	4	1
2.92917	2.91667	3.91667	3.9375	3	2.66667	2.25	3.8	2.83333	2.33333	4.33333	2.16667	4	3.16667	4.83333	3.66667	4.25	4	3.5	4	74	0	3	1	3	0	3	4	5	4	4	4	4	4	3	3	3	4	3	4	3	4	5	4	4	5	4	4	4	3
3.375	2.20833	2.75	2.3625	2	4	4.5	3	3	2	1.83333	2	3.16667	2.5	2.66667	2.66667	3	2	2.25	2.2	75	0	2	1	1	0	1	3	4	1	2	1	4	3	2	3	3	1	1	2	2	3	1	3	1	3	3	4	2	3
2.65833	3.79167	3.375	2.93125	2	3.33333	3.5	1.8	4.33333	4.5	3.16667	3.16667	3.33333	3.33333	3.16667	3.66667	3.5	3	2.625	2.6	76	1	2	1	4	0	2	1	4	3	3	3	4	3	1	3	3	3	1	3	3	3	3	3	3	3	4	3	4	2
2.78333	3.125	3.41667	2.96667	2.25	2.33333	4.75	1.8	2.33333	3.33333	3.66667	3.16667	2.66667	4.33333	2.66667	4	3.25	2.66667	2.75	3.2	77	1	3	0	3	0	4	2	3	3	4	1	2	3	3	4	3	3	3	3	3	3	3	3	1	2	3	4	4	2
3.0375	2.70833	3.45833	3.60208	3.5	4	2.25	2.4	3.5	1.83333	2.83333	2.66667	3.16667	3.16667	3.66667	3.83333	4	3.33333	2.875	4.2	78	0	2	0	3	0	4	4	3	5	5	4	3	3	1	3	3	3	3	3	2	3	4	4	4	4	3	4	5	2
3.74167	2.08333	2.20833	2.47292	3.75	2.66667	4.75	3.8	2	2	2.5	1.83333	1.5	3.16667	2	2.16667	2.75	2.66667	2.875	1.6	79	0	2	0	3	1	1	1	2	1	3	3	1	3	4	3	3	3	3	1	3	4	4	2	2	3	3	2	3	4
2.09167	2.25	2.70833	3.95417	1.75	2.66667	1.75	2.2	1.83333	3	2	2.16667	2	2.83333	4	2	4	4.66667	3.75	3.4	80	0	1	1	6	1	4	3	4	2	4	3	4	5	4	3	3	4	4	4	4	5	5	5	5	4	3	4	5	1
3.07083	2.54167	3	4.60625	3.5	3.33333	3.25	2.2	3.33333	2.5	2.16667	2.16667	3.5	3	2.5	3	5	4	4.625	4.8	81	1	3	1	2	0	5	5	4	5	5	4	4	5	5	5	5	5	4	4	3	4	3	5	5	5	5	5	5	3
3.475	4.54167	4.45833	4.75417	2.75	4	3.75	3.4	5	4	4.5	4.66667	4.33333	4.66667	4.66667	4.16667	5	4.66667	4.75	4.6	82	1	3	1	3	0	5	5	4	5	4	5	5	5	4	4	5	5	5	5	5	4	4	5	5	5	5	5	5	3
3.25833	3.375	3.08333	2.40625	2.5	4.33333	3	3.2	4.16667	1.83333	4.83333	2.66667	3.5	3.16667	3.83333	1.83333	2.25	2	2.375	3	83	0	2	1	3	0	1	3	3	5	3	3	3	3	3	3	2	1	1	1	3	1	3	3	1	3	2	2	2	2
2.1875	4.33333	3.875	4.01458	2.5	2	2.25	2	3.5	4.83333	4.83333	4.16667	3.66667	4	3.66667	4.16667	2.75	4.33333	4.375	4.6	84	1	1	0	2	0	4	5	4	5	5	4	4	4	4	5	5	5	4	5	3	5	4	5	4	3	3	3	2	3
2.85417	4.33333	4.70833	4.18125	3	3.66667	1.75	3	4.33333	4.5	3.83333	4.66667	4.5	4.66667	5	4.66667	5	3.5	4.625	3.6	85	1	2	1	3	0	4	3	3	4	4	5	5	5	4	5	4	5	4	3	4	4	2	4	4	5	5	5	5	3
3.625	2	2.54167	2.15417	3.5	4	3	4	2	2	2.16667	1.83333	4.16667	2.66667	1.5	1.83333	2.25	2.66667	1.5	2.2	86	0	2	0	1	0	2	2	3	2	2	1	2	2	1	1	3	1	1	2	3	3	2	2	4	2	2	3	2	3
1.8375	3.66667	4.625	3.83125	1.5	2	1.25	2.6	4.33333	3.16667	4	3.16667	4.83333	4.5	4.5	4.66667	3.5	3.5	4.125	4.2	87	0	2	1	4	0	5	4	5	3	4	4	4	4	5	4	3	4	5	4	4	3	4	4	2	3	5	3	3	3
2.20417	4.45833	4.70833	3.67292	1.75	1.66667	2	3.4	4.16667	4.33333	4.5	4.83333	5	4.66667	4.5	4.66667	3.25	3.16667	3.875	4.4	88	0	3	0	3	0	5	5	4	5	3	3	4	4	4	5	3	4	4	4	3	3	3	3	3	3	3	4	3	3
1.62917	4.58333	4.625	3.8	1.25	1.66667	2	1.6	4.83333	4.66667	4.83333	4	4.66667	4.66667	4.5	4.66667	4	4	4	3.2	89	1	1	1	5	1	3	3	3	4	3	4	3	4	4	4	4	5	4	4	4	3	4	5	4	3	5	4	4	2
3.2875	4.08333	2.875	2.5125	3	3	3.75	3.4	4.5	4.33333	4	3.5	3	2.5	2.33333	3.66667	3.25	3	2	1.8	90	0	3	1	5	1	2	3	1	2	1	1	3	2	1	2	2	3	2	3	2	3	3	3	4	3	3	4	3	3
3.25	3.20833	4	2.42083	3.5	3	3.5	3	4	4.16667	2.83333	1.83333	4.83333	3.83333	4.66667	2.66667	2.25	2.83333	3	1.6	91	1	3	1	4	1	1	1	1	2	3	4	2	3	3	3	3	3	3	2	3	1	3	4	4	3	2	3	1	3
3.02917	2.125	2.95833	3.56667	2.25	3.66667	2	4.2	2.66667	1.66667	2.33333	1.83333	3.16667	3.33333	3.33333	2	4.25	4.16667	2.25	3.6	92	0	1	0	5	0	4	3	4	4	3	1	3	3	3	1	2	2	3	4	3	5	5	4	4	4	5	3	5	5
3.06667	2.66667	2.95833	3.81458	2.75	2.66667	4.25	2.6	3.5	2.33333	2	2.83333	4.66667	2.83333	2.66667	1.66667	4.75	2.83333	3.875	3.8	93	1	2	1	4	1	4	3	4	4	4	3	3	5	4	3	4	4	5	2	3	3	2	4	3	4	5	5	5	3
1.49583	4.58333	4.66667	4.41875	1.75	1.33333	1.5	1.4	4.83333	4.16667	4.83333	4.5	4.83333	4.66667	4.33333	4.83333	4.75	4	4.125	4.8	94	1	3	1	5	0	5	5	4	5	5	4	5	4	4	4	3	4	5	4	4	3	5	3	5	5	5	4	5	1
1.66667	3.25	4	4.2	1.25	1.66667	2.75	1	2.33333	2.83333	4.33333	3.5	4.33333	3.66667	3.33333	4.66667	4.75	4.5	2.75	4.8	95	1	1	1	6	0	5	5	5	5	4	3	2	4	1	2	3	3	4	5	4	4	4	5	5	4	5	5	5	1
2.69167	3.75	3.83333	4.83542	1.5	3.66667	3	2.6	3.66667	3.33333	3.83333	4.16667	4.66667	3.33333	3.66667	3.66667	5	4.66667	4.875	4.8	96	1	1	1	5	1	5	5	5	5	4	5	5	5	4	5	5	5	5	4	5	5	4	5	5	5	5	5	5	2
1.46667	4.25	4.83333	4.60417	1.25	1.66667	1.75	1.2	4.33333	4.33333	4.5	3.83333	5	4.66667	4.83333	4.83333	4.25	4.66667	4.5	5	97	0	1	1	2	0	5	5	5	5	5	5	5	5	4	4	4	4	5	5	5	5	5	4	4	4	5	3	5	1
1.725	4.75	4.66667	4.50833	1.25	3	1.25	1.4	4.66667	4.66667	4.83333	4.83333	4.83333	4.33333	4.66667	4.83333	4.75	4.33333	4.75	4.2	98	1	3	1	2	0	4	4	5	5	3	5	5	5	4	4	5	5	5	5	4	5	4	4	4	5	5	4	5	1
1.32083	4.70833	4.75	4.42917	1.5	1.33333	1.25	1.2	5	4.83333	4.5	4.5	4.83333	4.66667	4.83333	4.66667	4.75	4.66667	3.5	4.8	99	0	3	1	3	0	5	5	4	5	5	4	3	3	4	4	3	4	3	4	4	5	5	5	5	4	5	5	5	2
3.25417	3.95833	3.91667	2.84375	2.75	3.66667	3	3.6	4.5	4.5	2.5	4.33333	4.83333	2.83333	3.66667	4.33333	2.25	3	3.125	3	100	0	1	1	6	1	4	3	3	2	3	3	4	3	2	4	4	3	2	4	2	2	3	4	3	2	1	3	3	3
2.31667	4.54167	3.08333	3.93125	1.5	1.66667	3.5	2.6	4.33333	4.33333	4.83333	4.66667	4.5	3.66667	2.16667	2	3.25	5	4.875	2.6	101	1	1	1	1	1	3	2	4	1	3	5	5	5	4	5	5	5	5	5	5	5	5	5	5	3	3	4	3	2
2.28333	4.45833	4.45833	4.31042	2.25	3.33333	1.75	1.8	4.66667	5	4.33333	3.83333	4.66667	4.66667	4.5	4	4.5	3.66667	4.875	4.2	102	1	2	1	1	0	4	4	3	5	5	5	5	5	5	4	5	5	5	3	5	3	3	4	4	4	5	4	5	2
1.79583	4.54167	4.375	3.4375	1.5	1.33333	1.75	2.6	5	4.33333	4.33333	4.5	4.5	4.66667	4.33333	4	2.5	4.5	3.75	3	103	1	1	1	6	0	2	4	2	4	3	3	4	4	4	4	4	3	4	5	4	4	5	4	5	2	2	4	2	2
2.55	3.33333	2.95833	2.60417	2.75	2	2.25	3.2	2.66667	3.16667	3.83333	3.66667	3	3.83333	2	3	2.25	2.66667	2.5	3	104	0	1	0	4	1	4	4	3	1	3	3	2	3	2	3	3	3	1	3	3	3	1	3	3	2	3	3	1	4
2.2625	3.5	4.41667	4.49792	2.25	2	2	2.8	4.66667	3.33333	3.16667	2.83333	4.16667	4.66667	4.66667	4.16667	4.5	4.66667	4.625	4.2	105	1	1	0	3	0	4	4	5	4	4	4	4	5	4	5	5	5	5	5	5	4	4	5	5	4	4	5	5	4
3.7125	2.29167	2.875	2.85625	2.75	5	3.5	3.6	2.16667	2.5	2.83333	1.66667	2.33333	2.33333	3.83333	3	3	2.5	2.125	3.8	106	1	2	1	1	1	5	2	3	4	5	1	2	2	2	2	2	4	2	1	3	3	3	3	2	3	3	3	3	3
2.4375	3.58333	3.95833	2.975	3.25	3	1.5	2	4	3.33333	3	4	4.33333	3	4	4.5	3	3.5	3	2.4	107	1	3	1	6	0	3	2	3	1	3	3	2	4	3	4	3	3	2	3	3	3	4	3	5	4	2	3	3	2
2.2625	3.91667	2.29167	4.43958	1.25	3	3	1.8	4.5	3.83333	4.5	2.83333	2	2	3	2.16667	3.75	4.33333	4.875	4.8	108	0	1	0	3	0	5	4	5	5	5	4	5	5	5	5	5	5	5	4	3	5	5	5	4	3	5	4	3	3
2.60417	4.41667	3.79167	3.91875	2.5	2.66667	3.25	2	4.66667	4.16667	4.16667	4.66667	3	3.66667	4.83333	3.66667	4.75	4.5	3.625	2.8	109	0	2	1	1	1	3	3	2	3	3	5	5	3	2	4	3	5	2	5	4	5	4	5	4	4	5	5	5	2
2.8	2.25	3.16667	3.20625	2	5	3	1.2	2.66667	2.5	2.33333	1.5	4	2.66667	3.5	2.5	4	4	2.625	2.2	110	1	2	1	5	0	1	3	2	2	3	4	3	3	3	1	3	3	1	4	3	5	4	4	4	4	5	3	4	2
1.64583	4.58333	4.58333	4.32917	1.5	2.33333	1.75	1	4.66667	4.5	4.5	4.66667	4.83333	4.5	4.16667	4.83333	4	4.16667	4.75	4.4	111	1	2	1	2	1	4	5	5	4	4	5	5	5	4	5	5	4	5	5	3	4	4	5	4	4	5	4	3	1
1.38333	4.54167	4.45833	4.07708	1.25	1.33333	1.75	1.2	4.66667	4.33333	4.83333	4.33333	4.66667	4.83333	4	4.33333	3.75	3.83333	4.125	4.6	112	1	2	1	5	1	5	5	4	4	5	4	4	4	4	4	4	4	5	3	3	5	3	5	4	3	3	4	5	1
3.68333	3.25	2.08333	3.99375	4.5	4.33333	2.5	3.4	2.33333	3.33333	4.16667	3.16667	2.83333	2	2	1.5	3.75	4.5	4.125	3.6	113	1	1	1	1	0	4	5	3	2	4	4	5	4	3	3	5	4	5	4	4	5	5	5	4	4	3	3	5	3
2.03333	2.16667	2.66667	2.75625	2.25	1.33333	1.75	2.8	1.66667	1.66667	2.83333	2.5	2.5	3.16667	2.83333	2.16667	3.25	2	3.375	2.4	114	1	3	0	1	0	3	3	2	1	3	4	3	4	3	3	3	4	3	1	2	3	2	3	1	4	3	2	4	3
1.91667	3.875	4.41667	3.81875	1.25	1.66667	2.75	2	3.5	3.66667	4	4.33333	4.33333	4	4.66667	4.66667	3.5	4.5	2.875	4.4	115	0	2	1	5	0	4	4	5	5	4	3	1	3	3	3	3	4	3	4	5	4	5	5	4	3	4	4	3	2
3.1	2.91667	2.54167	3.43125	4.25	4	1.75	2.4	2.83333	3	3	2.83333	3	2.66667	1.83333	2.66667	4.5	3.5	3.125	2.6	116	0	2	1	4	0	3	1	3	3	3	1	4	4	3	3	4	2	4	2	2	4	4	5	4	4	5	4	5	3
4.0625	2.20833	2.5	2.67292	3.25	5	4	4	2.16667	2	2	2.66667	2.83333	3.33333	2.5	1.33333	3.5	2.66667	2.125	2.4	117	0	3	1	2	0	3	3	2	1	3	3	2	1	3	2	3	1	2	3	2	3	3	2	3	3	5	3	3	3
2.69583	4.08333	3.79167	4.6875	2.25	3.33333	2	3.2	3.66667	4.16667	4.33333	4.16667	3.66667	4.66667	3.83333	3	5	4.5	4.25	5	118	0	2	1	4	1	5	5	5	5	5	4	4	5	5	3	5	5	3	4	5	5	5	4	4	5	5	5	5	2
3.65833	3.625	3.08333	3.90208	3	3.33333	3.5	4.8	4.5	3.83333	3.5	2.66667	3	3	3.5	2.83333	3.75	4.33333	4.125	3.4	119	0	3	1	1	0	3	4	4	3	3	4	4	4	4	5	3	5	4	4	4	5	5	4	4	4	3	3	5	4
3.79583	2.08333	2.95833	2.61458	4.25	4.33333	3	3.6	2	1.33333	3	2	3.66667	2.33333	2.66667	3.16667	3	2.83333	2.625	2	120	0	3	1	1	1	1	2	3	1	3	3	3	3	2	3	3	1	3	2	3	3	3	3	3	3	3	3	3	4
3.92083	2.375	3.25	2.09375	2.75	4.33333	5	3.6	2.33333	2.66667	2.16667	2.33333	2.83333	4	2.83333	3.33333	2.25	1.5	2.625	2	121	0	3	0	4	1	2	2	2	1	3	3	3	2	2	3	3	3	2	2	1	3	1	1	1	2	2	3	2	3
2.475	4.25	3.70833	2.725	2.25	2	2.25	3.4	4.66667	3.5	4.33333	4.5	2.5	3.66667	4.66667	4	2.25	3	2.25	3.4	122	1	3	1	3	1	3	4	4	2	4	1	1	2	1	3	3	3	4	3	3	3	3	3	3	2	1	3	3	3
2.70833	2.95833	3.5	3.09792	3	2.33333	2.5	3	3	2.33333	2.16667	4.33333	2.66667	5	2.83333	3.5	3.5	2.66667	3.625	2.6	123	1	1	1	4	0	4	2	2	2	3	4	4	4	3	4	3	4	3	3	2	2	2	3	4	3	3	3	5	2
1.5125	3.41667	4.54167	3.38125	1.5	1	1.75	1.8	2.66667	2.83333	3.66667	4.5	4.83333	4.33333	4.33333	4.66667	2.5	3	3.625	4.4	124	0	2	1	5	1	5	4	5	4	4	3	4	4	3	3	4	5	3	1	3	4	4	3	3	3	1	3	3	2
1.82083	4.04167	3.04167	3.68333	1.75	2.33333	2	1.2	4.5	4.33333	4	3.33333	3	2.83333	2.33333	4	2.75	3.83333	4.75	3.4	125	1	3	1	2	0	4	4	4	2	3	5	5	4	5	5	4	5	5	4	3	4	4	4	4	2	3	3	3	1
2.19167	2.875	3.66667	2.69375	1.5	1.66667	4	1.6	4.33333	2.5	2.16667	2.5	3.83333	2.83333	4.16667	3.83333	2	3	3.375	2.4	126	0	2	1	1	0	3	2	3	2	2	3	3	4	4	4	3	3	3	3	3	3	4	3	2	2	2	3	1	2
1.76667	3.91667	4.25	2.5875	1.5	1.66667	2.5	1.4	3.33333	3	4.83333	4.5	4	4.5	3.83333	4.66667	3	2.5	2.25	2.6	127	0	2	1	3	0	3	2	3	4	1	1	4	2	3	3	2	2	1	3	2	3	3	3	1	3	3	3	3	1
2.92083	2.58333	2.625	2.59375	2.5	2.33333	3.25	3.6	2.33333	2.5	2.66667	2.83333	1.66667	2.66667	3.66667	2.5	2.75	2.5	2.125	3	128	0	3	0	2	0	3	2	4	3	3	3	2	2	1	1	3	3	2	3	3	2	3	3	1	2	3	4	2	3
2.36667	2.70833	3.75	4.02917	2.25	1.66667	3.75	1.8	3.16667	3	3	1.66667	3.16667	3.16667	3.83333	4.83333	5	4.66667	2.25	4.2	129	1	3	1	5	0	4	4	5	5	3	1	3	1	3	1	2	4	3	5	5	4	5	5	4	5	5	5	5	2
2.97083	2.75	4.20833	3.14375	2.5	4.33333	3.25	1.8	2	2.66667	3.33333	3	4	3.66667	4.33333	4.83333	3.75	2	3.625	3.2	130	0	3	1	5	0	2	4	3	3	4	4	3	3	3	4	4	5	3	1	3	3	2	2	1	4	2	4	5	2
3.2	2.75	3.70833	2.92292	2.75	3	4.25	2.8	2.66667	2.33333	3.16667	2.83333	4.33333	2.83333	3.66667	4	3.25	3.66667	2.375	2.4	131	1	1	1	4	1	2	2	2	2	4	3	3	1	2	4	1	3	2	4	4	3	4	4	3	4	3	3	3	3
2.775	4.04167	4	4.14375	2.75	3	1.75	3.6	4.16667	4	3.5	4.5	4.66667	3.33333	3.33333	4.66667	4.75	3.5	4.125	4.2	132	1	2	1	6	0	4	5	4	4	4	4	4	4	4	4	5	3	5	3	4	3	3	4	4	5	5	4	5	4
2.19583	2.70833	2.16667	3.90625	2.25	2.33333	2	2.2	2.83333	2.66667	3	2.33333	2	2.5	1.83333	2.33333	4	3.5	4.125	4	133	0	1	1	4	0	4	3	4	5	4	4	5	3	4	5	4	4	4	3	3	4	4	4	3	4	4	4	4	2
2.76667	4.04167	3.875	3.45625	3.5	1.66667	4.5	1.4	4	4.16667	4.33333	3.66667	4.16667	3.33333	4	4	4	3.5	3.125	3.2	134	1	1	0	1	0	3	2	5	2	4	4	2	3	3	3	3	4	3	3	4	4	4	3	3	3	5	3	5	2
2.7875	3.70833	3.91667	3.64167	1.25	4	3.5	2.4	4.83333	3.16667	2.83333	4	3.66667	4.5	3.83333	3.66667	4.75	4.16667	2.25	3.4	135	0	2	1	5	0	3	3	4	4	3	1	1	4	3	3	3	1	2	5	3	4	5	5	3	5	5	4	5	3
3.61667	2.5	3.70833	3.03958	4	2.66667	4	3.8	2.16667	2.16667	3.16667	2.5	4.16667	3.33333	3.66667	3.66667	3.25	3.33333	3.375	2.2	136	1	1	1	2	1	1	1	2	4	3	4	4	3	3	4	5	1	3	3	2	5	2	4	4	4	3	4	2	4
3.5	2.20833	2.83333	3.56875	3.5	3	4.5	3	1.83333	2.83333	2.16667	2	2.16667	2.66667	4.33333	2.16667	4.5	4	2.375	3.4	137	0	1	0	5	0	3	3	3	5	3	3	4	1	1	3	3	3	1	5	3	4	4	4	4	4	5	4	5	4
1.65417	4.25	4.5	4.64792	2	1.66667	1.75	1.2	4.33333	4.5	3.83333	4.33333	4.83333	4.66667	4.33333	4.16667	4.5	4.66667	4.625	4.8	138	0	3	1	4	0	5	5	5	5	4	4	4	5	5	4	5	5	5	5	4	4	5	5	5	4	5	4	5	1
2.17917	4.54167	3.70833	3.94583	1.5	2.66667	1.75	2.8	4.5	4.16667	4.83333	4.66667	3.5	4.33333	2.33333	4.66667	3.5	4.33333	3.75	4.2	139	0	1	0	3	0	4	4	5	4	4	4	4	3	4	4	5	3	3	4	4	5	4	5	4	2	5	4	3	3
2.80417	3.16667	2.625	2.74375	2.5	3.66667	2.25	2.8	3.16667	3.5	3	3	4	2.33333	2	2.16667	3	2.5	2.875	2.6	140	0	2	1	5	1	2	3	1	3	4	4	3	4	3	3	2	1	3	2	3	1	3	3	3	3	3	3	3	3
3.8625	2.66667	4.125	3.39375	3.5	4	3.75	4.2	2.66667	2.33333	3.83333	1.83333	4.66667	4	4	3.83333	4	3.5	2.875	3.2	141	0	1	0	4	0	3	4	2	3	4	3	4	4	3	4	3	1	1	3	4	4	3	4	3	4	5	4	3	5
2.24583	3.45833	4.41667	4.13958	2.5	2.33333	2.75	1.4	3.83333	3	4	3	4.5	4.33333	4.16667	4.66667	4	4.33333	3.625	4.6	142	0	1	1	1	0	5	4	5	4	5	4	4	4	4	3	3	4	3	3	5	4	4	5	5	3	4	4	5	1
2.36667	3	4.20833	2.92917	1.75	2.66667	3.25	1.8	3	2.33333	2.83333	3.83333	3.33333	4.16667	4.66667	4.66667	3.25	3.16667	2.5	2.8	143	1	3	1	5	0	2	4	3	1	4	3	2	3	3	3	3	2	1	3	3	4	3	3	3	2	3	4	4	2
2.3375	4.25	4.70833	4.55625	2	3	1.75	2.6	3.5	4.5	5	4	5	4.66667	4.5	4.66667	4.25	4.5	4.875	4.6	144	1	3	1	6	0	5	5	4	4	5	5	5	5	4	5	5	5	5	4	4	5	5	4	5	4	5	3	5	3
2.75417	3.625	3.45833	2.98125	3.75	1.66667	3	2.6	3.5	3.5	4.83333	2.66667	3.16667	3.5	3.16667	4	4	3	2.125	2.8	145	1	2	1	3	0	2	3	3	3	3	2	1	3	3	1	3	3	1	3	3	3	3	3	3	4	5	3	4	3
1.475	3.29167	3.08333	4.31458	1.25	1	2.25	1.4	3.66667	3.16667	4	2.33333	2.83333	2.66667	3.5	3.33333	3.25	4.33333	4.875	4.8	146	1	1	1	1	1	5	5	5	5	4	4	5	5	5	5	5	5	5	4	4	5	5	4	4	3	3	5	2	2
2.35	3.29167	3.29167	4.08958	2.5	2	2.5	2.4	3	3	3.66667	3.5	2	4	3.16667	4	4	4.83333	4.125	3.4	147	1	2	1	6	1	4	2	3	3	5	4	4	4	3	5	5	4	4	5	4	5	5	5	5	2	5	4	5	3
2.6625	3.04167	2.91667	2.52917	2.5	4	2.75	1.4	3.66667	2.16667	3.16667	3.16667	3	3.16667	2.5	3	3.25	2.16667	2.5	2.2	148	1	1	0	3	1	1	1	3	3	3	1	4	2	3	2	3	4	1	2	1	4	1	2	3	2	5	3	3	1
2.77917	2.41667	3.75	2.28958	3.5	2.66667	1.75	3.2	2.66667	1.83333	2.66667	2.5	4.16667	3.83333	3.33333	3.66667	2.5	2.33333	2.125	2.2	149	0	3	1	5	1	2	3	2	1	3	3	1	1	2	3	2	3	2	1	3	3	3	3	1	2	2	3	3	3
2.81667	4.33333	3.16667	4.2625	3	3.66667	3	1.6	3.66667	5	4.5	4.16667	2.66667	4	3.83333	2.16667	4.5	4	4.75	3.8	150	0	1	1	1	1	4	2	4	5	4	5	5	4	4	5	5	5	5	4	3	5	4	3	5	5	5	4	4	2
1.275	4.54167	4.5	4.72708	1.25	1	1.25	1.6	4.83333	4.33333	4.66667	4.33333	4.5	4.33333	4.66667	4.5	5	4.83333	4.875	4.2	151	1	2	1	2	1	4	4	5	4	4	5	4	5	5	5	5	5	5	5	5	5	5	5	4	5	5	5	5	1
2.05417	3.75	4.58333	4.575	1.75	1.66667	3	1.8	3	3.83333	4.33333	3.83333	4.83333	4.83333	4	4.66667	4.75	4.5	4.25	4.8	152	1	2	1	4	0	5	5	4	5	5	4	4	3	4	5	5	4	5	5	4	4	4	5	5	4	5	5	5	2
1.44583	4	3.66667	4.47292	1.75	1.33333	1.5	1.2	4.5	3.33333	4.16667	4	3.16667	4	4.16667	3.33333	4.5	4.16667	4.625	4.6	153	1	2	1	3	1	5	5	4	4	5	5	4	5	4	4	5	5	5	4	4	5	4	3	5	4	5	4	5	1
2.56667	3.5	3.29167	3.61667	2.75	1.66667	4.25	1.6	4.66667	2.83333	3.33333	3.16667	4	2.33333	4.16667	2.66667	4.5	4.16667	3	2.8	154	1	1	1	3	0	2	2	3	4	3	3	3	3	2	3	2	3	5	5	4	4	3	4	5	5	5	4	4	1
2.29167	2.875	2.41667	3.05	1.75	2.66667	1.75	3	2.66667	2.5	3	3.33333	2.33333	3	2.16667	2.16667	4.25	3	1.75	3.2	155	0	1	1	1	1	4	4	2	3	3	1	2	2	1	2	1	2	3	3	2	4	3	2	4	4	5	4	4	3
2.35417	3.5	2.58333	4.21458	1.5	3.66667	2.25	2	3.83333	3.5	4.66667	2	2	2.66667	2.83333	2.83333	4.75	4.33333	4.375	3.4	156	0	1	1	6	0	3	3	3	4	4	4	5	5	5	4	4	4	4	5	4	4	4	5	4	5	5	4	5	2
3.66667	3.70833	3.04167	2.57292	3	3.66667	5	3	4	2.5	4	4.33333	3	3.16667	3	3	3	2.66667	1.625	3	157	0	1	1	3	1	3	2	3	4	3	1	1	2	3	1	1	1	3	3	3	1	5	3	1	3	3	2	4	3
1.37083	4.25	4.25	3.78333	1.5	1.33333	1.25	1.4	4.33333	3.83333	4.5	4.33333	4.33333	3.83333	4.5	4.33333	4.5	3.83333	3	3.8	158	0	1	1	5	1	4	4	4	5	2	4	3	4	3	3	3	1	3	3	4	3	4	4	5	4	5	4	5	1
2.87083	2.91667	3.16667	3.54583	1.5	4.33333	4.25	1.4	2.66667	3	3	3	2.33333	3.83333	3.83333	2.66667	3.25	2.83333	4.5	3.6	159	0	2	1	3	0	4	4	3	4	3	5	4	5	4	4	4	5	5	3	3	3	4	3	1	4	2	4	3	1
3.25833	4	3.5	4.00417	3	3.33333	3.5	3.2	4.33333	3.66667	5	3	3.33333	3.83333	4.5	2.33333	4.75	2.66667	4	4.6	160	0	2	1	2	1	5	5	5	5	3	4	4	4	4	4	3	5	4	2	1	2	4	3	4	4	5	5	5	3
3.19167	2.70833	3.875	2.97708	3.25	3.66667	2.25	3.6	4	2.83333	1.83333	2.16667	4.83333	2.33333	4.33333	4	2.75	3.83333	3.125	2.2	161	0	2	0	1	0	2	1	2	4	2	3	2	4	3	3	3	4	3	4	3	4	5	3	4	3	3	3	2	3
1.4375	4.125	4.75	4.42708	1.5	2	1.25	1	4.33333	4	4	4.16667	4.66667	4.83333	4.83333	4.66667	4.5	3.33333	4.875	5	162	0	1	1	4	0	5	5	5	5	5	5	5	5	4	5	5	5	5	2	5	4	3	3	3	4	5	4	5	1
2.2375	3.75	3.33333	3.85625	2	2	2.75	2.2	4.5	3.33333	3	4.16667	4.5	4.33333	1.33333	3.16667	4	4.5	3.125	3.8	163	1	1	1	2	0	4	4	3	4	4	3	2	5	4	3	3	4	1	4	4	5	5	5	4	3	5	3	5	2
2.74167	2.16667	2.45833	3.63333	2	2.66667	2.5	3.8	1.33333	2.66667	2.66667	2	3.66667	3.16667	1.5	1.5	3	3.83333	4.5	3.2	164	0	1	1	5	0	3	4	2	4	3	5	5	4	4	5	5	3	5	5	3	3	3	4	5	3	3	3	3	5
2.17083	4.5	3.875	3.46042	2.75	2.33333	2	1.6	4.33333	4.5	4.5	4.66667	2.83333	4	4.83333	3.83333	4.5	2.66667	3.875	2.8	165	1	1	0	6	1	2	1	2	5	4	4	4	4	4	4	5	3	3	3	3	4	3	2	1	4	5	4	5	2
2.2875	3.95833	4.375	3.18958	1.25	3	1.5	3.4	4.66667	4.5	4.33333	2.33333	5	4.5	3	5	2.25	3.33333	3.375	3.8	166	1	2	0	1	0	4	3	4	4	4	3	4	5	4	3	3	3	2	2	3	3	5	4	3	2	1	3	3	3
1.97083	3.95833	2.625	2.94375	1.5	2.33333	2.25	1.8	4.83333	4.66667	3.5	2.83333	2.66667	4.16667	1.5	2.16667	2.75	2.5	3.125	3.4	167	1	3	1	3	1	3	3	4	3	4	4	4	3	3	3	3	4	1	3	1	3	3	1	4	3	3	3	2	2
1.70833	3.875	4.16667	4.42292	1.75	1.33333	1.75	2	4.33333	3	4.16667	4	3.83333	4	4.66667	4.16667	5	4.16667	4.125	4.4	168	0	1	1	3	0	4	5	3	5	5	3	4	5	4	4	4	4	5	5	4	4	3	5	4	5	5	5	5	2
2.17917	3.16667	3.33333	3.95417	2.25	2.66667	2	1.8	2.66667	4.16667	3	2.83333	2.83333	2.5	4.83333	3.16667	4.5	3.66667	4.25	3.4	169	0	3	1	1	1	3	3	4	3	4	4	5	4	4	4	4	5	4	4	3	3	4	4	4	4	5	4	5	3
2.47917	4.25	4.25	2.99583	2.25	1.66667	3	3	4.33333	4.83333	4.16667	3.66667	3.83333	4.66667	4	4.5	3	2.83333	2.75	3.4	170	1	2	1	6	0	4	1	3	5	4	2	3	3	3	3	3	4	1	3	3	3	3	4	1	3	3	3	3	3
2.14583	3.29167	3	3.96875	2.5	2.33333	1.75	2	2.83333	3.33333	3.5	3.5	3.33333	3	3.33333	2.33333	4.5	4	3.375	4	171	0	2	1	5	0	4	4	4	4	4	4	4	4	3	4	3	3	2	4	4	5	3	4	4	4	5	4	5	2
2.62917	2.625	2.66667	3.19167	3.25	1.66667	4	1.6	3	2.5	3.66667	1.33333	2.5	3	3.33333	1.83333	2	2.66667	4.5	3.6	172	1	1	1	4	0	4	3	4	3	4	5	4	5	4	5	5	5	3	3	3	2	4	1	3	2	1	3	2	1
2.34167	3.83333	3.41667	3.7625	2	3.66667	1.5	2.2	3.83333	3.83333	4.16667	3.5	3.5	3.66667	2.5	4	4.25	3	4	3.8	173	1	2	1	1	1	4	5	4	3	3	5	4	4	3	5	4	3	4	3	2	4	4	4	1	5	3	4	5	2
2.59167	2.95833	3.04167	3.25625	1.25	3.66667	3.25	2.2	3.33333	3.16667	2.33333	3	3.66667	3.66667	3.33333	1.5	4	2.5	3.125	3.4	174	1	3	1	5	0	3	4	4	3	3	4	2	3	3	3	3	3	4	3	3	3	1	3	2	4	3	4	5	3
2.50833	2.54167	3.83333	3.76667	2.75	3.33333	1.75	2.2	2.66667	2.16667	2	3.33333	4.33333	4.16667	3.83333	3	4.75	4.16667	2.75	3.4	175	0	1	1	2	1	2	3	4	3	5	4	1	3	3	2	3	3	3	5	3	5	3	4	5	4	5	5	5	1
1.49583	4.625	4.33333	4.54167	1.5	1.33333	1.75	1.4	4.66667	4.66667	4.83333	4.33333	4.66667	3.66667	4.66667	4.33333	4.75	4.16667	4.25	5	176	1	3	1	3	0	5	5	5	5	5	5	5	4	4	4	3	5	4	4	4	4	4	4	5	4	5	5	5	1
2.1125	4.125	4.79167	4.43333	2	3	2.25	1.2	4.33333	4.66667	3.5	4	4.83333	4.83333	4.5	5	4.5	4.83333	4	4.4	177	1	1	0	2	0	5	4	4	5	4	4	5	3	3	4	5	4	4	5	5	4	5	5	5	4	4	5	5	1
3.21667	3.29167	4	3.04583	2.5	3.66667	3.5	3.2	3	2.83333	3	4.33333	4.33333	4.66667	3.83333	3.16667	3.75	1.83333	4	2.6	178	1	1	0	3	1	2	3	3	2	3	5	4	3	4	4	5	4	3	3	1	3	2	1	1	2	5	4	4	5
1.8125	3.54167	4.54167	3.01667	1	2	1.25	3	2	4	3.66667	4.5	5	4.16667	4.66667	4.33333	2.5	3.16667	3	3.4	179	1	3	1	5	1	3	3	4	4	3	3	2	4	3	2	4	3	3	3	3	3	3	4	3	3	2	3	2	3
2.29583	2.83333	3.08333	3.33125	2.25	2.33333	2	2.6	2.66667	2.66667	3.66667	2.33333	2.5	3.33333	4	2.5	3	4.5	2.625	3.2	180	1	1	1	6	0	3	4	4	1	4	3	3	3	4	3	3	1	1	4	4	4	5	5	5	3	2	3	4	2
1.54583	3.91667	3.625	4.62708	2.25	1.33333	1	1.6	3.66667	2.33333	4.83333	4.83333	3.16667	4	3	4.33333	4.75	4.33333	4.625	4.8	181	0	1	1	5	0	5	4	5	5	5	5	5	5	5	5	5	4	3	5	4	4	5	5	3	5	5	4	5	2
1.59167	4.33333	4.29167	4.50625	2.25	1.66667	1.25	1.2	4.66667	4	4.33333	4.33333	4.5	4	4.5	4.16667	4.75	4.5	4.375	4.4	182	1	2	1	3	0	3	5	5	4	5	4	5	5	4	4	4	5	4	5	3	5	5	5	4	4	5	5	5	2
2.52917	2.95833	2.54167	2.95625	3.5	2.66667	1.75	2.2	3.66667	2.5	3.5	2.16667	2.83333	3.16667	2.16667	2	2.25	2.5	2.875	4.2	183	0	3	0	1	1	4	4	4	5	4	3	3	3	3	3	3	3	2	1	2	3	4	4	1	2	2	2	3	3
1.39583	4.45833	4.58333	3.80417	1.25	1.33333	2	1	4.33333	4	4.66667	4.83333	4.66667	4.83333	4.83333	4	2.75	4.66667	4	3.8	184	0	3	1	3	1	4	4	4	4	3	3	5	4	3	4	4	5	4	4	5	4	5	5	5	4	1	4	2	1
1.88333	2.5	3.625	3.52708	1.5	2.33333	1.5	2.2	2.66667	2.5	3.16667	1.66667	2.66667	3.16667	4.66667	4	3.5	3.33333	3.875	3.4	185	1	3	0	6	1	3	2	4	4	4	3	4	5	4	3	4	4	4	3	3	4	3	3	4	4	3	4	3	3
2.91667	2.45833	3	3.14583	3.25	2.66667	2.75	3	2.66667	3.16667	2.33333	1.66667	3.16667	4	1.66667	3.16667	3.5	2.83333	3.25	3	186	1	2	1	1	0	4	2	3	2	4	3	2	3	3	4	3	4	4	3	3	3	1	4	3	4	3	4	3	3
2.1	2.91667	3.41667	4.13125	2.5	1	3.5	1.4	3	2.83333	1.83333	4	3.66667	4	3.33333	2.66667	5	4.5	3.625	3.4	187	1	1	1	2	0	4	3	2	3	5	3	4	3	4	4	2	5	4	4	4	4	5	5	5	5	5	5	5	1
3.7375	2.20833	2.91667	2.62292	3	4	4.75	3.2	3.16667	1.83333	2	1.83333	2.83333	3.66667	2.33333	2.83333	3.75	2.16667	2.375	2.2	188	0	2	1	1	0	3	1	2	3	2	1	2	3	3	4	3	2	1	3	3	2	3	1	1	3	2	5	5	3
1.45833	2.875	3.79167	2.97292	1.5	1.33333	1	2	3.66667	3	2.16667	2.66667	3.16667	4	3.33333	4.66667	4	2.16667	3.125	2.6	189	1	2	0	1	1	2	3	2	3	3	3	3	4	3	3	3	4	2	2	3	3	1	1	3	3	5	4	4	2
2.90833	2.70833	4.625	2.36667	2.5	3.33333	3	2.8	2	3.5	3	2.33333	5	4.66667	4.16667	4.66667	2.75	3.16667	1.75	1.8	190	0	3	0	1	0	1	1	3	2	2	2	2	2	1	2	3	1	1	4	3	3	3	4	2	3	3	3	2	3
1.84583	4.08333	4.75	3.06875	1.75	1.33333	1.5	2.8	4.16667	4	4	4.16667	5	4.66667	4.33333	5	2.75	3	2.125	4.4	191	0	2	0	4	0	4	5	4	5	4	3	3	1	1	3	2	1	3	3	3	3	1	5	3	2	3	3	3	2
3.42917	2.33333	2.83333	2.94792	3	3.66667	4.25	2.8	3.33333	2	2.5	1.5	1.83333	3.16667	4.16667	2.16667	4	3.16667	2.625	2	192	1	3	1	1	1	2	2	1	2	3	3	2	3	1	3	3	3	3	3	2	3	3	4	4	4	4	3	5	3
2.60417	2.95833	3.25	3.04792	2	3.66667	2.75	2	3.16667	3.66667	2	3	4	4	2.33333	2.66667	4.5	3.16667	2.125	2.4	193	0	1	1	5	1	3	3	2	2	2	3	2	3	3	1	1	2	2	2	2	4	4	4	3	4	5	4	5	2
1.64583	3.33333	3.91667	3.33333	2	1.33333	1.25	2	2.5	3.5	3	4.33333	4.66667	4.16667	3.33333	3.5	2.5	2.83333	4	4	194	1	1	1	5	0	3	4	4	5	4	4	5	3	4	4	3	4	5	4	3	3	2	4	1	2	3	2	3	1
2.65833	2.33333	2.95833	3.61042	1.25	2.33333	4.25	2.8	2.16667	2	3	2.16667	2.83333	2.83333	3.5	2.66667	4.5	2.16667	3.375	4.4	195	1	2	1	4	0	4	4	4	5	5	3	4	4	3	3	3	4	3	2	2	2	1	3	3	5	3	5	5	2
1.39167	3.91667	4.08333	4.19167	1	1.66667	1.5	1.4	3	3	4.83333	4.83333	3.33333	4.33333	4.33333	4.33333	3.75	4.16667	4.25	4.6	196	1	1	1	4	0	5	5	3	5	5	5	4	4	3	4	4	5	5	4	5	4	4	4	4	4	4	3	4	2
1.85	4.41667	4.66667	4.53542	1.75	3	1.25	1.4	4.66667	3.66667	4.5	4.83333	4.83333	5	4.66667	4.16667	4.25	4.66667	4.625	4.6	197	0	3	0	2	1	4	5	4	5	5	4	4	5	5	4	5	5	5	5	4	5	5	4	5	4	5	3	5	1
3.2625	2.08333	2.45833	2.2625	3.75	3	4.5	1.8	2.16667	2.16667	2	2	3.5	3	1.33333	2	2.25	2.5	2.5	1.8	198	0	3	1	5	1	1	3	1	2	2	3	1	3	3	3	3	3	1	3	1	3	3	4	1	2	2	3	2	2
2.1625	2.66667	2.625	3.29167	1.5	2	1.75	3.4	2.33333	2.16667	2.5	3.66667	2.66667	2.66667	2.33333	2.83333	3	3.16667	3	4	199	1	1	1	6	1	4	4	3	5	4	4	4	3	3	3	3	3	1	3	3	3	3	3	4	2	5	3	2	3
3.49583	3.54167	3	4.22708	1.75	4.33333	4.5	3.4	2.66667	4.83333	3.33333	3.33333	3.16667	3.33333	3	2.5	4.75	4.83333	4.125	3.2	200	0	1	0	3	0	3	2	3	5	3	4	5	4	4	4	4	5	3	4	5	5	5	5	5	4	5	5	5	3
1.89167	4.29167	3.70833	3.47083	1.75	1.66667	2.75	1.4	4.33333	3.83333	4.66667	4.33333	3.83333	3	4.33333	3.66667	2.75	1.83333	4.5	4.8	201	0	2	1	2	0	5	5	4	5	5	5	4	5	5	4	3	5	5	2	3	3	1	1	1	3	2	3	3	2
1.5625	4.41667	3.91667	4.32083	1.5	1	1.75	2	4.33333	4.66667	4	4.66667	4	3.5	4.33333	3.83333	5	3.33333	4.75	4.2	202	0	2	1	2	1	5	4	4	3	5	5	5	4	4	5	5	5	5	3	3	4	4	3	3	5	5	5	5	1
3.25	2.54167	2.91667	2.91458	1.75	4	4.25	3	3.16667	2.33333	2.5	2.16667	4.33333	2.5	3	1.83333	2.25	2.33333	3.875	3.2	203	0	2	0	3	1	4	2	5	1	4	4	4	4	4	4	3	3	5	1	3	1	3	3	3	2	2	3	2	3
2.44167	3.45833	4.29167	4.03333	1.75	2.66667	1.75	3.6	2.33333	3.66667	3.66667	4.16667	4.83333	5	4.16667	3.16667	3.75	3.83333	3.75	4.8	204	0	3	1	2	0	5	5	5	4	5	4	4	2	4	4	4	5	3	3	4	4	4	4	4	2	5	4	4	3
1.32083	2.375	4.04167	4.29375	1.5	1.33333	1.25	1.2	2.16667	2	3	2.33333	4.33333	3.83333	4.5	3.5	4.75	3	4.625	4.8	205	1	1	1	3	1	5	4	5	5	5	4	5	5	3	5	5	5	5	2	3	4	3	3	3	4	5	5	5	1
1.99583	4.58333	4.54167	4.05625	2.25	2.33333	2	1.4	4.83333	4.16667	4.66667	4.66667	4.5	4.66667	4.83333	4.16667	4.25	4.5	2.875	4.6	206	1	1	1	2	1	5	4	5	4	5	3	5	4	2	1	3	3	2	5	4	4	5	4	5	3	5	4	5	2
2.22083	4.375	3.66667	3.7875	1.5	3.33333	2.25	1.8	5	4.66667	4	3.83333	4.16667	3.5	3.5	3.5	3	3.5	4.25	4.4	207	0	1	1	6	1	5	5	4	4	4	5	5	3	5	5	4	3	4	3	3	4	3	3	5	2	2	3	5	1
1.45833	4.33333	4.58333	3.54375	1.75	1.33333	1.75	1	4.16667	4.83333	3.83333	4.5	5	4.5	4.5	4.33333	2.5	3.5	4.375	3.8	208	0	2	1	2	0	3	4	4	4	4	5	5	5	4	4	4	4	4	5	3	4	3	3	3	3	2	3	2	1
1.74583	3.625	2.41667	4.1125	2	1.33333	2.25	1.4	3.66667	3.66667	5	2.16667	2.16667	2.66667	2.66667	2.16667	4.75	4.5	4	3.2	209	1	2	1	5	0	4	2	4	2	4	4	5	4	4	4	2	4	5	5	4	5	4	5	4	4	5	5	5	1
2.80417	2.75	3.16667	4.00417	2	3.66667	3.75	1.8	3	3	2.16667	2.83333	4.16667	4.66667	2.16667	1.66667	4.25	3.66667	3.5	4.6	210	1	1	1	1	0	5	5	4	4	5	3	5	2	3	4	4	3	4	3	3	4	4	4	4	4	5	5	3	3
1.40417	4.08333	4.45833	4.89583	1.25	1.66667	1.5	1.2	4.33333	4.16667	3.83333	4	4.33333	4.16667	4.83333	4.5	5	4.83333	4.75	5	211	1	3	1	4	1	5	5	5	5	5	5	5	4	4	5	5	5	5	4	5	5	5	5	5	5	5	5	5	1
1.5	4.20833	3.91667	3.59792	1.75	2	1.25	1	4.83333	4.16667	3.16667	4.66667	4	4.83333	3	3.83333	5	1.66667	3.125	4.6	212	0	2	1	1	0	5	5	5	5	3	1	4	4	4	3	3	3	3	1	1	3	1	3	1	5	5	5	5	1
3.4375	2.79167	2.75	3.43958	2.5	4	3.25	4	3.16667	2.66667	2.16667	3.16667	2	2.66667	3.83333	2.5	2.75	4.83333	3.375	2.8	213	1	1	0	3	0	3	4	3	3	1	3	4	2	3	3	3	4	5	4	5	5	5	5	5	3	3	2	3	3
1.6625	2.83333	3.25	3.825	2.5	1	1.75	1.4	2.16667	2	4.16667	3	2.83333	3.16667	3.83333	3.16667	3.25	2.5	4.75	4.8	214	0	1	1	4	1	5	5	5	4	5	5	5	5	5	5	3	5	5	3	3	2	1	3	3	4	3	3	3	1
1.64167	3.79167	4.625	4.44167	1.5	1.66667	2	1.4	3	4.16667	4.16667	3.83333	4.66667	4.66667	4.33333	4.83333	4.5	4.16667	4.5	4.6	215	0	1	1	5	1	5	5	4	4	5	5	5	5	4	5	4	4	4	4	4	4	4	4	5	4	5	4	5	2
3.49583	2.16667	2.20833	4.09583	3.75	4.33333	3.5	2.4	2.5	1.83333	2.16667	2.16667	2.66667	2	2.16667	2	4.75	3.33333	4.5	3.8	216	1	2	1	4	0	4	3	4	5	3	5	4	5	5	4	3	5	5	3	3	3	5	3	3	5	5	4	5	2
1.65833	2.91667	2.625	3.68125	2.25	1.33333	1.25	1.8	2.5	4	2.5	2.66667	4.33333	2	1.16667	3	3.75	3	3.375	4.6	217	0	2	0	4	0	4	5	5	4	5	3	3	4	3	4	3	4	3	3	1	3	5	3	3	2	4	4	5	2
2.80833	2.33333	3	4.44167	1.75	4.33333	1.75	3.4	2	2.83333	2.5	2	3.83333	2.83333	3.16667	2.16667	4.75	4.16667	4.25	4.6	218	1	2	0	5	0	4	5	5	5	4	5	4	4	4	4	3	5	5	5	5	4	4	4	3	4	5	5	5	4
2.525	4.33333	4.58333	3.62917	2.5	2	3	2.6	4.33333	4.16667	4.66667	4.16667	5	5	4.16667	4.16667	3.5	4.16667	3.25	3.6	219	1	1	1	4	0	4	5	3	3	3	4	2	4	4	3	3	4	2	5	3	5	4	4	4	3	5	3	3	2
3.35417	4.625	3.58333	4.27708	3.5	3.66667	3.25	3	5	4.66667	4.66667	4.16667	4.66667	3	3.5	3.16667	4.25	3.83333	4.625	4.4	220	1	2	1	4	1	5	5	4	4	4	5	5	5	4	5	4	5	4	4	4	4	3	4	4	3	5	4	5	3
2.625	2.20833	2.625	3.67292	2	2	3.5	3	2	2	2.66667	2.16667	2.66667	2.5	2.66667	2.66667	4	4.16667	2.125	4.4	221	0	1	1	3	0	4	5	4	4	5	2	1	2	3	3	3	2	1	4	4	4	4	5	4	4	4	5	3	3
2.23333	3.625	2.58333	3.11667	1.5	2.33333	2.5	2.6	4	4.16667	4	2.33333	2.83333	2.33333	3.16667	2	2.75	2.66667	3.25	3.8	222	0	3	1	3	0	3	4	4	3	5	2	3	4	3	4	3	3	4	2	2	3	4	3	2	3	3	2	3	3
1.40417	4.54167	4.375	4.40417	1.5	1.66667	1.25	1.2	4.5	4.66667	4.5	4.5	4.66667	4.33333	4.33333	4.16667	5	3.66667	4.75	4.2	223	1	3	1	4	1	5	4	4	4	4	4	5	4	5	5	5	5	5	3	3	4	3	5	4	5	5	5	5	1
2.26667	2.95833	2.95833	2.98125	2	1.66667	3	2.4	3.16667	2.66667	3.33333	2.66667	4	3.5	2.83333	1.5	3	3	3.125	2.8	224	0	1	1	4	0	2	3	3	3	3	4	4	3	4	3	1	4	2	3	3	3	3	2	4	2	5	2	3	2
2.225	2.91667	2.125	3.9375	1.5	2	2	3.4	3.16667	2.5	4	2	2.33333	2.33333	2.66667	1.16667	4.5	2.5	4.75	4	225	0	2	1	4	0	4	5	3	4	4	5	5	4	5	5	4	5	5	2	3	1	4	1	4	4	5	4	5	4
3.125	4.33333	4.375	4.77708	4	2	3.5	3	4.66667	4	4.66667	4	4.66667	4.5	3.83333	4.5	5	4.83333	4.875	4.4	226	0	2	1	1	0	5	4	4	4	5	5	5	5	5	4	5	5	5	5	5	5	4	5	5	5	5	5	5	3
1.7875	4	4.5	4.12708	2	2	1.75	1.4	4.16667	4	4.16667	3.66667	4.83333	4	4.5	4.66667	3.25	4.33333	4.125	4.8	227	0	2	1	6	0	5	5	5	5	4	4	5	4	4	4	4	4	4	5	3	4	5	5	4	3	3	4	3	1
1.51667	3.5	3.54167	4.39792	1.5	1.66667	1.5	1.4	3	3.5	4	3.5	2.83333	3.16667	4.5	3.66667	4.5	4.66667	4.625	3.8	228	1	3	0	3	1	3	4	4	4	4	5	4	5	5	4	5	5	4	5	4	5	5	4	5	4	5	4	5	2
3.3875	2.75	2.66667	2.72917	2.5	4	3.25	3.8	2.66667	3.33333	3.33333	1.66667	2.66667	2.5	3	2.5	2.5	3.16667	2.25	3	229	1	1	1	5	0	2	4	4	2	3	3	1	2	1	3	3	4	1	2	3	4	3	3	4	2	4	2	2	5
2.14167	4.54167	4.45833	4.8125	3	1.66667	2.5	1.4	4.66667	4	4.83333	4.66667	5	3.66667	4.66667	4.5	5	4.5	4.75	5	230	0	3	1	6	0	5	5	5	5	5	5	4	5	5	5	5	5	4	5	4	4	5	4	5	5	5	5	5	1
1.64583	4.58333	4.83333	4.48125	1.5	1.33333	1.75	2	4.5	4.5	4.83333	4.5	5	4.5	5	4.83333	4.75	4.5	3.875	4.8	231	1	1	1	3	0	5	4	5	5	5	4	4	4	3	4	4	5	3	5	4	5	5	4	4	5	5	4	5	1
2.77083	2.91667	3.375	3.56458	1.5	4.33333	3.25	2	2.83333	3.83333	2.5	2.5	4.5	2.33333	3.33333	3.33333	4.75	3.83333	3.875	1.8	232	0	3	1	3	0	1	3	1	1	3	3	4	3	5	4	4	3	5	3	5	4	3	4	4	5	5	4	5	2
3.15417	2.125	2.33333	3.95625	3.25	2.66667	3.5	3.2	2.16667	1.33333	3.33333	1.66667	2.83333	2.33333	2	2.16667	4.75	4	2.875	4.2	233	1	1	1	1	0	4	4	5	4	4	3	3	3	1	3	5	1	4	4	3	4	4	5	4	5	5	4	5	5
3.30417	2.375	2.95833	2.55	3.5	2.66667	4.25	2.8	2.5	2.5	2.5	2	4.33333	2.5	1.5	3.5	2.75	2	2.25	3.2	234	0	1	1	2	0	3	3	3	4	3	1	3	3	3	3	1	1	3	3	3	1	1	2	2	2	3	3	3	3
3.5375	3.08333	2.54167	2.45625	3.75	4	4	2.4	2.83333	3.33333	3.33333	2.83333	2.83333	2.83333	1.83333	2.66667	3.25	2.5	1.875	2.2	235	1	3	1	3	1	1	3	3	3	1	1	2	3	2	1	3	1	2	1	2	3	3	3	3	3	3	3	4	2
1.66667	4.375	4.16667	4.23958	1.25	1.66667	1.75	2	4.33333	4.33333	4.66667	4.16667	5	4.83333	3.33333	3.5	3.5	3.83333	4.625	5	236	0	3	1	5	1	5	5	5	5	5	5	5	5	3	4	5	5	5	4	3	4	4	4	4	4	3	3	4	3
3.35833	2.375	2.79167	4.24375	2.75	4.33333	3.75	2.6	3	1.66667	2.66667	2.16667	3.33333	3.5	1.83333	2.5	4.75	3	4.625	4.6	237	0	1	1	3	0	5	4	4	5	5	5	5	4	5	4	5	4	5	1	2	3	4	5	3	5	4	5	5	3
2.0875	3.70833	4.08333	2.39167	2.75	2	2	1.6	4.16667	3.5	4.16667	3	4.66667	3.5	3.66667	4.5	2.25	2.66667	2.25	2.4	238	1	3	1	4	1	1	2	3	3	3	3	3	3	1	3	1	3	1	3	3	1	3	3	3	2	2	3	2	2
2.07083	4.54167	3.75	3.81042	1.25	2.33333	1.5	3.2	4.66667	4.16667	5	4.33333	4.33333	3.5	4.83333	2.33333	3.75	4.66667	2.625	4.2	239	0	1	1	2	1	4	5	5	3	4	4	2	3	3	4	3	1	1	4	4	5	5	5	5	3	4	4	4	3
3.7	2.875	2.41667	2.975	3.25	4	3.75	3.8	2.16667	2.5	3.66667	3.16667	2	1.83333	3.16667	2.66667	3.75	2.5	2.25	3.4	240	0	2	0	1	0	3	4	4	3	3	2	1	3	3	3	1	3	2	2	3	1	4	3	2	4	5	4	2	5
2.4875	3.375	3.45833	2.45208	1.5	2	4.25	2.2	3.5	4.16667	2.66667	3.16667	3	3.83333	3.5	3.5	2.75	2.33333	3.125	1.6	241	0	1	1	4	0	1	2	3	1	1	3	1	3	3	4	3	4	4	1	1	3	3	4	2	2	3	3	3	2
3.18333	3.08333	3.33333	3.94167	4.25	2.33333	3.75	2.4	3.16667	3.16667	2.83333	3.16667	3	3.33333	4.33333	2.66667	4	4.66667	4.5	2.6	242	1	1	1	3	1	3	3	2	2	3	3	4	5	4	5	5	5	5	5	5	4	4	5	5	3	5	5	3	3
2.59583	3.20833	3	2.73958	2.25	3.33333	2	2.8	3	3.5	3.5	2.83333	3.83333	3.5	3.5	1.16667	2	2.83333	3.125	3	243	1	1	1	3	0	3	2	5	2	3	4	3	3	3	3	3	3	3	3	3	3	2	3	3	2	1	3	2	3
3.475	3.5	4.375	2.45833	3.5	3	4	3.4	3.16667	3.33333	3.33333	4.16667	4.16667	4.83333	3.83333	4.66667	2.75	2.33333	2.75	2	244	0	1	1	6	0	1	2	2	2	3	3	3	3	2	3	3	2	3	3	2	1	2	4	2	2	3	3	3	3
3.46667	3.25	2.66667	4.61667	2.75	3.66667	4.25	3.2	4.5	2.5	3.83333	2.16667	3	3.83333	2.16667	1.66667	4.5	4.66667	4.5	4.8	245	0	1	1	4	0	5	4	5	5	5	4	5	4	5	4	5	5	4	5	4	5	5	5	4	4	5	4	5	3
1.59583	3.45833	3.91667	4.525	1.75	1.33333	1.5	1.8	3.33333	4.33333	3	3.16667	2.16667	4.5	4.66667	4.33333	4.75	4	4.75	4.6	246	1	2	1	2	0	5	5	5	4	4	5	4	5	4	5	5	5	5	4	4	4	4	4	4	4	5	5	5	1
2.78333	2.91667	2.875	3.0125	3	2.33333	3	2.8	3.66667	2.66667	3.5	1.83333	2.83333	3.83333	2.5	2.33333	2.5	3.5	4.25	1.8	247	0	3	0	4	1	2	2	1	3	1	4	4	5	4	5	4	5	3	3	3	4	3	4	4	2	3	2	3	3
3.45	3.08333	2.16667	2.81458	2.5	4	3.5	3.8	3.5	3.66667	3	2.16667	3	2.33333	1.66667	1.66667	2.75	2.83333	2.875	2.8	248	0	1	1	1	0	3	4	4	2	1	3	3	4	3	4	2	3	1	2	2	3	4	3	3	2	3	3	3	5
3.17083	3.25	3.04167	3.04792	2.75	4.33333	3	2.6	2.83333	3.33333	3.5	3.33333	4.16667	3.16667	2.83333	2	3.5	3.16667	2.125	3.4	249	1	1	1	4	0	4	3	4	3	3	2	2	3	3	3	1	1	2	3	3	3	3	3	4	3	5	4	2	2
2.53333	2.95833	3.125	3.06667	2.5	3.33333	1.5	2.8	3.5	2	3.16667	3.16667	4	3.5	3	2	2.5	3.16667	3	3.6	250	1	3	1	5	0	4	3	4	4	3	3	4	1	4	4	4	1	3	3	3	4	4	4	1	2	2	3	3	3
3.98333	3.5	3.5	4.00833	3.5	4.33333	4.5	3.6	3.5	3.33333	4.33333	2.83333	3.16667	3.5	2.83333	4.5	4.5	4.83333	3.5	3.2	251	0	2	0	3	0	3	4	4	2	3	3	4	4	3	3	4	4	3	5	5	5	4	5	5	3	5	5	5	3
2.85	3.16667	4.16667	3.47708	2	3	4	2.4	2.66667	3.33333	3	3.66667	4.5	4.66667	4	3.5	4.25	3.33333	3.125	3.2	252	0	2	1	3	0	3	4	3	3	3	4	4	3	3	3	1	3	4	4	3	3	3	3	4	4	4	4	5	2
3.5	3.04167	3.54167	3.28958	3	4	4	3	2.66667	3.16667	3.33333	3	4.5	4.5	3	2.16667	4	2.33333	3.625	3.2	253	1	3	1	1	0	3	4	3	3	3	3	3	5	3	4	5	4	2	3	2	3	4	1	1	4	5	4	3	3
2.2	3.75	4.16667	3.36042	1.75	2	2.25	2.8	3.5	3.83333	4.5	3.16667	4.5	3.16667	4.83333	4.16667	4.25	2.16667	3.625	3.4	254	1	3	0	5	0	4	2	3	4	4	4	3	4	4	4	2	4	4	1	3	3	2	1	3	3	5	5	4	3
2.29167	4.375	2.79167	4.55	2	1.66667	3.5	2	4.5	4.16667	4.5	4.33333	2.5	2.5	2.33333	3.83333	4.25	5	4.75	4.2	255	1	1	1	2	0	4	4	4	4	5	4	5	5	5	5	4	5	5	5	5	5	5	5	5	3	5	4	5	3
2.09583	3.04167	3.75	4.74167	2.75	1.33333	1.5	2.8	4.33333	2.5	4.16667	1.16667	4.16667	3.5	2.5	4.83333	4.75	4.66667	4.75	4.8	256	1	1	1	2	0	5	4	5	5	5	5	5	5	4	4	5	5	5	5	4	4	5	5	5	5	4	5	5	3
1.925	3.54167	3.08333	4.01667	2	3	1.5	1.2	4	3.33333	3.5	3.33333	3.16667	2.66667	4.16667	2.33333	3.75	3.16667	4.75	4.4	257	0	3	1	4	1	4	4	5	5	4	5	5	4	5	5	4	5	5	4	5	3	3	1	3	4	5	3	3	1
2.70833	3.54167	3.79167	4.63125	2.75	3.33333	2.75	2	3.5	2.83333	3.33333	4.5	4.5	3.83333	3.33333	3.5	4.75	4.5	4.875	4.4	258	0	2	1	3	0	4	5	4	5	4	4	5	5	5	5	5	5	5	3	5	4	5	5	5	5	5	4	5	2
3.13333	2.625	2.45833	3.45	1.25	4.33333	3.75	3.2	2.33333	2.33333	3.5	2.33333	2.16667	3.83333	2	1.83333	4.25	2.5	2.25	4.8	259	0	2	0	5	0	5	5	4	5	5	1	3	1	3	3	2	2	3	3	1	3	3	4	1	4	5	5	3	3
3.30833	3.66667	2.33333	3.50625	3.25	4.33333	2.25	3.4	4.33333	3.5	4.16667	2.66667	2.33333	2.83333	2.16667	2	3.25	3	4.375	3.4	260	0	2	1	1	0	5	1	3	4	4	5	5	4	4	3	5	5	4	3	3	3	4	3	2	3	2	4	4	3
1.93333	3.08333	4.125	3.8125	1.75	3.33333	1.25	1.4	3.16667	3.16667	2.83333	3.16667	4.66667	4.16667	4.5	3.16667	4	3.5	4.75	3	261	0	1	1	3	0	4	2	3	4	2	4	5	5	5	5	4	5	5	4	3	4	3	4	3	3	5	4	4	2
1.725	4.16667	4.45833	4.47708	2.25	2	1.25	1.4	4.33333	4.33333	3.83333	4.16667	3.66667	4.83333	4.33333	5	5	4.33333	4.375	4.2	262	1	3	1	3	0	4	5	5	4	3	4	4	5	4	5	4	4	5	4	4	5	4	5	4	5	5	5	5	1
2.12083	2.83333	2.54167	3.02292	3	1.33333	2.75	1.4	2.83333	4	3	1.5	2.16667	2.16667	4	1.83333	3.25	2.66667	3.375	2.8	263	0	1	0	4	0	3	2	3	3	3	3	4	3	3	4	3	4	3	3	4	2	1	3	3	4	3	3	3	1
2.20417	4.16667	4.16667	4.72083	3.25	1.66667	2.5	1.4	4	4	4.5	4.16667	5	4.33333	3.16667	4.16667	4.25	4.83333	5	4.8	264	1	2	1	5	0	4	5	5	5	5	5	5	5	5	5	5	5	5	5	5	5	4	5	5	4	5	5	3	2
2.74583	2.16667	2.16667	4.09792	2.75	3.33333	2.5	2.4	2.33333	2.5	2.16667	1.66667	2.66667	1.66667	2.16667	2.16667	4.75	3.16667	3.875	4.6	265	0	2	0	1	1	5	4	5	4	5	4	5	4	3	4	3	4	4	4	3	4	3	1	4	4	5	5	5	3
2.59167	3.20833	4	4.09583	2.75	2.66667	2.75	2.2	3.66667	3	2.16667	4	4	4.66667	3.5	3.83333	3.75	4.33333	3.5	4.8	266	1	2	0	1	1	5	5	5	5	4	4	3	1	3	4	3	5	5	5	5	4	3	4	5	2	4	5	4	2
2.99583	2.625	3.04167	2.29375	2.75	3.33333	2.5	3.4	2.66667	2	3.33333	2.5	3.5	2.5	3	3.16667	2.5	2.5	2.375	1.8	267	0	2	1	1	0	2	1	3	1	2	3	3	3	3	1	3	1	2	3	3	1	2	3	3	2	2	2	4	4
3.44167	2.54167	4.20833	2.73333	2.75	2.66667	4.75	3.6	3.33333	1.83333	2.5	2.5	4.83333	4.33333	4.5	3.16667	3.5	2.33333	2.5	2.6	268	0	1	1	2	0	3	3	3	2	2	3	3	3	3	3	2	2	1	3	3	3	1	2	2	4	3	3	4	3
1.875	3.70833	4.16667	3.68542	2.25	2	1.25	2	4	3.33333	3.5	4	4.5	4.66667	3.5	4	4.5	3.66667	2.375	4.2	269	1	3	0	5	0	4	5	4	4	4	3	3	3	1	3	3	2	1	3	4	4	4	4	3	5	5	3	5	2
1.6375	3.625	4.04167	3.18958	1.5	2	1.25	1.8	3.16667	3.83333	4	3.5	3.5	4.5	4	4.16667	2.5	3.33333	4.125	2.8	270	0	1	1	2	0	3	3	4	1	3	4	5	4	3	4	4	4	5	4	3	3	3	3	4	2	3	3	2	2
2.9375	3.125	3.66667	3.42917	2.5	3	3.25	3	4.5	3.33333	2.16667	2.5	3.33333	2.66667	4.33333	4.33333	5	3.66667	3.25	1.8	271	0	1	1	1	0	1	1	3	1	3	3	2	4	3	3	3	5	3	3	4	3	5	3	4	5	5	5	5	4
3.6875	2.70833	3.625	2.31875	3.5	4	4.25	3	3.33333	3.33333	2.66667	1.5	4.33333	3.5	3.16667	3.5	2.5	2.5	1.875	2.4	272	0	1	1	2	1	3	2	3	1	3	1	2	2	3	3	1	1	2	2	2	3	3	4	1	2	2	3	3	5
2.14167	3.16667	3.83333	2.73125	3	1.66667	1.5	2.4	2.66667	3.5	3.16667	3.33333	4.33333	2.66667	4.16667	4.16667	2.25	2.5	3.375	2.8	273	1	1	1	2	1	3	1	3	4	3	3	4	4	3	4	3	3	3	2	3	3	1	3	3	2	3	3	1	3
2.0375	2.91667	2.54167	2.28125	1.75	3	2	1.4	3	2.16667	3.83333	2.66667	2.66667	2	2.83333	2.66667	2.25	2	1.875	3	274	0	1	1	3	0	3	3	3	3	3	3	1	1	1	1	2	3	3	2	1	1	2	3	3	2	1	3	3	2
3.37917	3.54167	2.95833	3.15417	3	2.66667	4.25	3.6	3.66667	3.5	2.66667	4.33333	2.33333	3.66667	3.66667	2.16667	3	3.66667	2.75	3.2	275	0	3	1	2	0	2	3	4	4	3	3	4	2	2	3	3	2	3	4	4	3	4	3	4	3	2	3	4	3
2.3125	4.29167	2.75	3.20208	4.25	2	1	2	4.83333	4.16667	4	4.16667	4	2.16667	2.16667	2.66667	2.75	3.33333	4.125	2.6	276	0	1	0	5	0	2	4	2	3	2	4	4	4	3	5	4	5	4	3	3	5	2	4	3	3	2	3	3	2
2.7625	3.41667	3.95833	3.1625	2	4	3.25	1.8	2.66667	3.5	3.83333	3.66667	4.83333	3.33333	4	3.66667	3.75	5	1.5	2.4	277	0	3	0	1	0	1	3	3	3	2	1	2	2	1	2	1	2	1	5	5	5	5	5	5	3	5	2	5	2
2.00833	3.08333	3.29167	2.34792	2	3.33333	1.5	1.2	2.5	4.5	3.5	1.83333	2.33333	4.33333	2.5	4	2.25	2.66667	2.875	1.6	278	0	3	0	1	1	1	1	3	1	2	3	2	5	3	3	3	1	3	2	3	4	1	4	2	2	2	3	2	1
4.19167	2.54167	3.29167	2.84583	4	4.66667	3.5	4.6	2.33333	2.16667	2.5	3.16667	4.66667	3	2.5	3	4.25	2.83333	2.5	1.8	279	0	3	0	1	1	1	3	2	1	2	3	2	2	2	2	1	4	4	3	3	3	3	2	3	4	4	4	5	5
3.46667	4.375	3.25	4.44792	4	2.66667	3	4.2	4.5	4.33333	4	4.66667	4.16667	2.33333	3	3.5	4.75	3.66667	4.375	5	280	1	1	1	3	0	5	5	5	5	5	4	4	4	5	5	3	5	5	3	4	4	4	3	4	4	5	5	5	3
2.65417	3.95833	3.54167	4.62083	3.25	1.66667	3.5	2.2	3.5	4.5	4.5	3.33333	4.66667	3	2.5	4	4.75	4.83333	4.5	4.4	281	0	2	0	4	0	5	5	4	4	4	4	5	5	4	4	5	4	5	5	5	5	5	4	5	5	5	5	4	2
3.09167	3.91667	3.29167	3.89375	2.75	1.66667	4.75	3.2	4.5	3.83333	3.16667	4.16667	4.33333	3.16667	2.66667	3	3.25	4.5	3.625	4.2	282	1	1	1	1	0	4	4	5	5	3	3	3	4	5	4	3	3	4	5	4	5	5	4	4	3	5	3	2	3
3.51667	2.45833	2.83333	2.825	2.75	3.66667	3.25	4.4	3.5	2.16667	2.33333	1.83333	3.5	2.66667	3	2.16667	3	3	3.5	1.8	283	0	1	0	1	1	3	1	1	3	1	3	4	3	4	3	3	4	4	3	2	3	4	3	3	4	3	3	2	5
2.20417	4.125	3.45833	3.73333	1.75	1.66667	2	3.4	4.66667	4	4.5	3.33333	3	4.33333	3.16667	3.33333	2.75	4.33333	4.25	3.6	284	0	3	1	1	0	3	4	4	4	3	4	5	4	5	4	4	4	4	4	5	4	4	4	5	3	2	3	3	3
1.27083	4.66667	4.29167	4.29792	1	1.33333	1.75	1	4.5	5	4.83333	4.33333	4.66667	4.5	3.5	4.5	4	4.16667	4.625	4.4	285	1	3	1	2	0	4	5	4	5	4	4	4	5	5	5	5	4	5	4	4	4	4	4	5	4	5	4	3	1
3.25833	2.54167	3.25	2.82292	2.25	3.33333	3.25	4.2	2.83333	1.83333	3.33333	2.16667	3.33333	2.5	3.83333	3.33333	2.5	3.66667	3.125	2	286	1	2	1	2	0	3	2	1	1	3	3	4	3	3	4	3	2	3	3	3	5	2	5	4	2	2	2	4	5
3.05833	2.20833	2.58333	3.2375	2.75	4.33333	2.75	2.4	3	2.33333	2	1.5	3	2.66667	2.33333	2.33333	4.25	3.5	2	3.2	287	1	1	1	5	0	3	3	4	3	3	1	4	3	1	3	2	1	1	3	3	3	4	5	3	3	5	4	5	3
3.1125	2.45833	3.58333	2.10417	2.75	3	3.5	3.2	2.16667	2.83333	2.83333	2	4.66667	3.83333	2.66667	3.16667	2	2.16667	2.25	2	288	0	1	1	2	1	2	1	2	2	3	3	3	3	1	2	1	4	1	3	2	1	3	3	1	2	1	2	3	4
1.75	4.58333	4.25	3.85833	1.5	3	1.5	1	4.5	4.66667	4.83333	4.33333	4.16667	4.33333	4.33333	4.16667	4	4.33333	3.5	3.6	289	0	1	1	3	0	4	4	3	4	3	5	2	4	3	3	3	4	4	4	5	5	3	4	5	4	3	4	5	1
2.24583	2.70833	3.625	3.21667	3	3.33333	1.25	1.4	3	2.16667	3.33333	2.33333	4.16667	3.33333	2.66667	4.33333	2.75	2.66667	3.25	4.2	290	1	3	1	5	1	3	4	4	5	5	3	5	2	4	3	3	3	3	2	3	2	1	4	4	3	3	3	2	2
1.61667	4.25	3.95833	4.63958	1.25	1.66667	1.75	1.8	4.16667	3.16667	5	4.66667	4.66667	3.83333	4	3.33333	4.5	4.83333	4.625	4.6	291	1	2	1	5	0	5	5	5	4	4	5	4	4	5	5	4	5	5	4	5	5	5	5	5	4	5	4	5	1
2.62083	2.70833	2.66667	3.26667	2.5	2.33333	2.25	3.4	2.83333	2.33333	2.5	3.16667	2.16667	3.33333	2.66667	2.5	4.5	1.66667	3.5	3.4	292	1	1	1	4	0	3	5	4	3	2	5	4	4	3	3	3	5	1	1	2	1	1	4	1	4	5	4	5	3
2.8125	4.125	3.95833	3.75833	3.5	2	2.75	3	4.5	4.33333	4	3.66667	5	4.16667	3.33333	3.33333	4.5	3.83333	4.5	2.2	293	1	1	1	2	0	2	1	2	3	3	4	5	5	4	4	5	4	5	3	3	5	4	4	4	4	5	4	5	5
1.99583	2.5	3.33333	3.85417	2.5	1.33333	1.75	2.4	2.83333	2.16667	3.33333	1.66667	4.16667	2.16667	2.66667	4.33333	4.25	4.66667	3.5	3	294	1	3	1	4	1	1	3	3	4	4	3	4	3	4	4	4	3	3	5	4	5	4	5	5	4	5	4	4	3
3.0875	3.58333	2.83333	2.46458	2.75	3	3	3.6	4	3	4.5	2.83333	3.83333	2.66667	2.66667	2.16667	2.75	1.83333	2.875	2.4	295	1	3	0	2	0	3	2	2	3	2	4	2	3	3	2	2	3	4	1	1	3	1	3	2	2	3	3	3	5
2.6625	3.45833	4.375	4.2375	2.25	4	2	2.4	3.33333	3.83333	3.83333	2.83333	4.66667	4	4.33333	4.5	4.75	4.5	3.5	4.2	296	1	2	1	2	0	5	4	4	5	3	3	4	4	3	4	3	4	3	4	3	5	5	5	5	4	5	5	5	3
3.00417	3.20833	3.95833	3.85833	2.5	1.66667	4.25	3.6	3.33333	4	2.83333	2.66667	3.66667	4.33333	4	3.83333	4.5	3.83333	3.5	3.6	297	0	2	0	3	0	4	3	4	3	4	3	3	3	4	4	3	5	3	3	3	4	4	5	4	5	5	5	3	3
2.2375	4.16667	4.375	3.88542	2	3	2.75	1.2	3	4.33333	5	4.33333	4.5	3.83333	4.33333	4.83333	3.5	3.66667	4.375	4	298	1	2	1	5	1	4	5	4	3	4	4	4	4	5	4	5	5	4	3	3	4	4	4	4	3	4	4	3	1
1.95417	2.29167	2.875	2.675	1.75	2.66667	2	1.4	2.33333	3	2.33333	1.5	3.16667	2.33333	2.5	3.5	1.75	2.5	2.25	4.2	299	1	3	0	3	0	4	5	4	5	3	2	2	2	1	1	3	3	4	2	4	3	2	3	1	2	1	2	2	2
2.5875	4	4.41667	3.05	2	2	2.75	3.6	4.33333	3.66667	4	4	4.5	4.83333	4.16667	4.16667	3	3.5	2.5	3.2	300	1	2	1	2	0	3	3	3	3	4	3	1	4	3	2	2	2	3	4	3	5	3	3	3	3	3	3	3	3
1.47917	4.33333	4.29167	3.87708	1.75	1.66667	1.5	1	4.33333	4.83333	3.83333	4.33333	4.16667	3.83333	4.66667	4.5	3.75	2.83333	4.125	4.8	301	1	2	0	6	1	5	5	5	4	5	4	5	4	3	5	3	5	4	3	3	4	3	3	1	4	5	3	3	1
1.77917	3.91667	4.375	3.97083	1.75	1.66667	1.5	2.2	4.83333	4.33333	3.5	3	4.66667	4	4.66667	4.16667	3.5	4.33333	4.25	3.8	302	0	2	1	6	0	4	3	5	4	3	5	5	4	4	4	4	3	5	4	4	5	3	5	5	4	3	3	4	3
2.35417	2.83333	3.66667	4.59583	2.5	2.66667	2.25	2	2.66667	2.66667	4.16667	1.83333	3.5	3.33333	3.83333	4	4.75	4.33333	4.5	4.8	303	1	1	1	6	0	5	5	5	4	5	5	4	5	4	4	5	5	4	5	4	5	4	4	4	4	5	5	5	2
1.4625	4.66667	4.625	4.44583	1.25	2	1	1.6	4.5	4.83333	4.83333	4.5	5	4.5	4.5	4.5	4.5	4.83333	4.25	4.2	304	1	3	1	2	0	4	4	4	5	4	4	4	5	3	4	5	5	4	5	4	5	5	5	5	4	5	4	5	1
3.42917	2.95833	3	3.32083	3	4.66667	3.25	2.8	3	3.16667	2.83333	2.83333	2.33333	3.5	3.33333	2.83333	4	3.33333	3.75	2.2	305	0	3	1	3	1	2	3	1	3	2	4	5	3	3	5	4	3	3	3	3	4	3	3	4	4	5	3	4	3
3.225	2.08333	2.16667	2.58333	3.75	3	2.75	3.4	2.33333	1.33333	2.5	2.16667	2.33333	2.83333	2.16667	1.33333	3.75	1.83333	2.75	2	306	1	2	0	2	1	1	1	3	2	3	3	3	3	3	4	2	2	2	1	1	1	3	3	2	3	3	4	5	4
2.70833	4.25	4.5	4.28125	2.25	3.33333	3.25	2	3.66667	4.83333	4.66667	3.83333	5	3.83333	4.66667	4.5	4.5	4.5	4.125	4	307	1	2	0	1	0	4	4	4	4	4	5	4	4	4	4	3	5	4	5	5	4	4	4	5	4	5	4	5	1
2.325	2.45833	3.875	2.20208	3	3	1.5	1.8	2.5	2.33333	3	2	4.33333	4.16667	4.16667	2.83333	2.25	2.33333	2.625	1.6	308	0	3	1	4	1	1	2	2	1	2	3	2	3	3	3	2	4	1	3	3	3	1	2	2	2	1	4	2	2
3.9125	2.75	3.83333	2.775	3.25	4	4	4.4	2.16667	1.83333	3.83333	3.16667	3.5	4.5	3.83333	3.5	3	3	3.5	1.6	309	0	1	1	5	0	2	2	1	1	2	3	4	5	4	3	3	3	3	3	3	4	2	3	3	2	3	3	4	3
1.85	3.75	3.54167	4.60417	2.75	2	1.25	1.4	3.66667	3.33333	4.16667	3.83333	4	3.33333	3.33333	3.5	5	4.16667	4.25	5	310	1	2	1	4	1	5	5	5	5	5	3	4	5	4	4	5	5	4	4	4	5	4	4	4	5	5	5	5	1
2.22083	2.83333	4.25	2.97292	1.75	2.33333	3	1.8	3	2.66667	2.5	3.16667	4.5	4	4.5	4	2.75	4.16667	3.375	1.6	311	0	1	1	5	0	2	1	3	1	1	3	4	3	3	3	4	3	4	5	3	5	5	3	4	2	3	3	3	2
3.24583	3.625	3.04167	3.38125	2.5	3.33333	2.75	4.4	4.5	2.83333	3.66667	3.5	4.16667	3.33333	3.16667	1.5	3	4.5	2.625	3.4	312	1	2	1	3	0	3	3	4	4	3	3	1	3	3	3	3	2	3	3	5	5	5	4	5	5	2	2	3	5
1.7125	2.375	2.75	4.64583	1.5	1	1.75	2.6	3.66667	1.33333	2.33333	2.16667	3	2	2.16667	3.83333	5	4.33333	4.25	5	313	0	2	1	6	0	5	5	5	5	5	5	4	4	4	4	4	4	5	4	5	4	4	5	4	5	5	5	5	3
3.1625	2.58333	2.54167	2.75625	3.5	4	1.75	3.4	2	3.33333	3	2	2.83333	2.16667	2.5	2.66667	2.5	3	2.125	3.4	314	1	2	1	4	0	3	4	2	4	4	3	2	1	3	2	1	3	2	3	3	3	3	3	3	2	1	2	5	3
2.87083	2.16667	3.45833	2.10833	2.75	3.33333	3	2.4	2.16667	2.66667	1.66667	2.16667	2.33333	3.66667	3.33333	4.5	2.25	2.33333	2.25	1.6	315	0	2	1	2	0	3	2	1	1	1	2	1	3	3	1	2	3	3	3	1	3	3	1	3	2	2	2	3	2
2.06667	3.83333	3.29167	4.7	2	2.66667	2	1.6	3.5	4.33333	4.16667	3.33333	3.33333	2.5	3.33333	4	5	4.5	4.5	4.8	316	1	1	0	5	0	4	5	5	5	5	5	4	4	4	5	4	5	5	5	4	4	5	4	5	5	5	5	5	1
1.3	4	4.375	4.47292	1.5	1	1.5	1.2	3.5	3.66667	4.66667	4.16667	4.66667	4.33333	4.16667	4.33333	4	4.66667	4.625	4.6	317	1	2	1	3	1	5	5	4	5	4	5	5	5	3	5	4	5	5	4	4	5	5	5	5	3	5	3	5	1
1.57917	3.41667	3.66667	2.925	1.75	1.66667	1.5	1.4	3.33333	3.5	3.16667	3.66667	4.5	2.33333	3.83333	4	3.75	3	2.75	2.2	318	1	2	0	5	0	2	2	1	3	3	3	3	3	1	3	3	3	3	3	3	4	1	4	3	3	3	4	5	1
2.2375	3.20833	3.625	4.8125	1.75	2	3	2.2	4.66667	2	2.83333	3.33333	3.16667	3.83333	3.33333	4.16667	5	4.5	4.75	5	319	0	2	0	2	0	5	5	5	5	5	5	5	4	5	5	5	5	4	5	4	5	5	4	4	5	5	5	5	2
2.22917	4.375	4.29167	3.2875	3	2.66667	1.25	2	4.66667	4.5	4.16667	4.16667	4.83333	4.33333	4.16667	3.83333	3	3.5	3.25	3.4	320	0	2	1	2	1	4	3	2	3	5	4	2	3	3	3	3	4	4	3	3	3	4	4	4	2	4	3	3	2
2.54167	3.66667	4.45833	4.35417	3	2.66667	1.5	3	3.83333	4.5	3.5	2.83333	4.5	3.83333	4.66667	4.83333	5	4.66667	3.75	4	321	0	1	0	3	1	4	3	4	5	4	3	4	3	4	4	3	4	5	5	5	5	4	5	4	5	5	5	5	5
2.81667	3.70833	3.70833	2.48958	2	2.66667	4	2.6	4.5	3.83333	2.66667	3.83333	4.16667	3.16667	4.33333	3.16667	2.5	2.33333	2.125	3	322	0	1	1	2	1	3	2	4	3	3	3	3	3	1	1	1	3	2	2	3	1	2	3	3	2	3	2	3	2
2.7875	4.25	4.25	3.56875	2.5	4	2.25	2.4	5	3.33333	3.83333	4.83333	3.33333	4.83333	4.66667	4.16667	3.25	3.5	4.125	3.4	323	1	2	1	3	0	4	3	3	3	4	4	4	5	3	4	4	5	4	4	3	3	3	4	4	3	2	3	5	3
1.925	3.91667	3.33333	4.32083	2.25	2	2.25	1.2	4	4	4.5	3.16667	2.16667	3.16667	4.5	3.5	4.75	4.33333	5	3.2	324	1	1	0	6	0	2	4	4	3	3	5	5	5	5	5	5	5	5	5	4	4	5	3	5	5	5	5	4	1
2.19167	3.16667	4.25	4.0375	2.25	2.66667	2.25	1.6	2.66667	3.16667	3.33333	3.5	4.83333	3.66667	4	4.5	3.5	5	3.25	4.4	325	1	1	0	6	0	4	4	4	5	5	3	4	3	4	4	2	5	1	5	5	5	5	5	5	2	4	4	4	1
1.25833	3.375	4.29167	4.19167	1	1.33333	1.5	1.2	3.5	3.83333	4	2.16667	4.83333	4.16667	3.66667	4.5	4.75	4.16667	3.25	4.6	326	1	1	1	6	1	5	5	5	4	4	4	2	3	2	4	3	4	4	4	5	5	3	5	3	5	5	4	5	2
2.78333	3.45833	3.75	2.78542	3.75	2.33333	2.25	2.8	3.66667	3.33333	3.83333	3	4.83333	4.33333	3.5	2.33333	4	2.66667	2.875	1.6	327	1	1	0	5	0	1	2	2	2	1	3	3	4	2	3	4	3	1	3	3	3	3	1	3	4	5	3	4	3
2.425	3.66667	3.25	3.675	2	3	2.5	2.2	3.33333	4.16667	3.5	3.66667	2.83333	2.16667	4	4	3.75	3.5	3.25	4.2	328	0	1	1	4	0	4	4	4	5	4	3	2	4	4	3	4	3	3	4	3	3	3	5	3	3	4	3	5	2
3.38333	3.875	3.625	2.86875	3.25	3.33333	3.75	3.2	2.83333	4.5	4.66667	3.5	4.66667	3.83333	2.66667	3.33333	3	3	2.875	2.6	329	1	3	1	6	0	1	4	3	3	2	3	2	3	3	3	3	3	3	3	3	3	4	4	1	2	3	3	4	3
2	3.91667	4.75	4.125	1.25	3	1.75	2	3.33333	3.66667	4.33333	4.33333	4.66667	4.66667	4.83333	4.83333	4.25	5	3.25	4	330	0	3	1	5	0	4	4	4	4	4	4	2	2	4	3	3	4	4	5	5	5	5	5	5	4	5	3	5	3
1.65833	4.75	4.25	3.65833	2.25	1.33333	1.25	1.8	4.83333	4.33333	5	4.83333	4	4.33333	4.66667	4	2.5	2.83333	4.5	4.8	331	1	1	1	1	1	5	4	5	5	5	5	5	5	4	4	5	4	4	2	3	2	3	4	3	2	2	3	3	2
2.47917	2.5	2.16667	2.75208	2	2.66667	2.25	3	2.33333	3.5	2.83333	1.33333	2.33333	2.83333	2.16667	1.33333	2.75	2.33333	4.125	1.8	332	1	1	1	2	0	1	2	2	1	3	4	5	5	3	3	4	4	5	3	2	2	1	3	3	3	3	1	4	3
2.19583	4.45833	4.45833	4.64792	3	3.33333	1.25	1.2	4.83333	4	4.5	4.5	4.5	4.5	4.66667	4.16667	4.75	4.66667	4.375	4.8	333	1	3	1	6	1	5	5	4	5	5	3	5	5	4	4	5	4	5	5	4	4	5	5	5	4	5	5	5	1
1.60833	4.04167	3.91667	3.01667	2	1.33333	1.5	1.6	4	2.83333	5	4.33333	3	4.33333	4	4.33333	2.25	3.16667	3.25	3.4	334	1	2	1	4	0	3	3	3	4	4	4	3	3	4	4	4	3	1	3	3	3	3	4	3	3	1	3	2	2
2.06667	3.66667	3.91667	2.7375	2	1.66667	2	2.6	4.33333	3.33333	4.16667	2.83333	4	4.16667	3.16667	4.33333	2.75	3	2	3.2	335	1	2	1	4	1	2	4	3	4	3	2	3	2	2	1	1	3	2	4	1	3	3	3	4	2	3	3	3	3
1.38333	2.83333	3.25	4.31875	1	1.33333	2	1.2	3.5	3.5	2.16667	2.16667	4.83333	2.83333	3.66667	1.66667	5	4	3.875	4.4	336	1	2	1	3	0	4	5	5	5	3	4	4	4	3	3	3	5	5	4	4	4	4	4	4	5	5	5	5	1
2.85417	4.66667	4.33333	4.1875	1.75	2.66667	4	3	4.5	4.66667	5	4.5	4.33333	4.16667	4.33333	4.5	4.25	4.5	4	4	337	0	1	1	2	0	4	5	2	4	5	3	4	5	5	4	4	4	3	4	5	4	5	4	5	4	4	4	5	2
3.75833	2.25	2.79167	2.9	3	4.33333	4.5	3.2	2.5	2.16667	1.83333	2.5	3.33333	3	2.83333	2	3.5	3	2.5	2.6	338	0	3	0	5	0	4	1	2	3	3	2	2	1	3	3	3	3	3	3	2	4	2	3	4	3	3	4	4	3
3.51667	2.79167	2.95833	3.3625	2.5	3.66667	3.5	4.4	3.5	2.66667	2.66667	2.33333	2.83333	2.83333	3.16667	3	3	4	3.25	3.2	339	0	1	0	4	0	3	3	4	2	4	4	4	4	2	4	4	3	1	5	4	4	4	4	3	2	3	3	4	5
1.79583	4.5	4.20833	4.34583	2.25	1.33333	2	1.6	4	4.83333	4.66667	4.5	4.66667	4.66667	3.16667	4.33333	4.5	3.83333	4.25	4.8	340	1	2	1	3	1	5	4	5	5	5	4	3	5	4	5	4	5	4	5	3	3	4	4	4	5	3	5	5	2
1.5	3.95833	2.75	4.64792	1.25	2	1.75	1	4.5	3.16667	4.66667	3.5	3.33333	2.66667	2.16667	2.83333	4.75	4.16667	4.875	4.8	341	1	1	0	6	0	5	5	4	5	5	5	5	5	4	5	5	5	5	4	4	4	3	5	5	4	5	5	5	1
1.79167	4.04167	4.125	4.80417	2.5	1.66667	2	1	3.5	4.83333	4.16667	3.66667	3.16667	4.33333	4.33333	4.66667	4.75	4.66667	5	4.8	342	1	3	0	2	0	5	5	5	5	4	5	5	5	5	5	5	5	5	4	4	5	5	5	5	5	4	5	5	1
1.37083	2.95833	3.75	3.97917	1	1.33333	1.75	1.4	3.33333	2.5	3.33333	2.66667	4.66667	2.66667	3.16667	4.5	3.75	3.66667	4.5	4	343	1	2	0	4	0	4	5	3	4	4	5	4	4	5	4	4	5	5	3	4	3	3	5	4	4	3	3	5	1
1.76667	4.33333	4.625	4.23958	1.5	1.66667	2.5	1.4	4	4.5	4.5	4.33333	4.83333	4.5	4.5	4.66667	4.5	3.83333	4.625	4	344	0	2	1	6	1	5	3	4	5	3	5	4	5	5	5	4	5	4	3	5	3	5	3	4	5	5	3	5	1
2.07917	2.91667	2.33333	2.69375	2.75	1.66667	1.5	2.4	3.83333	4	2.16667	1.66667	2.33333	3	1.83333	2.16667	3.5	2.5	2.375	2.4	345	1	3	0	5	0	1	2	3	3	3	3	4	1	3	3	3	1	1	3	3	3	1	3	2	4	5	2	3	2
1.3375	4.16667	3.33333	4.09583	1.75	1	1	1.6	3.33333	4	4.66667	4.66667	4.33333	2.5	2.33333	4.16667	4.75	4.33333	3.5	3.8	346	0	3	1	6	1	4	3	4	4	4	5	1	4	2	3	4	4	5	5	5	4	4	4	4	5	5	4	5	2
2.075	3.125	3.08333	3.51875	1	2	2.5	2.8	4	3.16667	3	2.33333	3.5	2.16667	4.16667	2.5	3.75	3.5	3.625	3.2	347	1	1	0	4	0	3	4	3	3	3	4	3	3	3	3	5	4	4	3	3	4	3	4	4	4	5	3	3	3
2.79583	3.625	4.29167	3.08958	3	4.33333	2.25	1.6	4.5	2.33333	4.16667	3.5	4.66667	3.5	4.83333	4.16667	2	4.33333	2.625	3.4	348	0	3	1	6	0	4	2	3	4	4	3	1	3	3	3	4	3	1	5	3	5	5	4	4	2	1	2	3	2
2.98333	2.79167	3.875	2.82292	3.75	3.33333	2.25	2.6	2.5	2.66667	3	3	3.66667	4.83333	4.5	2.5	2.75	3.16667	3.375	2	349	0	1	1	2	1	1	4	1	1	3	4	4	3	2	4	4	3	3	3	2	3	4	3	4	2	3	3	3	3
2.50417	3.20833	3.83333	4.60833	3	1.66667	2.75	2.6	3.16667	2.33333	4	3.33333	4.66667	3.33333	3	4.33333	4	4.83333	5	4.6	350	0	2	1	3	1	5	4	5	5	4	5	5	5	5	5	5	5	5	5	5	5	5	5	4	4	5	4	3	3
1.6	4	3.58333	4.13333	1.5	2	1.5	1.4	3	4.5	4	4.5	4	4.33333	1.66667	4.33333	4	4.83333	4.5	3.2	351	0	1	1	2	0	4	2	3	4	3	4	3	4	5	5	5	5	5	5	5	4	5	5	5	4	5	4	3	1
1.57917	4.375	4.29167	3.83125	1.5	1.66667	1.75	1.4	4.33333	4.66667	4.66667	3.83333	4.16667	5	3.83333	4.16667	3.75	3	4.375	4.2	352	1	2	1	2	1	3	4	4	5	5	5	4	4	4	4	4	5	5	3	3	1	4	4	3	4	4	4	3	2
3.225	3.08333	3.95833	3.13125	3.25	3	4.25	2.4	2.66667	3.5	2.83333	3.33333	5	4	4.16667	2.66667	3.25	3.5	2.375	3.4	353	0	2	1	1	0	3	4	3	4	3	2	3	3	3	3	3	1	1	3	4	3	4	4	3	3	1	4	5	2
3.90417	2.75	1.95833	2.34167	3.75	4.66667	3	4.2	2.5	3.16667	2.33333	3	2.5	2.16667	2	1.16667	2.75	2.16667	2.25	2.2	354	0	3	1	1	0	2	3	2	1	3	3	2	3	3	2	2	2	1	1	1	2	4	3	2	2	2	2	5	5
3.0625	2.83333	3	2.70833	2.75	3	2.5	4	2.83333	3	3	2.5	3	3.5	2.5	3	4	2.83333	2	2	355	0	1	1	4	1	1	3	1	2	3	2	1	3	1	3	2	2	2	2	2	3	4	3	3	3	4	4	5	5
2.47917	4.45833	4.66667	3.95417	1.75	3.66667	2.5	2	4.83333	4.83333	4.16667	4	4.66667	4.33333	5	4.66667	4.5	4.66667	3.25	3.4	356	1	3	1	3	0	3	4	4	3	3	4	3	3	3	4	3	3	3	5	5	4	4	5	5	5	3	5	5	2
3.60417	3.5	2.375	2.99792	2.75	3.66667	4	4	4.33333	2.33333	3.33333	4	1.83333	2.5	2.83333	2.33333	3.5	2.66667	3.625	2.2	357	0	2	0	1	1	2	3	2	1	3	4	4	4	3	3	4	4	3	2	2	3	3	3	3	4	4	3	3	5
3.6375	2.95833	4.08333	3.25833	3.25	3	4.5	3.8	4.33333	2.16667	3	2.33333	4.83333	4.16667	3.5	3.83333	3	3.33333	2.5	4.2	358	1	3	1	2	0	4	5	4	3	5	3	2	3	2	3	3	2	2	3	2	3	5	3	4	3	3	3	3	5
1.97917	2.875	3.375	3.14167	2.5	1.66667	1.75	2	2.16667	2.66667	4.16667	2.5	4.66667	2.83333	3	3	2.75	3.16667	3.25	3.4	359	1	3	0	1	0	2	3	4	5	3	3	4	3	2	3	4	4	3	3	4	2	4	3	3	2	3	3	3	3
1.99583	3.83333	3.45833	3.37292	1.5	3.33333	1.75	1.4	1.66667	4.66667	4.5	4.5	3.16667	3.83333	4.83333	2	3	3.66667	2.625	4.2	360	1	2	1	1	1	3	5	5	3	5	1	3	4	2	4	3	1	3	4	3	3	3	5	4	2	3	2	5	2
2.1625	4.16667	2.625	4.34792	1.5	3	1.75	2.4	4.5	3.66667	4.16667	4.33333	2.33333	3	2	3.16667	3.75	4.16667	4.875	4.6	361	0	2	0	4	1	5	5	4	5	4	5	5	5	4	5	5	5	5	4	3	4	4	5	5	3	4	4	4	3
1.7	4.33333	4.16667	3.30833	1.75	2	1.25	1.8	4.83333	4.33333	4.5	3.66667	5	3.83333	4	3.83333	3.75	2.83333	4.25	2.4	362	1	1	1	6	0	2	3	3	1	3	4	4	5	4	5	3	4	5	3	3	3	3	3	2	3	4	3	5	2
1.75417	4.375	4.45833	3.45833	2.25	1.66667	1.5	1.6	4.5	4.33333	4.66667	4	5	4.16667	4.33333	4.33333	4	4.33333	2.5	3	363	0	1	1	5	0	3	2	3	3	4	3	4	1	2	2	1	3	4	4	4	5	4	5	4	3	5	3	5	1
1.49583	4.375	4.16667	4.575	1.75	1.33333	1.5	1.4	4.16667	4.66667	4.16667	4.5	4.5	4.33333	3.5	4.33333	4.75	4	4.75	4.8	364	1	1	1	4	1	5	4	5	5	5	5	4	5	5	5	5	5	4	4	4	5	4	4	3	5	5	4	5	2
1.27083	3.91667	4.20833	4.80208	1.5	1.33333	1.25	1	3.66667	3.66667	4.66667	3.66667	4.33333	4.66667	4	3.83333	4.75	4.83333	4.625	5	365	1	3	1	2	1	5	5	5	5	5	4	4	5	5	5	5	4	5	5	4	5	5	5	5	5	5	4	5	1
1.51667	4.58333	4.375	4.5625	1.25	1.66667	1.75	1.4	4.33333	4.83333	4.33333	4.83333	4.33333	4.5	4.33333	4.33333	4.25	4.5	4.5	5	366	1	3	1	2	0	5	5	5	5	5	4	4	4	4	5	5	5	5	5	5	5	2	5	5	5	5	4	3	1
2.95833	2.33333	3.04167	2.84792	3	3.33333	1.5	4	2.66667	2.33333	2.33333	2	4	2	2.66667	3.5	2.75	3.16667	2.875	2.6	367	1	2	0	1	0	3	3	3	2	2	4	2	3	3	3	3	3	2	3	2	3	4	3	4	4	3	2	2	5
3.6375	2.375	2.45833	4.69375	2.75	4	4	3.8	2	2.83333	2.66667	2	2.16667	3.33333	2.16667	2.16667	5	4.5	4.875	4.4	368	0	3	0	5	0	5	5	4	4	4	5	5	5	5	4	5	5	5	5	5	4	4	4	5	5	5	5	5	3
1.84583	3.41667	4.79167	3.94792	1.75	1.33333	1.5	2.8	3.5	3.83333	4.16667	2.16667	5	4.66667	4.83333	4.66667	4.75	3.66667	3.375	4	369	0	1	1	2	1	4	3	4	5	4	3	1	3	5	4	4	4	3	4	4	4	2	4	4	5	5	4	5	3
1.41667	4.375	4.41667	4.46042	1.25	1.66667	1.75	1	4.16667	4.33333	4.83333	4.16667	5	4.16667	4	4.5	4.25	4.16667	4.625	4.8	370	1	2	1	3	0	5	5	5	4	5	4	4	5	5	4	5	5	5	5	4	4	4	4	4	4	5	3	5	1
2.0375	4	4.29167	4.08333	1.75	2	2	2.4	4.66667	4.5	4.66667	2.16667	3.83333	4.33333	4.33333	4.66667	5	4.33333	3	4	371	0	1	0	4	1	4	4	3	4	5	3	5	3	4	4	3	1	1	4	5	4	4	5	4	5	5	5	5	2
1.66667	4.16667	4.375	4.18542	1.5	1.66667	1.5	2	4.16667	4.16667	4.33333	4	4.16667	4.66667	4	4.66667	4.75	3.66667	4.125	4.2	372	1	3	1	6	0	4	5	4	3	5	4	4	4	3	4	5	5	4	3	3	4	4	4	4	5	5	4	5	2
2.67917	2.95833	4.375	3.23333	2.5	2.66667	3.75	1.8	3	2.5	4.16667	2.16667	4.66667	4.33333	4	4.5	3	3.33333	3	3.6	373	0	1	1	1	0	2	3	4	5	4	3	3	3	4	4	3	2	2	3	3	3	4	3	4	2	3	3	4	2
1.55	4	3.33333	3.29792	1.25	2	1.75	1.2	4.33333	4.33333	4.5	2.83333	2.66667	3	4.5	3.16667	2.25	3.66667	3.875	3.4	374	1	1	1	4	1	3	4	3	3	4	5	4	3	3	5	4	4	3	3	3	4	4	4	4	2	1	3	3	2
2.6625	3.66667	2.66667	4.3375	1.75	3	3.5	2.4	4	2.66667	3.16667	4.83333	3.16667	2.16667	2	3.33333	5	4	3.75	4.6	375	1	1	1	5	0	5	5	4	4	5	4	4	3	5	3	4	4	3	3	5	4	4	4	4	5	5	5	5	2
1.7625	3.70833	4	4.60833	2	1	2.25	1.8	4.16667	4.16667	2.83333	3.66667	4.83333	2.83333	3.83333	4.5	5	4.83333	4	4.6	376	1	3	1	4	0	5	4	5	4	5	4	5	4	3	3	4	4	5	5	5	4	5	5	5	5	5	5	5	1
1.75417	4.70833	4.375	4.72083	1.5	1.66667	2.25	1.6	4.83333	4.66667	4.83333	4.5	3.33333	4.83333	5	4.33333	4.75	4.83333	4.5	4.8	377	1	1	1	4	1	4	5	5	5	5	4	5	4	4	5	5	4	5	5	4	5	5	5	5	5	5	4	5	1
2.31667	4.41667	3.20833	4.47083	2.25	1.66667	2.75	2.6	4.16667	4.5	4.5	4.5	4	3.66667	3.66667	1.5	4.75	3.83333	4.5	4.8	378	1	3	0	6	0	5	4	5	5	5	5	5	4	5	5	5	4	3	4	5	3	4	3	4	5	5	4	5	3
1.7375	3.45833	3.91667	3.29375	2	2	1.75	1.2	2.66667	2.66667	4.33333	4.16667	4.66667	3.16667	3.66667	4.16667	3.25	2.5	4.625	2.8	379	0	3	1	4	0	3	2	3	3	3	5	4	5	4	5	5	5	4	1	3	3	3	2	3	3	3	3	4	1
2.675	3.45833	3.33333	2.85833	2.5	3	2	3.2	3.66667	3.5	2.5	4.16667	2.83333	2.66667	4.16667	3.66667	2.5	3.83333	3.5	1.6	380	1	1	1	6	1	3	1	1	1	2	4	4	3	3	4	3	3	4	3	5	3	4	5	3	2	1	4	3	2
1.60417	3.79167	3.91667	4.28333	1.25	1.66667	2.5	1	4	3.83333	4.33333	3	4.33333	4.16667	3.5	3.66667	4.75	3.33333	4.25	4.8	381	1	1	1	6	1	5	4	5	5	5	4	5	4	4	5	4	5	3	4	3	3	4	1	5	5	4	5	5	1
1.82083	3.83333	2.79167	4.35625	2.75	1.33333	2	1.2	2.16667	3.83333	4.83333	4.5	2.5	3.33333	2.5	2.83333	4.5	4.5	4.625	3.8	382	0	3	1	1	0	4	4	4	4	3	4	5	5	4	5	5	5	4	4	4	4	5	5	5	4	5	4	5	2
3.39583	2.625	2.70833	2.725	3.5	3.33333	3.75	3	2.83333	2.16667	3.66667	1.83333	3	2.83333	2.16667	2.83333	2.25	3	3.25	2.4	383	0	2	0	1	1	2	2	3	2	3	3	4	3	4	3	3	4	2	3	4	3	4	3	1	3	1	3	2	3
1.43333	4.375	4.125	4.69792	1.75	1.33333	1.25	1.4	5	4.5	4.66667	3.33333	4.33333	4.5	4	3.66667	4.5	4.66667	4.625	5	384	1	3	1	6	0	5	5	5	5	5	5	4	5	5	5	5	4	4	5	4	4	5	5	5	4	4	5	5	2
2.29583	3.25	3.83333	3.1875	2.25	1.33333	2	3.6	3.16667	3	2.83333	4	2.5	3.83333	4.5	4.5	2.75	3	4	3	385	1	1	1	1	0	3	3	3	3	3	4	4	4	4	3	5	4	4	3	4	3	3	1	4	3	3	2	3	3
1.97917	4.33333	4.41667	4.34375	2.25	1.66667	2	2	3.83333	4.5	4.66667	4.33333	4.5	4.33333	4.5	4.33333	4.75	4.5	4.125	4	386	0	1	1	2	1	4	3	5	4	4	3	4	5	4	4	5	5	3	4	5	4	5	5	4	4	5	5	5	3
1.70833	2.79167	3.91667	4.26042	2.25	1.33333	2.25	1	2.5	3.33333	3.16667	2.16667	4.5	3.66667	4	3.5	4.75	4.16667	4.125	4	387	0	2	1	3	0	4	3	5	5	3	4	5	4	4	4	4	4	4	4	3	5	5	4	4	4	5	5	5	1
2.41667	3.91667	4.5	4.01875	2	2.66667	2	3	3.83333	3.5	4.16667	4.16667	4.83333	4.33333	4.16667	4.66667	4.75	3.5	3.625	4.2	388	1	3	1	5	0	5	3	4	4	5	3	4	4	4	4	3	4	3	3	3	4	3	4	4	5	5	4	5	3
2.75	2.5	4.04167	2.99375	2.25	4	1.75	3	3	3	1.83333	2.16667	4	3.33333	4.5	4.33333	3.5	3	2.875	2.6	389	1	1	1	6	0	1	3	4	2	3	4	1	3	3	3	3	3	3	3	3	3	4	3	2	4	4	3	3	3
3.00833	4.625	3.91667	3.6875	3.5	2.33333	4	2.2	4.66667	5	4.83333	4	4	4	4.16667	3.5	2.5	4	4.25	4	390	0	1	1	2	1	4	4	4	4	4	4	4	5	3	4	5	4	5	4	4	3	4	5	4	2	4	2	2	3
3.85833	3	2.58333	4.30833	3.5	4.33333	4	3.6	2.66667	3	2.83333	3.5	4.16667	2.66667	1.66667	1.83333	5	3.33333	4.5	4.4	391	1	1	0	1	0	4	3	5	5	5	4	5	4	4	5	5	5	4	4	3	4	3	3	3	5	5	5	5	4
3.00833	3.33333	3.79167	4.125	1.75	3.33333	3.75	3.2	2.83333	3.5	3.66667	3.33333	4.16667	4	3.83333	3.16667	3.75	3.5	4.25	5	392	0	3	0	6	0	5	5	5	5	5	4	4	4	4	4	5	5	4	3	3	3	5	3	4	4	4	4	3	3
1.59167	2.5	4.25	2.33542	2.5	1.66667	1	1.2	3.33333	2.16667	3.16667	1.33333	3.83333	4.33333	4.33333	4.5	2.25	2.16667	2.125	2.8	393	1	1	1	6	1	3	1	3	4	3	1	2	3	3	1	2	3	2	2	2	4	1	3	1	2	1	3	3	1
1.14583	4.54167	4.33333	4.44167	1.25	1.33333	1	1	4.5	4.83333	4.5	4.33333	4.66667	3.66667	4.5	4.5	4.75	4.16667	4.25	4.6	394	1	2	1	2	0	4	4	5	5	5	4	4	4	5	5	3	4	5	4	4	4	4	5	4	5	5	4	5	1
3.35417	3.75	3.54167	3.71875	3.25	2.66667	3.5	4	3.66667	4.16667	3.83333	3.33333	4	4.5	3.83333	1.83333	4.75	3.5	3.625	3	395	0	3	1	5	1	3	2	3	4	3	3	4	4	3	3	4	4	4	3	3	4	4	4	3	5	4	5	5	3
2.52083	3.08333	3.83333	3.61667	2.75	2.33333	2	3	4.33333	3.16667	2.66667	2.16667	3.16667	4	4.66667	3.5	3.25	3.66667	3.75	3.8	396	0	3	1	5	0	4	4	3	4	4	5	4	4	3	3	3	5	3	4	3	3	4	4	4	2	3	4	4	3
1.8875	3.70833	3.91667	4.37083	1.75	1	3	1.8	4.5	3	4.5	2.83333	4.33333	3.66667	4.83333	2.83333	4.25	3.83333	5	4.4	397	1	2	0	4	0	4	5	4	4	5	5	5	5	5	5	5	5	5	4	4	3	5	4	3	5	4	4	4	2
1.9625	4.04167	3.125	2.92917	3	1	2.25	1.6	4	4.16667	4.83333	3.16667	2.66667	3	4.5	2.33333	3.5	2.66667	2.75	2.8	398	0	3	1	2	1	2	3	3	3	3	3	3	4	3	3	3	2	1	1	2	3	4	3	3	3	4	3	4	2
3.08333	2.95833	2.66667	4.01875	2.75	3.33333	2.25	4	4	2	4.16667	1.66667	3.5	2.83333	1.83333	2.5	4.25	4	3.625	4.2	399	1	2	0	1	1	4	5	5	3	4	4	4	4	3	4	3	3	4	4	4	3	4	4	5	4	5	3	5	3
3.2125	3.25	2.91667	2.37917	3	3	4.25	2.6	2.83333	4.33333	3.33333	2.5	2.33333	1.66667	4.16667	3.5	2.25	2.66667	2	2.6	400	0	1	1	4	0	2	2	4	2	3	3	4	1	3	1	1	1	2	3	4	2	3	1	3	3	2	3	1	2
2.69167	3.5	3.5	2.90208	3.25	2.66667	2.25	2.6	4.33333	4	3.83333	1.83333	3.83333	3.5	2.66667	4	3.5	2.83333	2.875	2.4	401	0	2	1	2	0	3	2	4	1	2	4	2	1	3	3	3	4	3	3	1	3	3	4	3	4	3	3	4	3
1.92917	4.25	2.91667	2.65208	1.5	2.66667	1.75	1.8	5	4.66667	4.66667	2.66667	2.33333	3.5	2.66667	3.16667	2.75	2.83333	2.625	2.4	402	1	2	1	6	0	3	2	2	3	2	1	2	3	3	4	3	2	3	4	3	3	3	1	3	3	2	3	3	1
1.66667	3.70833	2.91667	3.87083	2.5	1.66667	1.5	1	4	4	3	3.83333	3.5	3.66667	2.16667	2.33333	3	4.33333	3.75	4.4	403	0	3	0	5	0	5	5	3	4	5	4	4	3	3	5	4	4	3	4	5	4	4	5	4	2	2	3	5	1
1.875	4.58333	4.625	4.44167	1.5	2	2	2	4.83333	4.5	4.83333	4.16667	4.16667	4.83333	4.83333	4.66667	4.25	4.16667	4.75	4.6	404	1	1	1	6	0	5	5	4	4	5	4	5	5	5	4	5	5	5	5	5	5	4	3	3	4	5	3	5	2
1.67917	4.16667	4.33333	3.475	1.5	1.66667	1.75	1.8	4.16667	4.16667	4.66667	3.66667	4.66667	3.83333	4.33333	4.5	3.5	3.5	2.5	4.4	405	1	3	1	6	0	4	4	4	5	5	2	2	3	3	1	3	4	2	3	3	4	4	3	4	3	5	3	3	2
2.27917	4.25	3.20833	4.26667	2.5	1.66667	3.75	1.2	4	4.5	4.83333	3.66667	4	2.66667	1.83333	4.33333	5	4.66667	4	3.4	406	1	3	0	3	0	3	3	2	5	4	4	3	4	5	4	4	4	4	4	4	5	5	5	5	5	5	5	5	2
2.8875	4.16667	4.375	3.81458	3.25	4	1.5	2.8	3.5	4.33333	4.66667	4.16667	4.83333	3.66667	4.5	4.5	4.25	3.83333	3.375	3.8	407	1	1	1	4	0	4	5	3	3	4	4	5	4	1	3	4	3	3	3	3	4	4	5	4	4	5	4	4	3
1.90833	4.25	4.33333	4.50625	1.5	1.33333	2	2.8	4.16667	4	4.33333	4.5	4.83333	3.5	4.5	4.5	4.75	4.5	4.375	4.4	408	1	1	1	3	0	5	5	5	4	3	4	4	4	4	4	5	5	5	3	4	5	5	5	5	5	5	4	5	3
2.53333	3.16667	4.125	2.71458	2.25	1.33333	3.75	2.8	3.16667	2.66667	2.66667	4.16667	5	4.16667	4.16667	3.16667	2.75	2.33333	2.375	3.4	409	1	3	1	6	0	4	3	5	1	4	3	1	3	3	3	1	3	2	3	2	2	2	2	3	4	2	2	3	2
2.0125	3.66667	4.04167	3.98958	1.75	3	1.5	1.8	3.83333	4.33333	4.5	2	3.83333	4	4.5	3.83333	4.75	4.83333	3.375	3	410	0	2	1	4	0	3	3	3	3	3	4	3	3	3	3	3	4	4	5	5	5	5	4	5	4	5	5	5	2
1.50833	4.29167	4.33333	3.74583	1	2.33333	1.5	1.2	4.66667	4.16667	4.5	3.83333	3.33333	4.83333	4.5	4.66667	2.5	4.33333	3.75	4.4	411	1	1	0	6	0	5	4	5	5	3	5	4	3	4	4	3	4	3	5	5	4	3	5	4	3	3	3	1	1
1.84167	4.25	4.29167	3.25833	1.5	2.66667	2	1.2	4.83333	4	3.66667	4.5	4.66667	3.83333	4.16667	4.5	3.5	2.83333	2.5	4.2	412	0	3	1	4	0	5	4	4	4	4	2	4	3	3	2	3	1	2	3	1	2	4	3	4	4	2	3	5	1
2.94583	2.33333	2.45833	2.69792	3	3.33333	3.25	2.2	2.33333	2	2.83333	2.16667	3	2	3	1.83333	2	2.16667	2.625	4	413	0	3	1	3	1	4	4	4	4	4	3	1	3	4	3	4	1	2	1	2	1	3	3	3	3	1	3	1	2
3.44583	3.5	2.79167	2.98333	2.75	4.33333	4.5	2.2	4.66667	3.33333	4.16667	1.83333	2.83333	3.83333	2.5	2	3.25	4.33333	2.75	1.6	414	0	3	0	1	0	2	2	2	1	1	3	4	4	3	1	3	3	1	3	4	5	5	4	5	2	5	3	3	2
1.89583	3.20833	3.95833	3.16667	1.75	2.33333	1.5	2	3.5	3.83333	3.16667	2.33333	5	5	2	3.83333	2.5	3.66667	4.5	2	415	1	1	1	4	0	2	3	1	1	3	4	4	5	5	5	4	4	5	4	3	4	4	4	3	2	2	3	3	3
2.1875	3.5	4.25	3.97708	2.25	3	1.5	2	2.83333	3.83333	3.5	3.83333	4.33333	3.83333	4.33333	4.5	4.75	4.33333	2.625	4.2	416	0	2	1	5	1	4	4	4	5	4	3	1	3	2	4	4	3	1	4	4	5	4	4	5	4	5	5	5	1
1.9125	4.33333	4.5	4.575	2.5	2	1.75	1.4	4.83333	3	5	4.5	5	4	4.66667	4.33333	4.75	4	4.75	4.8	417	0	3	1	4	0	5	5	5	5	4	5	5	4	4	5	5	5	5	3	4	4	3	5	5	5	5	4	5	1
1.59167	4.33333	4.04167	4.50417	1	1.66667	1.5	2.2	4.33333	4.5	4.66667	3.83333	5	3.33333	3.66667	4.16667	4.75	3.66667	5	4.6	418	0	3	1	3	0	5	4	4	5	5	5	5	5	5	5	5	5	5	4	4	3	4	3	4	5	4	5	5	2
2.92917	3.45833	3.70833	3.85625	1.75	2.66667	4.5	2.8	3.66667	3.5	4.33333	2.33333	3.66667	4.33333	3.5	3.33333	4.75	3	3.875	3.8	419	1	1	1	2	1	3	5	4	3	4	4	4	4	3	3	5	4	4	4	3	3	3	4	1	4	5	5	5	3
2.08333	4.29167	2.95833	2.66875	1.75	1.33333	3.25	2	4.5	4	4.16667	4.5	2.66667	2.5	3.83333	2.83333	2.5	3	2.375	2.8	420	1	1	1	3	1	2	3	2	4	3	1	1	3	3	3	2	3	3	3	3	3	2	3	4	2	1	4	3	2
1.89583	3.91667	3.5	3.83125	3.25	1.33333	2	1	4.5	3.33333	4.33333	3.5	3.33333	4	3.5	3.16667	4.5	3.5	4.125	3.2	421	1	1	0	1	1	3	4	3	3	3	4	4	4	3	5	3	5	5	4	4	3	3	4	3	3	5	5	5	1
1.6875	3.04167	4.41667	3.3375	1.25	2	1.5	2	3	3.66667	3.66667	1.83333	4.66667	4.5	4	4.5	3.75	3	3	3.6	422	1	3	0	4	0	3	4	4	4	3	3	3	3	3	3	3	3	3	3	3	3	4	3	2	3	3	4	5	2
2.175	3.75	4.16667	4.28542	1.75	4	1.75	1.2	3.16667	4	4.16667	3.66667	4.16667	4.66667	3.33333	4.5	4.75	4.16667	3.625	4.6	423	1	2	1	4	0	5	4	5	4	5	4	4	4	4	4	3	3	3	4	3	3	5	5	5	5	5	4	5	1
3.5	3.125	2.125	2.94583	3.75	3	4.25	3	3.66667	2.66667	3.5	2.66667	1.66667	2.5	2.83333	1.5	2.5	2.83333	3.25	3.2	424	0	3	0	3	0	4	2	4	2	4	4	2	4	3	3	3	4	3	2	3	3	3	3	3	2	1	4	3	3
3.38333	3.625	4.45833	4.57708	3	3.33333	4	3.2	3.83333	3.66667	4	3	5	4.33333	4.33333	4.16667	5	4.33333	4.375	4.6	425	1	2	0	4	0	4	5	5	5	4	4	4	5	4	5	4	4	5	4	4	3	5	5	5	5	5	5	5	3
1.49583	3.91667	4.125	3.8	1.5	1.33333	1.75	1.4	4.33333	3.66667	3.83333	3.83333	4.33333	4.33333	4.16667	3.66667	3.5	3	4.5	4.2	426	0	2	1	4	1	4	4	5	5	3	4	5	4	5	4	5	4	5	2	3	4	3	3	3	3	4	4	3	2
2.89583	4.25	4.45833	3.31042	3.5	3.33333	2.75	2	4.66667	4.33333	3.33333	4.66667	5	4.66667	4	4.16667	3.75	3.16667	3.125	3.2	427	0	2	1	5	0	3	3	3	3	4	3	4	3	3	3	3	3	3	4	4	3	1	4	3	3	5	3	4	2
3.2375	2.33333	3	3.26667	2.25	3	3.5	4.2	3.16667	2	2.5	1.66667	2.33333	3.5	2.66667	3.5	2.75	4.16667	2.75	3.4	428	0	1	1	1	0	4	3	3	4	3	1	4	3	3	3	2	3	3	4	3	5	5	4	4	3	2	3	3	5
3.53333	3.83333	3	3.4375	3.5	3.33333	3.5	3.8	4.5	4	2.5	4.33333	3.16667	3	2.83333	3	3.5	4	2.25	4	429	0	3	1	5	1	4	3	4	4	5	3	2	4	1	1	3	1	3	3	4	5	3	5	4	4	3	3	4	5
1.79583	4.45833	4.41667	3.95	1.5	1.33333	2.75	1.6	4.33333	4.33333	4.5	4.66667	4.83333	4.33333	4.16667	4.33333	2.25	4.5	4.25	4.8	430	1	1	1	6	0	5	4	5	5	5	4	4	5	4	5	4	5	3	4	3	5	5	5	5	4	2	2	1	1
2.07917	2.875	3.5	4.25833	2.5	1.66667	1.75	2.4	3	3.33333	3.33333	1.83333	4.33333	2.83333	3.66667	3.16667	4.5	3.83333	4.5	4.2	431	0	1	1	3	1	4	5	5	3	4	5	5	5	4	4	4	5	4	4	3	3	4	4	5	4	4	5	5	2
2.8875	2.70833	2.91667	3.14375	2.25	2	3.5	3.8	2.66667	2.83333	3.16667	2.16667	2.33333	2.83333	3.83333	2.66667	2.75	3.5	3.125	3.2	432	0	1	1	2	0	4	3	3	3	3	4	4	2	4	2	3	3	3	3	2	3	5	4	4	2	3	3	3	3
2.26667	4	4.25	3.61042	1.5	1.66667	3.5	2.4	3.16667	4	4.83333	4	4.66667	4.33333	4.16667	3.83333	4.75	3.66667	2.625	3.4	433	1	1	1	1	1	4	5	2	3	3	3	4	3	3	2	2	3	1	4	3	3	3	5	4	5	5	4	5	4
2.66667	3.83333	3.20833	2.42708	1.75	1.66667	4.25	3	3.83333	4.16667	3.66667	3.66667	2.5	3.33333	2.83333	4.16667	3	2.33333	2.375	2	434	1	1	1	6	0	2	2	2	1	3	3	2	1	3	3	2	2	3	1	3	2	1	4	3	2	2	3	5	4
2.49167	2.08333	2.83333	4.45	2.75	1.66667	1.75	3.8	1.5	2.83333	2.16667	1.83333	3.16667	3.16667	2.83333	2.16667	5	4.5	4.5	3.8	435	1	2	1	1	1	4	4	3	3	5	4	4	5	5	4	4	5	5	5	5	4	4	4	5	5	5	5	5	3
3.075	2.5	4.45833	3.6	2.25	4	3.25	2.8	2.5	2	2.33333	3.16667	4.5	4.33333	4.16667	4.83333	4.5	2.5	3	4.4	436	1	3	1	5	0	4	4	5	4	5	2	4	4	3	3	3	4	1	3	3	1	2	3	3	4	5	4	5	3
3.08333	2.5	4.08333	3.97708	2.75	3.33333	3.25	3	3	1.83333	3.33333	1.83333	4.66667	4.5	2.66667	4.5	4.75	2.83333	4.125	4.2	437	1	1	1	6	0	4	4	4	5	4	4	4	4	4	5	4	4	4	3	2	4	3	2	3	5	5	4	5	5
3.57917	3.04167	2	2.83125	3.5	4.66667	3.75	2.4	3.33333	3.33333	3.5	2	2.33333	1.66667	2.16667	1.83333	3.25	2.5	3.375	2.2	438	1	3	0	1	1	1	2	4	1	3	4	4	3	3	3	3	4	3	3	2	3	3	3	1	3	3	3	4	2
2.36667	2.79167	3.875	3.14167	3	1.66667	2	2.8	2.5	2.33333	3.33333	3	4.16667	4.83333	3.83333	2.66667	2.5	4.16667	2.5	3.4	439	1	3	1	4	0	3	3	4	3	4	1	4	2	3	3	3	1	3	4	4	3	5	5	4	2	3	2	3	3
3.025	3.625	3.5	4.04583	2.75	3	3.75	2.6	4.5	3.5	4	2.5	2.83333	3.33333	3.83333	4	4	4.83333	3.75	3.6	440	0	3	1	2	0	4	3	4	4	3	4	4	4	4	4	3	5	2	5	5	5	5	5	4	4	3	4	5	3
3.1125	2.33333	2.79167	2.6125	4.25	3	4	1.2	3.33333	2	2.16667	1.83333	1.83333	2.83333	3	3.5	3.25	2.5	2.5	2.2	441	0	2	1	2	0	2	2	3	1	3	3	3	3	3	3	3	1	1	3	3	3	2	3	1	2	4	3	4	2
2.6875	3.08333	4.16667	2.47292	2.75	3	4	1	3.33333	2.66667	3.83333	2.5	5	4.5	2.83333	4.33333	2.5	2.66667	2.125	2.6	442	0	2	1	2	0	3	1	3	2	4	3	2	3	1	1	3	3	1	3	2	3	4	3	1	3	1	3	3	1
1.65417	4.04167	4.79167	4.48333	1.25	1.66667	1.5	2.2	3.16667	4.16667	4.66667	4.16667	5	4.66667	4.66667	4.83333	4.5	4.33333	4.5	4.6	443	1	2	1	4	0	5	4	5	5	4	3	5	5	4	4	5	5	5	4	5	4	4	5	4	4	5	4	5	2
1.875	2.5	2.91667	3.38333	2.5	2	2	1	2.66667	3	2.5	1.83333	3.83333	1.83333	3.66667	2.33333	4	1.83333	3.5	4.2	444	0	1	1	4	1	5	5	4	4	3	4	4	3	4	3	3	3	4	3	1	2	1	3	1	4	5	3	4	1
2.9	4.04167	4.20833	4.22083	2.5	4	2.5	2.6	3.33333	4.16667	4.16667	4.5	3.83333	4.5	3.66667	4.83333	4.5	4.33333	4.25	3.8	445	1	2	0	2	0	4	4	3	4	4	4	4	5	3	4	5	4	5	4	4	5	5	4	4	4	5	4	5	3
2.1875	4.375	4.79167	4.43542	1.5	3	1.25	3	4	4.66667	4.5	4.33333	4.83333	4.83333	4.83333	4.66667	4.75	4.66667	4.125	4.2	446	0	1	0	1	0	4	4	4	5	4	5	4	3	4	5	3	4	5	4	5	5	4	5	5	4	5	5	5	3
1.34167	3.70833	4.08333	4.06667	1.25	1.66667	1.25	1.2	3.33333	3.5	4	4	4	4.5	3	4.83333	4	3.66667	4	4.6	447	1	3	1	6	0	5	5	4	5	4	4	4	4	3	4	5	4	4	3	3	4	4	4	4	3	4	4	5	2
2.675	3.83333	3.54167	3.50625	3.25	2	2.25	3.2	3.33333	4.33333	4.5	3.16667	3.66667	3.66667	3.16667	3.66667	4.75	2.5	3.375	3.4	448	1	3	0	2	1	4	4	3	3	3	4	4	3	3	4	3	2	4	2	3	2	4	3	1	5	5	4	5	3
1.87917	4.58333	4.58333	4.1625	1.25	1.66667	3	1.6	4.66667	4.16667	4.83333	4.66667	4.83333	4.5	4.5	4.5	4.25	4	4	4.4	449	0	3	1	3	0	4	5	5	5	3	4	4	3	4	4	5	4	4	3	3	4	5	5	4	4	5	3	5	2
2.5875	3.5	3.58333	3.35208	1.5	3	4.25	1.6	3.33333	4	3.16667	3.5	3.83333	3.33333	3.33333	3.83333	2.5	4.83333	3.875	2.2	450	1	1	1	6	0	3	2	1	2	3	4	4	4	4	4	3	5	3	4	5	5	5	5	5	2	4	3	1	2
3.62917	3.54167	3.95833	2.70625	3.25	4.66667	3	3.6	3.66667	3.83333	3.66667	3	4.16667	4.83333	3	3.83333	2	3	3.625	2.2	451	0	2	1	3	1	2	4	2	1	2	4	4	4	2	3	4	5	3	3	3	4	1	4	3	2	2	3	1	3
1.725	3.875	3.625	3.84375	1.5	2	1	2.4	4.5	4	4.16667	2.83333	4.33333	4.16667	2.33333	3.66667	4.75	4	2.625	4	452	0	2	1	6	0	4	5	4	4	3	3	3	3	1	3	3	3	2	4	4	4	4	4	4	4	5	5	5	2
3.00833	2.04167	2.625	2.86875	2	3.33333	3.5	3.2	2.16667	2.16667	1.83333	2	2.83333	2.66667	2.83333	2.16667	4.75	2.5	2.625	1.6	453	1	3	1	1	1	1	1	3	2	1	1	3	3	3	3	3	3	2	3	2	3	1	3	3	5	5	4	5	4
2.67083	2.375	3.83333	2.9125	2	3.33333	2.75	2.6	2.33333	2.33333	3	1.83333	4	2.83333	4.33333	4.16667	2	3.5	1.75	4.4	454	0	2	1	4	0	5	4	5	4	4	3	1	2	3	1	1	1	2	4	3	4	3	4	3	2	1	2	3	2
1.975	4.5	4.75	4.49167	2.5	1	2	2.4	4.83333	4.5	4	4.66667	4.66667	4.66667	4.83333	4.83333	5	4.66667	3.5	4.8	455	1	1	1	1	0	4	5	5	5	5	4	3	4	2	3	3	5	4	5	5	4	4	5	5	5	5	5	5	2
2.71667	4	3.625	3.07292	2	1.66667	3	4.2	4	3.5	4.66667	3.83333	4.16667	4	2.5	3.83333	3.25	3.16667	3.875	2	456	0	3	1	6	0	2	1	4	1	2	4	4	5	4	3	1	5	5	3	3	3	3	4	3	4	3	3	3	3
1.5375	3.04167	4.29167	4.16458	1.5	2	1.25	1.4	4.83333	3	2.83333	1.5	4.66667	4.66667	4.16667	3.66667	4.5	4.33333	4.625	3.2	457	1	2	1	6	0	1	5	3	4	3	5	4	5	4	4	5	5	5	4	4	4	5	5	4	5	5	3	5	2
1.43333	4.45833	4.625	3.89792	1	1.33333	2	1.4	4.5	4.5	4.5	4.33333	5	4.5	4	5	3	4.16667	3.625	4.8	458	0	1	1	6	1	5	5	4	5	5	3	4	4	3	3	3	5	4	4	4	4	4	4	5	3	3	3	3	1
2.53333	3.58333	4.5	3.77083	2	2.33333	4	1.8	2.33333	4.16667	3.66667	4.16667	4.33333	5	4.33333	4.33333	3.25	3.83333	4	4	459	1	3	1	2	0	4	3	4	5	4	5	5	3	4	3	4	3	5	4	3	4	4	4	4	4	4	3	2	1
3.15417	3.375	2.625	2.77083	3.75	3.66667	4	1.2	2.66667	4	3.5	3.33333	3.33333	3.16667	1.83333	2.16667	2.75	2.83333	3.5	2	460	1	1	1	3	0	1	2	2	2	3	4	3	3	4	3	3	4	4	1	3	4	2	3	4	4	2	3	2	1
4.04583	2.54167	2.83333	2.72292	3.5	4.33333	4.75	3.6	3.5	2.33333	2.66667	1.66667	3.33333	2.83333	3.16667	2	2.75	4.16667	2.375	1.6	461	0	2	1	5	0	1	1	3	1	2	3	2	1	3	3	1	3	3	4	4	5	4	5	3	2	4	2	3	4
1.75	4.04167	4.58333	3.28125	1.25	2	1.75	2	3.33333	4.16667	4.5	4.16667	4.83333	4.66667	3.83333	5	3.75	4	2.375	3	462	1	1	1	2	1	2	4	4	2	3	3	4	1	1	3	3	3	1	4	4	4	4	4	4	4	5	3	3	2
1.88333	4.66667	3.95833	4.26667	2.5	1.33333	1.5	2.2	4.83333	4.66667	5	4.16667	4.5	3.33333	4	4	3.5	4.66667	4.5	4.4	463	0	3	1	6	0	4	4	5	4	5	4	4	5	4	4	5	5	5	5	4	4	5	5	5	4	2	4	4	2
1.57083	3.54167	4.20833	3.625	1.5	1.33333	1.25	2.2	4.33333	2.66667	3	4.16667	5	4.5	3.33333	4	2.75	4	3.75	4	464	1	3	1	5	0	5	4	4	3	4	5	4	4	3	4	3	3	4	3	4	5	4	4	4	4	5	1	1	3
1.74167	4.29167	3.29167	3.5	1.5	1.66667	2	1.8	4.66667	3.83333	4.83333	3.83333	4	2.5	3.16667	3.5	2.5	4.5	3	4	465	1	3	1	4	0	5	3	4	4	4	3	1	3	3	3	5	3	3	5	4	5	5	4	4	3	1	3	3	2
3.61667	4.04167	2.95833	3.7875	2.75	4.66667	3.25	3.8	4.83333	4.5	4	2.83333	2.83333	2.5	4	2.5	4	4.5	3.25	3.4	466	1	3	1	1	1	4	2	4	3	4	3	3	4	4	4	3	4	1	4	5	5	4	5	4	4	5	4	3	3
3.3375	3.95833	2.95833	3.53125	2.5	3	4.25	3.6	4.5	3.5	3.83333	4	3.33333	3.33333	2	3.16667	3.5	3	3.625	4	467	1	2	1	6	1	4	3	4	4	5	4	4	3	4	3	3	3	5	3	3	1	3	4	4	4	3	4	3	4
1.4125	3.91667	2.45833	4.3125	1.75	1	1.5	1.4	4.33333	4.33333	3.33333	3.66667	2	2	3	2.83333	4.5	4	4.75	4	468	1	2	1	5	0	4	4	4	4	4	5	4	5	5	5	4	5	5	5	5	4	3	3	4	4	5	4	5	2
2.91667	3.5	4.375	3.25208	2.5	3.66667	3.5	2	4.83333	2.5	3.16667	3.5	4.83333	4.83333	3.83333	4	5	3.33333	1.875	2.8	469	0	2	1	2	1	2	3	4	1	4	1	2	1	1	2	2	3	3	3	3	3	4	3	4	5	5	5	5	2
2.625	2.41667	3.33333	3.02083	2.25	3	2.25	3	2.16667	2.5	3	2	2.33333	3.16667	4	3.83333	2.5	3.33333	3.25	3	470	1	1	1	3	1	4	2	3	3	3	4	4	3	4	1	3	4	3	2	3	4	3	3	5	3	1	3	3	2
2.60417	4.41667	4	2.8375	2	1.66667	2.75	4	5	4.16667	4	4.5	4.33333	3.66667	3.66667	4.33333	2.5	2.5	3.75	2.6	471	0	3	1	2	0	3	3	3	1	3	3	4	4	3	4	4	4	4	2	3	3	3	1	3	2	3	3	2	4
2.82083	2.25	2.20833	2.2125	2.75	3.33333	3	2.2	1.5	2	3	2.5	2.5	2.33333	2.33333	1.66667	3.25	2	2	1.6	472	0	3	0	3	0	1	1	1	2	3	3	3	3	1	2	1	1	2	1	4	1	1	4	1	3	4	3	3	2
1.64583	4.5	4.58333	4.40833	2	1.33333	2.25	1	4.5	4.66667	4.16667	4.66667	5	4.66667	4.83333	3.83333	3.25	4.83333	4.75	4.8	473	1	2	1	2	1	5	5	4	5	5	5	4	5	5	5	5	4	5	5	5	5	4	5	5	3	4	3	3	1
1.43333	3.95833	4.04167	3.41042	1.25	1.33333	1.75	1.4	4.33333	4.5	3.66667	3.33333	4.5	3.5	4.16667	4	3.5	2.66667	2.875	4.6	474	0	1	1	4	0	4	5	5	4	5	3	3	3	3	3	3	2	3	3	4	1	3	3	2	4	3	3	4	2
1.93333	3.125	2.33333	4.0875	1.75	2.33333	1.25	2.4	4.5	2.66667	2	3.33333	3	2	2	2.33333	3.25	4	4.5	4.6	475	0	1	1	3	0	5	4	4	5	5	4	4	5	4	5	5	5	4	4	4	5	3	3	5	3	4	4	2	3
2.625	3.08333	2.54167	4.09583	3	2	3.5	2	4.83333	1.66667	3.16667	2.66667	2.83333	2.83333	3.16667	1.33333	4.25	3.83333	3.5	4.8	476	0	2	1	3	0	5	5	4	5	5	4	2	3	4	5	4	3	3	3	3	5	4	4	4	4	5	3	5	2
1.5375	3.95833	4.70833	3.57708	1.5	2	1.25	1.4	4.5	2.83333	4.83333	3.66667	5	4.33333	5	4.5	4.25	3.83333	2.625	3.6	477	1	1	1	6	0	4	4	4	5	1	1	4	3	1	3	3	3	3	4	4	3	4	4	4	5	3	4	5	2
2.44583	3.54167	3.04167	3.02083	2	3.33333	3.25	1.2	4.5	4	3.16667	2.5	3.5	3.16667	4	1.5	4	3.83333	2.25	2	478	1	1	0	2	1	1	3	3	1	2	3	2	3	3	1	3	1	2	4	4	4	4	3	4	4	3	4	5	1
2.42083	3.54167	3.79167	4.36875	2.75	2.33333	2	2.6	2.83333	3.66667	3.83333	3.83333	4.16667	4.33333	2.33333	4.33333	4.75	4.5	3.625	4.6	479	1	3	0	5	0	4	5	5	5	4	3	3	4	4	4	4	4	3	4	4	5	4	5	5	4	5	5	5	3
3.2875	2.875	3.25	2.96875	2.75	4	4	2.4	3.16667	3.16667	3.83333	1.33333	3	2.66667	3.66667	3.66667	2.5	4	2.375	3	480	0	2	0	3	1	2	3	3	4	3	3	4	4	1	2	1	3	1	4	5	3	5	3	4	2	3	2	3	2
1.32083	4.625	4.83333	4.66667	1.25	1.33333	1.5	1.2	4.66667	4.83333	5	4	5	4.83333	4.66667	4.83333	4.75	4.16667	4.75	5	481	1	3	1	3	0	5	5	5	5	5	4	4	5	5	5	5	5	5	5	5	4	1	5	5	5	5	4	5	1
2.42917	3.66667	4.125	4.63333	3	1.66667	3.25	1.8	2.16667	3.83333	4	4.66667	4.66667	4	4.83333	3	5	4.83333	4.5	4.2	482	0	1	1	5	0	4	5	4	4	4	4	5	4	4	5	4	5	5	5	4	5	5	5	5	5	5	5	5	2
1.49583	3.83333	3.95833	4.09792	1.25	1.33333	2	1.4	3	4.83333	3.33333	4.16667	4.83333	2.66667	4.5	3.83333	4.25	3.66667	3.875	4.6	483	0	1	0	5	0	5	5	4	4	5	4	4	4	3	3	4	5	4	4	3	4	5	3	3	5	3	4	5	2
2.80417	2.70833	2.91667	3.23542	2	1.66667	3.75	3.8	2.83333	3.33333	2.66667	2	3	3.5	3.5	1.66667	3.25	2.66667	4.625	2.4	484	0	3	1	4	0	3	2	2	2	3	5	4	5	4	4	5	5	5	4	4	3	1	3	1	3	5	2	3	3
3.54167	2.91667	4.375	2.70625	2	4.66667	3.5	4	3.16667	2.5	3	3	4.83333	4.16667	3.83333	4.66667	3.25	2.5	2.875	2.2	485	0	2	0	5	1	2	1	4	1	3	3	1	3	3	3	3	3	4	1	3	3	1	3	4	3	4	3	3	5
1.90833	3.16667	3.41667	3.90208	2.5	1.33333	2	1.8	3.16667	4.33333	2.66667	2.5	3.5	3.83333	3.16667	3.16667	4	3.83333	4.375	3.4	486	0	1	1	1	1	4	3	4	3	3	5	5	5	3	5	5	3	4	4	4	4	3	4	4	4	5	4	3	2
2.43333	2.29167	2.41667	2.67917	1.75	3.33333	2.25	2.4	2.5	3.5	1.33333	1.83333	2.5	2.33333	2.83333	2	2.75	2.16667	3	2.8	487	1	3	1	3	0	2	1	3	4	4	3	2	3	4	3	3	3	3	3	3	1	2	1	3	3	3	2	3	3
2.08333	3.66667	2.79167	4.04375	2	2.33333	2	2	3.16667	3.83333	3.66667	4	2.83333	4.16667	1.83333	2.33333	4.25	4.5	3.625	3.8	488	1	1	1	2	0	4	4	4	3	4	3	4	3	3	3	5	4	4	5	5	5	3	5	4	4	5	3	5	2
2.3125	2.54167	2.79167	3.0875	1.75	1	2.5	4	2.66667	3.33333	1.5	2.66667	2.83333	2.66667	2.5	3.16667	3.75	2.5	3.5	2.6	489	1	2	1	2	0	3	2	3	3	2	2	3	4	4	5	5	1	4	2	3	3	3	1	3	4	3	4	4	3
1.50417	4.70833	4.91667	4.74167	1.25	1.66667	1.5	1.6	4.16667	4.83333	4.83333	5	5	5	4.66667	5	5	4.66667	4.5	4.8	490	1	3	1	5	0	5	5	5	5	4	4	4	4	4	5	5	5	5	5	4	5	5	4	5	5	5	5	5	2
3.31667	2.04167	3.5	3.725	3.25	2.66667	3.75	3.6	2.83333	1.33333	2.66667	1.33333	3.83333	2.83333	3.66667	3.66667	3	4	3.5	4.4	491	1	3	0	1	1	4	5	4	4	5	3	4	4	3	3	3	3	5	4	3	4	4	5	4	2	3	3	4	5
3.12083	2.75	2.58333	3.45	3	3.33333	3.75	2.4	2.66667	1.83333	2.66667	3.83333	3.5	3.33333	1.83333	1.66667	4.5	3.5	2	3.8	492	1	3	1	5	0	4	4	3	4	4	2	1	3	3	2	3	1	1	3	3	3	4	4	4	4	5	4	5	3
1.59167	4.41667	4.625	4.23958	2.25	1.66667	1.25	1.2	5	4.66667	4	4	4.66667	4.83333	4.33333	4.66667	5	4.33333	4.625	3	493	1	2	1	4	1	3	2	3	4	3	5	5	5	4	4	5	5	4	4	5	4	3	5	5	5	5	5	5	1
1.41667	2.33333	3.29167	4.38958	1.25	1.66667	1.75	1	2.83333	2.33333	2	2.16667	4.33333	3.83333	3.33333	1.66667	4.5	4.33333	4.125	4.6	494	1	1	1	4	0	4	5	5	4	5	5	5	4	4	4	3	4	4	3	4	5	5	5	4	5	5	4	4	1
1.62083	3.625	3.91667	4.43958	1.5	2.33333	1.25	1.4	3.66667	4	3.16667	3.66667	3.66667	3.33333	4.5	4.16667	4.75	4.33333	3.875	4.8	495	0	1	1	6	0	5	5	5	5	4	4	4	5	3	4	4	4	3	4	4	5	5	4	4	5	5	4	5	2
2.525	3.95833	3.08333	3.44583	3.25	2	2.25	2.6	4.66667	4	3.66667	3.5	3.33333	3.5	3.5	2	3	3.83333	3.75	3.2	496	1	2	1	5	0	3	3	4	3	3	3	4	4	4	5	4	2	4	4	3	3	5	4	4	4	2	3	3	3
1.9875	3.83333	4.66667	4.44792	1.5	2	2.25	2.2	4.33333	4.16667	4.16667	2.66667	5	5	4.16667	4.5	4.5	4.66667	4.625	4	497	0	1	1	1	0	4	5	4	3	4	5	5	5	5	4	4	5	4	3	5	5	5	5	5	4	5	5	4	3
2.0875	3.70833	4.04167	4.04583	2.25	1	1.5	3.6	3.66667	2.83333	4	4.33333	4.83333	3	4	4.33333	4.25	4.83333	3.5	3.6	498	0	1	0	3	0	3	4	4	4	3	3	4	3	4	3	3	3	5	5	5	5	5	4	5	3	5	4	5	4
3.86667	2.375	2.83333	3.04375	2.75	4.66667	4.25	3.8	2.5	2	2.33333	2.66667	2.16667	2.66667	4	2.5	4.5	2.5	2.375	2.8	499	0	1	0	2	0	3	1	3	4	3	3	1	3	3	2	2	4	1	2	1	3	3	3	3	3	5	5	5	4
1.76667	3.79167	3.16667	3.39583	1.75	1.66667	2.25	1.4	3.5	4	3.33333	4.33333	3.66667	3.33333	3.33333	2.33333	2.5	3.33333	3.75	4	500	1	3	1	1	1	4	4	4	4	4	4	4	3	3	3	5	3	5	2	4	3	5	3	3	3	1	4	2	1
3.11667	3.25	2.95833	2.98542	2.75	3.66667	2.25	3.8	4.16667	3.16667	4.16667	1.5	2.83333	2.83333	3.83333	2.33333	3	3.16667	3.375	2.4	501	0	1	1	5	1	3	1	2	3	3	4	3	3	3	4	3	4	3	3	2	4	3	3	4	3	3	3	3	3
3.54583	2.95833	2.54167	3.64167	3.25	4.33333	4	2.6	3.16667	1.83333	4.5	2.33333	2.5	2.33333	2.66667	2.66667	4.5	3.66667	3	3.4	502	0	2	1	4	0	4	3	3	4	3	1	4	3	4	3	3	3	3	3	4	4	4	3	4	4	5	4	5	2
3.80417	2.08333	3.25	2.27917	3.5	4.66667	3.25	3.8	2.66667	1.66667	2.16667	1.83333	3.66667	3.83333	2.16667	3.33333	2.25	2.66667	2	2.2	503	0	1	0	1	1	2	2	3	2	2	1	3	3	1	3	3	1	1	2	2	3	3	3	3	3	1	3	2	4
2.9125	2.70833	3.33333	2.79583	2.25	4	3	2.4	2.83333	2.16667	3.83333	2	4	4.33333	2.5	2.5	2.5	3.83333	3.25	1.6	504	1	3	1	5	0	1	1	2	1	3	4	4	4	2	3	1	4	4	4	4	4	3	4	4	2	3	2	3	2
3.49583	3.04167	4.20833	3.29375	3	3.33333	4.25	3.4	3.16667	3.83333	2.66667	2.5	3.5	4.5	4	4.83333	2.75	4	3.625	2.8	505	0	3	1	4	1	2	3	4	3	2	3	3	3	3	4	3	5	5	5	3	4	3	4	5	3	3	3	2	3
3.3	3.58333	3.875	4.65833	2.75	5	3.25	2.2	3.16667	4.5	3.66667	3	4.33333	3.83333	3.66667	3.66667	4.25	4.83333	4.75	4.8	506	1	2	1	4	0	5	5	4	5	5	3	5	5	5	5	5	5	5	5	5	5	4	5	5	4	5	4	4	3
2.35417	2.45833	4.16667	3.22292	2.75	2.66667	3	1	3	2.5	1.5	2.83333	4.83333	4.33333	3.16667	4.33333	3.25	4.16667	2.875	2.6	507	0	1	1	6	0	3	3	3	1	3	4	3	3	3	3	3	2	2	3	5	4	4	5	4	3	3	4	3	1
2.8375	3.83333	3	4.25833	3	3	2.75	2.6	4.5	4	3.66667	3.16667	3.33333	2.66667	2.16667	3.83333	4.5	4.83333	3.5	4.2	508	1	1	0	4	0	5	4	5	4	3	4	2	4	3	3	4	5	3	5	4	5	5	5	5	4	5	4	5	3
1.20833	4.66667	4.45833	4.5625	1	1.33333	1.5	1	4.5	4.83333	4.66667	4.66667	4.5	4.66667	4.16667	4.5	4.5	4.5	4.25	5	509	1	1	1	5	1	5	5	5	5	5	4	4	5	4	4	3	5	5	5	5	4	4	5	4	5	5	3	5	1
1.57083	2.91667	4.08333	4.48958	2.25	1.33333	1.5	1.2	2.66667	4	1.83333	3.16667	5	3.83333	4.83333	2.66667	4.5	3.83333	4.625	5	510	0	1	0	5	1	5	5	5	5	5	4	5	5	5	5	4	5	4	4	4	3	4	4	4	4	4	5	5	1
3.025	3.08333	4.41667	3.15833	2.25	4	3.25	2.6	4	3.16667	2.5	2.66667	4.16667	3.66667	4.83333	5	2.75	2.33333	3.75	3.8	511	1	3	0	1	0	4	4	4	3	4	3	5	4	4	3	3	3	5	2	3	1	3	3	2	3	2	2	4	3
2.26667	3.54167	3.20833	3.11458	1.75	3.66667	2.25	1.4	3.16667	3.66667	2.66667	4.66667	3.66667	3	3.83333	2.33333	3.5	2.83333	2.125	4	512	1	1	1	3	0	4	4	3	5	4	3	2	3	1	3	3	1	1	3	3	3	3	2	3	4	3	3	4	1
2.5625	2.45833	3.41667	3.075	1.75	2	3.5	3	1.33333	2.5	3	3	2.83333	4.66667	4	2.16667	3.5	2	4	2.8	513	1	1	0	4	0	2	4	2	3	3	4	4	4	4	4	3	5	4	1	3	1	1	2	4	4	3	4	3	3
2.475	4.16667	3.375	4.53125	2.75	2	1.75	3.4	4.33333	3.5	4.5	4.33333	3.83333	3	3.83333	2.83333	4.75	4	4.375	5	514	0	3	1	2	0	5	5	5	5	5	4	5	5	4	5	3	5	4	4	4	4	3	4	5	5	5	4	5	3
3.47083	3.41667	3.29167	4.52917	2.5	3.33333	4.25	3.8	3.83333	3	3.5	3.33333	4.33333	4.66667	2.16667	2	4.75	4.66667	4.5	4.2	515	0	2	1	4	0	5	3	4	5	4	4	4	4	5	5	4	5	5	4	4	5	5	5	5	4	5	5	5	4
3.3125	3.95833	3.45833	3.45	3	4	3.25	3	4.66667	4	3.66667	3.5	3.33333	3.33333	4	3.16667	3.25	3	3.75	3.8	516	1	2	0	5	1	4	4	4	3	4	4	4	3	5	3	4	3	4	3	2	3	3	3	4	4	3	3	3	3
3.7125	2.25	2.45833	3.16042	3.75	4	3.5	3.6	3	2.16667	1.83333	2	3.33333	1.83333	2.16667	2.5	4.5	3.16667	3.375	1.6	517	0	2	0	1	0	1	2	1	2	2	4	5	3	3	3	3	2	4	3	3	3	2	4	4	4	5	4	5	3
2.875	2.25	3	2.5125	1.75	4	2.75	3	3.33333	1.83333	2.33333	1.5	3.66667	2.33333	2.83333	3.16667	2.75	2	2.5	2.8	518	1	2	1	5	0	3	1	3	3	4	4	4	3	1	2	3	1	2	3	2	3	1	2	1	3	3	3	2	4
3.375	2.41667	2.79167	3	3.5	2	4	4	3.16667	1.66667	3	1.83333	3.66667	2.5	2	3	2.25	3	3.75	3	519	1	3	0	2	0	3	3	3	3	3	4	4	4	4	4	4	5	1	3	3	3	3	3	3	2	1	3	3	5
2.9125	3.625	3.91667	2.7875	2.25	3	3	3.4	4	4.33333	2.83333	3.33333	3.33333	4.5	4	3.83333	3.5	3	2.25	2.4	520	0	2	1	4	0	2	2	4	1	3	1	3	2	4	1	3	3	1	4	3	5	1	1	4	3	3	3	5	3
2.6625	4.125	4.29167	3.54792	2.5	3	3.75	1.4	4.5	4.33333	3.83333	3.83333	5	3.83333	3.83333	4.5	2.5	3.66667	3.625	4.4	521	0	3	1	5	0	4	4	5	5	4	4	4	3	4	3	4	3	4	3	3	4	4	4	4	2	2	3	3	2
1.4625	2.79167	2.58333	4.05208	1.25	1	2	1.6	2.5	4	2.66667	2	2.66667	3.33333	2.5	1.83333	3.75	3.83333	4.625	4	522	1	1	1	6	0	4	3	4	4	5	5	5	5	4	5	4	5	4	4	4	4	4	4	3	3	3	4	5	3
1.73333	3.58333	3.95833	4.7625	1.75	2.33333	1.25	1.6	4.66667	3.33333	4	2.33333	4.66667	3.66667	3.66667	3.83333	5	4.5	4.75	4.8	523	0	2	1	4	1	5	4	5	5	5	5	4	4	5	5	5	5	5	5	5	4	4	5	4	5	5	5	5	2
2.20417	4.5	4.29167	3.52292	2.75	1.66667	2	2.4	4.83333	4.33333	4.16667	4.66667	4.33333	4.5	3.66667	4.66667	2.25	2.66667	4.375	4.8	524	1	1	1	1	1	4	5	5	5	5	5	3	5	4	4	5	4	5	3	1	3	3	3	3	3	1	2	3	2
1.90833	2.33333	3.91667	4.03958	1.75	2.33333	1.75	1.8	2.83333	2.66667	2	1.83333	4.66667	4	2.83333	4.16667	4.75	4.83333	2.375	4.2	525	0	2	1	5	0	4	5	4	5	3	1	4	2	3	3	3	1	2	5	4	5	5	5	5	5	5	4	5	2
3.2875	2.5	2.83333	2.80208	2.75	4	3	3.4	2.83333	3.16667	2.16667	1.83333	2.83333	2.5	2.83333	3.16667	2.75	2.83333	2.625	3	526	1	2	0	2	1	2	3	4	3	3	3	2	3	3	2	1	5	2	3	3	3	1	4	3	2	4	3	2	5
1.68333	3.45833	3.29167	3.72292	1.5	1.33333	2.5	1.4	3.66667	3.66667	2.83333	3.66667	3.16667	2.83333	4.5	2.66667	4.25	4.16667	2.875	3.6	527	0	1	1	6	0	4	4	5	2	3	3	4	4	1	3	1	4	3	4	4	5	4	4	4	5	3	4	5	1
1.97917	4.375	4.70833	4.11667	2.25	1.66667	2	2	4.33333	4.83333	4.5	3.83333	4.83333	4.5	4.66667	4.83333	4.5	3.66667	4.5	3.8	528	1	1	0	4	0	4	4	4	4	3	4	4	5	4	5	4	5	5	3	4	3	4	4	4	4	5	4	5	2
1.725	2.75	3.75	4.35208	1.25	3	1.25	1.4	2.16667	2.66667	3.16667	3	3.5	2.83333	3.83333	4.83333	4.75	4.33333	4.125	4.2	529	1	1	0	5	0	4	3	5	5	4	4	4	5	3	5	4	3	5	4	4	5	5	5	3	5	5	4	5	1
4.19167	3.20833	2.375	2.84375	3.25	4.66667	4.25	4.6	4.33333	2.66667	2.33333	3.5	2.66667	2.16667	2.33333	2.33333	3.75	3	2.625	2	530	0	2	0	2	0	3	3	2	1	1	4	3	3	3	1	3	1	3	2	3	3	3	3	4	3	5	3	4	5
2.30417	3.375	3.58333	3.7	4	1.66667	1.75	1.8	4.16667	2.66667	2.66667	4	3.83333	4.16667	2.83333	3.5	4.75	2.5	2.75	4.8	531	1	1	1	1	1	5	4	5	5	5	4	3	3	1	3	2	3	3	1	3	3	4	1	3	4	5	5	5	2
2.00833	3.54167	3.04167	4.16667	1.25	2.33333	2.25	2.2	3.5	3.66667	3.33333	3.66667	2.83333	3.5	3.33333	2.5	2.5	4.16667	5	5	532	1	1	1	5	1	5	5	5	5	5	5	5	5	5	5	5	5	5	3	5	4	4	5	4	3	1	3	3	2
1.94583	4	4.33333	3.70417	1.5	2.33333	2.75	1.2	3.83333	3	4.66667	4.5	4.33333	4.5	5	3.5	3.75	4.66667	3	3.4	533	1	1	1	4	1	3	3	4	3	4	3	3	3	3	3	4	2	3	5	4	5	5	5	4	4	4	3	4	1
2.05417	3.20833	4	3.00208	2.25	1.66667	1.5	2.8	3.33333	3.5	3.83333	2.16667	4.66667	3.33333	3.66667	4.33333	2.5	3.33333	3.375	2.8	534	1	2	1	2	1	3	2	3	2	4	4	4	4	2	3	3	4	3	4	3	3	3	4	3	3	1	3	3	3
2.61667	3.20833	3.41667	2.56667	2.5	1.66667	3.5	2.8	3.66667	3	2.83333	3.33333	3.5	3.16667	4	3	2	3.66667	3	1.6	535	1	3	1	4	0	3	1	2	1	1	3	2	3	3	4	3	3	3	4	3	3	5	3	4	2	3	2	1	3
1.52917	2.625	4.45833	3.70833	1.5	1.66667	1.75	1.2	3.33333	3.5	1.5	2.16667	4.83333	4.16667	4.5	4.33333	4.25	3.83333	3.75	3	536	1	1	1	2	0	3	3	3	3	3	4	4	3	4	4	3	4	4	4	4	4	4	4	3	4	5	3	5	1
3.4625	3.04167	3.95833	3.1875	2.75	3	3.5	4.6	2.83333	2.5	3.5	3.33333	4.16667	3.5	3.5	4.66667	4.5	3	3.25	2	537	0	1	1	4	0	1	2	3	1	3	4	3	3	3	4	3	3	3	3	3	3	3	3	3	5	5	3	5	5
1.49167	4	3.79167	2.99167	1.5	1.66667	1	1.8	4.83333	4.33333	2.83333	4	3.5	4	3.83333	3.83333	2.5	3.16667	3.5	2.8	538	1	1	0	5	0	2	3	3	3	3	3	3	3	4	3	3	5	4	3	4	3	3	3	3	3	2	2	3	2
1.82917	2.83333	2.75	4.2625	1.5	1.66667	1.75	2.4	3.16667	3.33333	3.16667	1.66667	4	2.5	1.5	3	3	4.5	4.75	4.8	539	0	1	1	1	0	5	4	5	5	5	5	5	5	4	5	5	4	5	4	4	5	4	5	5	3	4	3	2	2
1.58333	3.58333	3.375	4.8125	1.5	1.33333	1.5	2	3.33333	3.66667	4	3.33333	3.66667	3.66667	3	3.16667	5	4.5	4.75	5	540	1	1	1	6	1	5	5	5	5	5	4	5	5	5	5	5	5	4	3	5	5	4	5	5	5	5	5	5	2
2.7625	2.45833	2.54167	2.68125	3	1	4.25	2.8	2.5	3	2.33333	2	1.66667	4.16667	2.33333	2	2.75	2.5	2.875	2.6	541	0	3	0	2	0	3	1	3	3	3	3	3	3	3	5	4	1	1	2	2	3	3	2	3	2	3	3	3	2
3.375	2.41667	3.875	3.21875	3	4	3.5	3	2	2.33333	2.66667	2.66667	3.66667	3.66667	4.33333	3.83333	3	5	2.875	2	542	0	3	0	4	1	1	3	2	1	3	3	4	3	3	1	2	3	4	5	5	5	5	5	5	2	4	3	3	3
2.77917	2.45833	3.79167	2.88333	2	4.66667	1.25	3.2	2.33333	2.66667	2.33333	2.5	4.33333	3	4	3.83333	3.25	2.83333	3.25	2.2	543	1	3	1	2	0	2	3	2	1	3	4	2	3	3	4	3	4	3	3	3	3	3	3	2	4	2	4	3	3
3.39167	2.375	2.5	3.45833	2.75	3.66667	3.75	3.4	2.66667	1.83333	2.16667	2.83333	2.33333	3.5	2.16667	2	4	4.33333	3.5	2	544	0	2	0	1	0	2	1	1	4	2	3	4	3	4	4	4	4	2	3	4	5	5	5	4	5	5	3	3	3
2.40417	3.79167	3.875	3.39583	2.5	1.66667	2.25	3.2	3	3	4.66667	4.5	4.83333	4.83333	3.5	2.33333	3.25	3.83333	3.5	3	545	1	2	1	2	0	1	3	4	4	3	3	3	3	3	3	4	4	5	4	4	3	4	4	4	4	3	3	3	3
2.99583	3.625	4	3.31667	3	3.33333	2.25	3.4	4.66667	2.33333	3.16667	4.33333	4	3.83333	4.16667	4	4.25	3.66667	2.75	2.6	546	0	3	1	2	1	2	4	2	3	2	4	2	3	2	3	2	3	3	4	3	4	5	3	3	4	5	3	5	3
2.75	2.125	2.66667	3.52917	2.5	3	2.5	3	2.33333	1.5	2.83333	1.83333	3	3.16667	2.5	2	4.5	3.16667	3.25	3.2	547	1	2	1	4	0	3	4	3	2	4	1	4	5	2	4	3	3	4	3	3	3	3	3	4	4	5	4	5	3
3.14167	3.875	3.04167	3.56875	2.25	3.66667	4.25	2.4	3.83333	3.33333	4.33333	4	3.66667	3.16667	2.33333	3	3.75	3	4.125	3.4	548	0	2	1	1	1	2	4	4	4	3	5	4	3	5	5	3	4	4	3	3	1	4	4	3	3	5	4	3	3
2.36667	2.79167	3.83333	2.41458	2.25	3.66667	1.75	1.8	2.5	2.83333	2.33333	3.5	4	3.5	4.33333	3.5	2.5	2.83333	2.125	2.2	549	1	1	1	4	1	1	4	3	1	2	1	1	2	1	3	3	3	3	3	3	2	3	3	3	2	3	3	2	3
2.55833	4.25	4.25	4.02083	2	3.33333	2.5	2.4	4	4	4.5	4.5	4.5	4.5	4.66667	3.33333	5	4.33333	2.75	4	550	1	2	1	2	0	4	4	4	5	3	3	4	3	2	3	3	2	2	3	4	5	4	5	5	5	5	5	5	3
2.21667	3.70833	4.16667	3.08125	1.5	2.66667	1.5	3.2	4.16667	3.5	4.16667	3	3.83333	4.66667	3.83333	4.33333	2.75	4	2.375	3.2	551	0	3	0	5	0	4	3	2	3	4	3	3	3	1	3	3	1	2	4	4	4	5	4	3	3	1	3	4	5
3.19583	4.125	4.5	4.0125	3.25	3.33333	3	3.2	4.16667	4.5	4.33333	3.5	4.83333	4.33333	4.66667	4.16667	4.25	4.5	3.5	3.8	552	1	3	1	6	1	4	4	4	4	3	4	3	4	3	3	4	4	3	5	4	5	5	4	4	3	5	4	5	3
1.85417	4.45833	4.33333	2.91042	2.5	1.66667	2.25	1	4.16667	4.66667	4.66667	4.33333	4	4.33333	4.66667	4.33333	2	2.66667	3.375	3.6	553	1	3	1	2	0	4	5	1	4	4	3	4	3	3	4	3	3	4	3	1	2	3	4	3	3	1	2	2	1
1.675	4.125	4.04167	2.88333	2	2	1.5	1.2	2.5	4.66667	4.83333	4.5	4.16667	4	4	4	2.5	2.33333	2.5	4.2	554	1	1	1	6	1	5	4	4	4	4	3	1	4	2	3	3	2	2	1	4	3	1	4	1	3	1	3	3	1
3.20833	4.08333	3.75	2.41875	2.5	4.33333	3	3	5	4.5	2.66667	4.16667	3.66667	3.66667	4.16667	3.5	2	2.5	2.375	2.8	555	1	3	1	4	0	2	1	4	4	3	3	4	1	3	2	4	1	1	2	4	3	1	4	1	2	1	3	2	3
2.2875	3.33333	4.54167	3.18125	2	2	2.75	2.4	3.16667	3.66667	4.16667	2.33333	4.16667	4.33333	4.83333	4.83333	3.75	3	3.375	2.6	556	0	1	1	4	0	1	4	3	2	3	4	4	3	4	3	3	3	3	3	4	1	3	3	4	4	4	3	4	3
2.49167	3.125	2.91667	4.07292	2.5	1.66667	3	2.8	2.33333	3.66667	3.16667	3.33333	4	4	2.16667	1.5	3	4.66667	3.625	5	557	1	2	1	1	1	5	5	5	5	5	4	3	4	5	4	2	4	3	4	5	4	5	5	5	2	2	3	5	3
3.85417	3.45833	2.41667	2.32292	3.25	3.66667	4.5	4	3.83333	4.33333	2.83333	2.83333	2.83333	2.5	2.16667	2.16667	2.5	2.16667	2.625	2	558	0	2	0	5	0	2	2	2	2	2	3	1	4	3	1	4	1	4	1	3	3	2	3	1	4	2	3	1	5
1.95417	3.79167	3.5	4.10208	2.75	1.66667	2	1.4	4.66667	3.33333	4	3.16667	4.16667	3.16667	3	3.66667	4.5	3.83333	3.875	4.2	559	1	1	0	1	0	4	4	5	4	4	4	4	4	3	3	4	5	4	3	3	4	5	4	4	4	5	4	5	2
3.46667	2.66667	2.25	3.14792	2.5	3.66667	3.5	4.2	2	2.33333	3.5	2.83333	1.83333	2.66667	2.5	2	3	3.66667	4.125	1.8	560	0	2	1	5	1	1	3	2	2	1	4	4	4	5	4	3	5	4	3	4	4	3	4	4	4	2	3	3	4
3.19583	2.79167	2.79167	3.75208	2.25	4.33333	2	4.2	3.5	3	3.33333	1.33333	1.83333	3.33333	3	3	5	3.83333	2.375	3.8	561	0	2	1	1	0	4	4	4	3	4	1	1	3	3	3	3	2	3	3	4	3	4	5	4	5	5	5	5	3
3.45417	2.5	2.45833	3.14375	2.5	3.66667	3.25	4.4	2.16667	1.5	3.16667	3.16667	3.5	2.16667	2.16667	2	4.25	3.5	2.625	2.2	562	1	2	1	4	1	1	3	3	1	3	4	3	2	4	1	3	3	1	4	3	4	3	4	3	4	4	5	4	5
2.6875	3.125	3.20833	3.63958	3.5	2	2.25	3	3	3.16667	4.16667	2.16667	4.5	2.66667	2.5	3.16667	3.5	3.33333	3.125	4.6	563	1	2	1	2	0	4	4	5	5	5	4	3	3	3	3	2	3	4	3	1	3	5	4	4	3	3	3	5	3
1.82917	2.33333	3.25	2.71042	1.75	1.66667	1.5	2.4	2.66667	2.83333	2.16667	1.66667	3.33333	3.33333	2.66667	3.66667	4	2.16667	2.875	1.8	564	0	1	0	1	0	1	2	2	2	2	3	2	3	3	3	1	4	4	1	3	2	3	3	1	4	4	4	4	3
3.5875	2.375	2.29167	2.77708	3.5	3	4.25	3.6	2	2.16667	2.5	2.83333	3	1.5	2.66667	2	3	2.33333	3.375	2.4	565	0	2	1	3	1	1	3	3	3	2	4	3	4	3	4	3	3	3	2	2	3	3	3	1	3	4	3	2	2
3.2125	2.79167	3.08333	2.98333	3.25	4	3	2.6	2.16667	4	3.33333	1.66667	3	4	3.16667	2.16667	2.75	3.33333	3.25	2.6	566	0	2	0	4	1	2	3	4	1	3	3	4	3	3	4	2	3	4	3	1	3	4	4	5	4	2	3	2	2
3.45417	2.20833	2.375	2.62083	2.5	3.66667	4.25	3.4	2	2.66667	2.33333	1.83333	2.16667	2.66667	2.66667	2	3	2.83333	2.25	2.4	567	0	3	1	2	1	2	2	2	3	3	1	2	3	3	3	1	4	1	3	1	3	3	4	3	2	3	4	3	5
4.04167	2.41667	2.5	2.53542	4	3.66667	3.5	5	2.33333	2.16667	3	2.16667	2.5	2.5	2.33333	2.66667	2.25	3.16667	2.125	2.6	568	0	3	0	4	1	1	1	4	4	3	3	1	3	3	1	2	1	3	3	2	3	3	4	4	2	2	3	2	5
3.2375	3.375	2.875	2.8125	3.25	4	2.5	3.2	3.5	4.16667	2.33333	3.5	3.16667	3.16667	3.33333	1.83333	3.75	3	2.5	2	569	0	3	1	1	0	3	1	3	1	2	1	3	2	3	3	2	3	3	2	3	3	3	3	4	3	4	4	4	3
1.85417	4.125	3.79167	4.32083	1.5	2.66667	2.25	1	4.66667	3.5	4.16667	4.16667	3.83333	3.5	3.5	4.33333	4.25	4.83333	4	4.2	570	0	2	1	5	1	5	5	4	2	5	4	4	4	4	4	4	5	3	5	5	5	5	5	4	4	5	4	4	1
1.3125	4.20833	3.29167	4.36667	1.5	1	1.75	1	3.83333	4.66667	4.5	3.83333	3.5	2.83333	4.83333	2	4.75	4.66667	4.25	3.8	571	1	3	1	3	1	4	5	4	4	2	5	4	4	5	5	4	4	3	5	4	5	4	5	5	4	5	5	5	1
2.11667	3.29167	2.70833	4.62708	2.5	1.66667	2.5	1.8	4	3.83333	2.5	2.83333	3	2.83333	1.66667	3.33333	5	4.83333	4.875	3.8	572	0	3	1	2	1	4	4	4	3	4	5	5	5	5	5	5	5	4	5	5	5	4	5	5	5	5	5	5	2
1.72083	4.08333	4.70833	4.38542	2	1.33333	1.75	1.8	4.66667	3.5	4.83333	3.33333	4.83333	4.5	4.5	5	4.75	4.16667	4.625	4	573	0	2	1	2	1	3	5	3	4	5	5	4	5	5	5	4	5	4	4	4	4	5	5	3	5	5	4	5	2
2.60417	4.16667	3.95833	3.84792	3.75	2.66667	2	2	4	3.5	4.83333	4.33333	4	3.16667	4.16667	4.5	4.25	2.66667	3.875	4.6	574	1	3	1	1	0	4	5	5	5	4	4	3	5	3	4	4	3	5	3	3	3	1	3	3	4	4	4	5	2
2.82083	2.95833	3.33333	2.95417	3	2.33333	2.75	3.2	2.33333	2.66667	2.83333	4	4.16667	2.33333	3.33333	3.5	2	4.16667	2.25	3.4	575	0	1	1	2	0	3	4	3	3	4	3	2	3	3	1	3	2	1	3	5	3	5	5	4	1	2	3	2	3
2.06667	2.83333	3.66667	2.8	1.75	2.66667	2.25	1.6	3	2.16667	3.66667	2.5	4.5	4	2.83333	3.33333	2.5	2.5	3	3.2	576	0	3	0	1	1	4	3	2	3	4	3	4	3	2	3	3	3	3	2	1	3	3	3	3	2	3	2	3	1
3.49167	2.875	2.41667	2.89792	3.25	3.66667	4.25	2.8	3	4.16667	2.16667	2.16667	2.66667	3.16667	1.5	2.33333	3.25	2.66667	2.875	2.8	577	0	1	1	2	0	2	2	3	3	4	3	2	3	3	4	3	3	2	3	3	2	3	3	2	4	3	3	3	3
2.90833	3.75	3.83333	4.49167	3.75	2.33333	2.75	2.8	3.5	3.83333	4.83333	2.83333	3.5	3.66667	4.66667	3.5	5	4.66667	4.5	3.8	578	0	3	1	1	0	3	4	4	3	5	5	3	4	5	4	5	5	5	5	5	5	4	5	4	5	5	5	5	3
2.26667	3.375	3.625	3.55	2.25	2.66667	1.75	2.4	2.5	4.5	2.83333	3.66667	4.66667	3.66667	3.5	2.66667	4.25	3.5	4.25	2.2	579	1	3	1	1	0	2	1	2	3	3	5	4	3	5	5	4	4	4	3	3	4	4	3	4	3	5	4	5	2
3.96667	2.33333	4.16667	3.325	3.5	3.66667	4.5	4.2	2.66667	1.66667	2.83333	2.16667	4.66667	4.16667	5	2.83333	3.75	3	2.75	3.8	580	0	1	1	1	1	4	3	4	4	4	3	3	4	1	1	3	4	3	3	3	3	3	3	3	2	5	3	5	5
3.23333	3.04167	3.08333	2.27083	3.75	3.33333	3.25	2.6	3.16667	3	3.33333	2.66667	2.33333	3.33333	2.66667	4	2.75	2.33333	2	2	581	1	2	1	4	0	1	3	2	2	2	1	1	3	3	3	2	1	2	3	3	1	3	1	3	3	3	2	3	3
2.10417	4.04167	3.54167	4.65833	2.5	1.66667	2.25	2	4.33333	3.83333	4.16667	3.83333	3.5	3.33333	3.33333	4	4.75	4.33333	4.75	4.8	582	1	1	0	3	1	5	4	5	5	5	5	4	5	5	5	5	5	4	4	3	5	4	5	5	5	5	4	5	2
1.69167	2.75	3.75	4.43125	2.25	1.66667	1.25	1.6	4	2.66667	2.83333	1.5	4.33333	3.5	3.33333	3.83333	4.75	4	4.375	4.6	583	1	3	1	3	0	5	4	5	5	4	4	5	4	4	4	5	4	5	4	4	4	4	4	4	5	5	4	5	2
2.16667	4.625	4.33333	3.50208	2	1.66667	3	2	5	4.5	4.66667	4.33333	3.83333	4.33333	4.33333	4.83333	2.5	2.83333	4.875	3.8	584	0	1	0	4	0	4	4	5	4	2	5	4	5	5	5	5	5	5	3	2	3	2	4	3	2	1	4	3	1
2.52917	2.66667	3.04167	2.89375	2	3.66667	1.25	3.2	3.16667	2.5	3.16667	1.83333	3.66667	2.83333	3.33333	2.33333	2.25	3	3.125	3.2	585	1	3	0	4	1	3	4	4	3	2	3	4	3	3	3	3	3	3	4	3	3	3	4	1	4	1	3	1	3
2.24583	4.16667	3.95833	3.13333	2	2.33333	3.25	1.4	4	4.66667	4.33333	3.66667	4.33333	4.33333	4.16667	3	2.75	3.83333	2.75	3.2	586	0	3	0	1	1	3	4	4	1	4	3	1	3	3	3	2	3	4	3	3	3	5	5	4	3	1	3	4	1
3.33333	3	2.54167	2.99583	2.5	4.33333	3.5	3	3.83333	1.66667	2.33333	4.16667	2	3.33333	2	2.83333	4	2.83333	2.75	2.4	587	1	1	1	1	1	3	2	3	3	1	2	3	3	3	2	3	3	3	1	3	4	3	3	3	4	4	3	5	3
2.08333	4.125	4.45833	3.56042	2	2.33333	3	1	5	3.16667	4.16667	4.16667	4.5	5	3.5	4.83333	3.25	3.66667	4.125	3.2	588	1	3	1	6	0	3	3	2	4	4	4	4	5	4	4	3	5	4	3	3	3	5	4	4	2	3	4	4	1
3.4125	3.5	3.16667	3.42292	3.5	4	3.75	2.4	3.16667	4.16667	4	2.66667	3.83333	3.5	3.33333	2	4	2.16667	3.125	4.4	589	1	3	1	2	1	5	5	4	4	4	1	2	4	3	4	4	3	4	2	1	3	3	3	1	4	4	5	3	2
2.4125	3.04167	3	4.42917	1.75	4	1.5	2.4	2.66667	3.16667	4.16667	2.16667	1.83333	3.16667	3.33333	3.66667	5	4.16667	3.75	4.8	590	1	3	0	6	1	5	5	4	5	5	4	4	4	3	4	3	4	4	5	5	4	4	3	4	5	5	5	5	2
1.38333	3.95833	3.83333	4.36458	1.75	1.33333	1.25	1.2	4	3.66667	4	4.16667	4.83333	3.33333	3	4.16667	4.5	3.83333	4.125	5	591	1	1	1	6	0	5	5	5	5	5	5	3	4	5	5	4	4	3	4	4	4	5	3	3	4	5	4	5	1
3.7625	2.79167	3.375	2.52292	2.5	5	3.75	3.8	3.5	3.16667	2.33333	2.16667	4.33333	2.83333	3	3.33333	2.25	2.66667	2.375	2.8	592	1	1	1	4	0	4	3	3	1	3	4	2	3	1	2	3	2	2	2	2	3	3	3	3	2	2	2	3	2
2.05	3.70833	3.58333	4.46458	2.25	3	1.75	1.2	3.83333	4	4.16667	2.83333	3.66667	4.16667	4.16667	2.33333	4.25	4.83333	4.375	4.4	593	1	1	0	2	0	5	5	3	4	5	4	4	4	5	4	4	5	5	5	4	5	5	5	5	3	4	5	5	1
1.99583	3.29167	3.16667	3.11458	2.75	1.33333	1.5	2.4	3.16667	2.83333	2.5	4.66667	3	2.66667	3	4	2	3.33333	3.125	4	594	1	3	1	3	0	4	4	3	5	4	4	3	3	3	3	3	3	3	3	3	4	2	4	4	2	1	3	2	2
3.38333	3.75	3	2.63958	3.75	4.33333	3.25	2.2	4	3	3.66667	4.33333	2.5	3.66667	4	1.83333	2.5	2.33333	3.125	2.6	595	1	3	1	6	0	2	2	4	3	2	1	1	4	3	3	5	4	4	3	3	3	3	1	1	3	1	3	3	2
2.6625	3.54167	2.08333	3.18333	3.5	3	2.75	1.4	4.16667	4.5	3.16667	2.33333	2.5	2.16667	1.33333	2.33333	2.5	3.83333	3	3.4	596	1	2	1	3	0	3	3	4	3	4	3	3	3	3	3	3	4	2	4	3	4	4	4	4	2	1	4	3	1
1.5375	4.41667	4.125	4.66042	1.25	2	1.5	1.4	4.66667	4.66667	3.5	4.83333	4.5	3.83333	4.33333	3.83333	4.75	4.66667	4.625	4.6	597	1	2	1	4	0	4	5	5	5	4	4	5	4	5	5	4	5	5	5	5	5	4	5	4	4	5	5	5	2
2.19583	4.29167	4.66667	3.825	1.25	2.33333	3	2.2	3.5	4.83333	4.5	4.33333	4.66667	5	4.33333	4.66667	4.75	4.5	2.25	3.8	598	1	3	1	2	1	4	3	5	3	4	1	3	3	2	2	3	1	3	5	5	4	4	5	4	4	5	5	5	3
2.3	3.33333	4.125	3.0625	1.75	3	2.25	2.2	4.16667	2.83333	4.16667	2.16667	3	4.16667	4.5	4.83333	3.5	3	2.75	3	599	1	1	1	5	0	3	3	2	4	3	2	2	3	3	3	3	3	3	3	3	3	1	4	4	3	3	4	4	2
2.0375	3	4.25	3.47292	2.25	2	1.5	2.4	3.5	2.5	3.66667	2.33333	5	3.33333	4.33333	4.33333	4.25	2.66667	3.375	3.6	600	0	3	0	5	0	4	4	4	3	3	3	4	4	3	3	3	4	3	2	3	3	2	3	3	5	5	3	4	2
3.44167	2.08333	2.20833	2.56042	3.25	3.66667	4.25	2.6	2	2.66667	2	1.66667	2.66667	2.33333	2	1.83333	4.25	1.66667	2.125	2.2	601	0	1	1	4	0	1	2	2	3	3	1	2	2	2	3	3	1	3	3	1	2	1	2	1	4	5	4	4	3
1.92083	4.33333	4	4.48958	2	2.33333	1.75	1.6	4.33333	4	4.5	4.5	2.16667	4.83333	4.66667	4.33333	4.25	4.33333	4.375	5	602	0	2	0	1	0	5	5	5	5	5	4	5	5	5	5	5	3	3	3	5	4	4	5	5	4	3	5	5	1
1.89583	3.83333	3.16667	3.34167	1.25	2.33333	2	2	4.83333	3	3.33333	4.16667	3.66667	3.5	3.16667	2.33333	2.5	4.16667	3.5	3.2	603	1	3	0	5	1	4	3	3	1	5	4	3	4	3	3	3	5	3	5	3	5	3	4	5	2	2	3	3	2
1.80833	4.08333	4.08333	4.19583	3.25	1.33333	1.25	1.4	2.5	4.66667	5	4.16667	3.5	3.83333	4.5	4.5	4.75	3.33333	4.5	4.2	604	0	2	0	4	0	4	5	4	4	4	5	5	4	4	4	5	5	4	4	3	3	4	3	3	4	5	5	5	1
3.45	2.25	2.625	2.55625	3	4	4	2.8	2.16667	2	2.66667	2.16667	3.16667	2.83333	2.16667	2.33333	3	3	1.625	2.6	605	0	1	0	1	0	2	2	3	3	3	1	1	3	1	2	2	1	2	3	3	3	3	2	4	3	3	3	3	3
3.0875	2.54167	3.08333	3.3875	3.25	4	1.5	3.6	3.16667	2.16667	2.83333	2	4.66667	3.16667	2.33333	2.16667	3.75	3	3	3.8	606	1	3	0	5	0	4	3	5	3	4	3	1	3	3	2	4	4	4	3	1	3	4	3	4	4	4	4	3	4
2.35	3.375	3.04167	2.4125	3	3	2	1.4	3.66667	3.16667	3	3.66667	2.83333	3.66667	3.16667	2.5	2.5	3	1.75	2.4	607	0	3	1	2	0	3	3	1	2	3	2	1	3	2	1	3	1	1	3	2	3	3	3	4	2	3	3	2	1
2.57083	2.79167	3.5	3.67708	3	3.33333	2.75	1.2	3.16667	1.5	3.33333	3.16667	2.66667	3.16667	3.66667	4.5	3.5	2.83333	3.375	5	608	0	3	1	2	0	5	5	5	5	5	4	3	3	3	3	4	4	3	3	3	3	3	4	1	4	3	4	3	2
2.03333	3.04167	3.20833	3.39792	2.25	1.33333	2.75	1.8	2.5	2.83333	4.5	2.33333	3.83333	2.5	3.5	3	2.5	3.16667	4.125	3.8	609	0	1	1	3	0	4	3	4	4	4	5	5	4	3	4	4	4	4	4	3	4	3	4	1	3	3	3	1	2
2.60417	2.625	3.375	4.1875	2	2.66667	2.75	3	3	2.16667	2.5	2.83333	4.66667	2.66667	3	3.16667	4.25	4	4.5	4	610	1	3	1	2	0	4	4	4	4	4	5	5	5	4	5	3	5	4	4	3	5	4	4	4	4	5	5	3	4
2.61667	2.91667	3.875	2.25208	1.75	3.66667	1.25	3.8	2.5	4	2.16667	3	5	2.66667	4	3.83333	2.25	1.83333	3.125	1.8	611	1	3	1	4	1	2	1	1	2	3	4	3	3	3	4	3	3	2	2	1	3	1	1	3	2	1	3	3	4
1.54583	3.875	2.375	4.4125	1.25	1.33333	2	1.6	4.66667	3.5	4.5	2.83333	2.16667	2.16667	2	3.16667	4.25	4.5	4.5	4.4	612	1	1	1	5	0	3	5	4	5	5	5	5	5	4	4	4	5	4	4	5	4	4	5	5	3	5	4	5	2
3.15	3.41667	3.75	2.76042	3	3	3	3.6	2.16667	3.66667	3.5	4.33333	4.16667	3.5	3.66667	3.66667	2.75	2.66667	2.625	3	613	1	3	1	1	1	3	3	3	4	2	3	2	3	3	3	2	3	2	2	2	3	4	4	1	3	3	3	2	5
1.55	3.58333	3.58333	3.5375	2.5	1	1.5	1.2	4.33333	4	4.16667	1.83333	4.33333	2.5	4.16667	3.33333	3.5	3	4.25	3.4	614	1	1	1	3	1	4	4	4	1	4	5	4	4	4	4	4	4	5	3	1	4	3	3	4	4	3	3	4	1
3.04167	3.625	4.33333	3.68958	2.25	2.66667	4.25	3	3.66667	2.83333	4.83333	3.16667	3.66667	4.83333	4.66667	4.16667	2	4.33333	3.625	4.8	615	0	3	0	1	0	5	5	5	5	4	3	2	5	3	4	4	4	4	5	4	4	4	5	4	2	1	4	1	3
2.9375	2.75	4.08333	2.91042	2.25	4	1.5	4	4.33333	1.83333	3	1.83333	4.66667	4.33333	2.83333	4.5	2.75	3.16667	3.125	2.6	616	0	3	1	2	1	2	2	2	3	4	3	2	4	3	3	3	4	3	3	3	4	2	3	4	2	1	3	5	3
1.6875	3.875	3.75	3.33125	1.25	2	1.5	2	4.66667	3.83333	4.5	2.5	4.16667	4	3.83333	3	2.25	4	3.875	3.2	617	0	1	1	2	1	3	2	3	4	4	3	4	4	3	4	5	4	4	4	4	4	4	4	4	2	1	3	3	2
1.81667	3.04167	2.20833	4.12083	2	1.66667	2	1.6	4	2.66667	2.83333	2.66667	3.16667	2.16667	2.16667	1.33333	4.5	3.83333	3.75	4.4	618	0	2	1	5	0	4	5	3	5	5	4	3	5	4	3	3	5	3	3	4	4	4	4	4	4	5	4	5	1
1.57917	4.41667	3.125	4.38542	1.25	1.66667	2	1.4	4.5	4.5	4.83333	3.83333	2.66667	3.83333	3.33333	2.66667	4.25	4.16667	4.125	5	619	0	3	1	5	0	5	5	5	5	5	4	4	5	3	4	5	4	4	4	5	4	4	4	4	4	3	5	5	1
3.01667	2.25	2.20833	3.94583	3.25	3.66667	1.75	3.4	2	2.33333	2.16667	2.5	2.83333	2.5	1.83333	1.66667	5	3.83333	3.75	3.2	620	1	2	0	1	1	3	1	4	3	5	3	5	4	3	4	3	4	4	4	4	5	4	3	3	5	5	5	5	3
2.525	2.66667	2.875	3.3875	2	2	2.5	3.6	3	3.66667	2.33333	1.66667	3.83333	3.16667	2.33333	2.16667	4	2.5	4.25	2.8	621	1	3	1	1	1	2	4	3	3	2	4	4	4	4	5	3	5	5	3	2	3	1	3	3	3	5	3	5	3
3.35833	3.33333	2.125	3.0625	2.5	4.33333	4	2.6	4.16667	2.83333	3	3.33333	2	2.33333	1.83333	2.33333	4.75	3	2.5	2	622	1	2	1	3	0	2	2	2	2	2	3	2	2	3	3	2	2	3	3	3	3	3	3	3	4	5	5	5	2
1.40417	4.41667	4.83333	4.7125	1.5	1.66667	1.25	1.2	4.66667	4.66667	4.33333	4	4.83333	5	4.83333	4.66667	5	4.5	4.75	4.6	623	1	2	1	6	1	4	4	5	5	5	4	5	5	5	5	5	5	4	4	4	5	5	5	4	5	5	5	5	1
2.075	2.83333	3.29167	3.03125	1.75	2	2.75	1.8	3.66667	2.66667	2.83333	2.16667	3	4.16667	4.16667	1.83333	4.25	2.5	2.375	3	624	1	2	1	4	0	2	3	4	3	3	3	1	4	3	3	1	3	1	3	3	2	3	1	3	3	5	4	5	2
3.0125	3	3.95833	3.50625	3	2	3.25	3.8	2.5	3.83333	2.83333	2.83333	3.66667	3.83333	3.66667	4.66667	4	4	2.625	3.4	625	1	2	1	5	0	3	3	4	4	3	3	4	3	1	1	3	3	3	4	4	5	4	4	3	4	5	4	3	3
1.9375	3	4.20833	3.9	2.5	1	2.25	2	2	3.16667	3.16667	3.66667	4.33333	4.16667	4.16667	4.16667	4.25	3.5	3.25	4.6	626	0	2	1	6	0	4	5	5	4	5	3	3	3	4	4	3	3	3	3	4	3	4	3	4	5	5	4	3	2
3.04167	2.25	2.54167	4.32708	3	3.66667	1.5	4	3	2.16667	2	1.83333	2.5	2.33333	3.16667	2.16667	4.75	3.83333	4.125	4.6	627	0	1	1	2	0	5	4	4	5	5	4	4	5	5	4	4	4	3	3	4	4	3	4	5	5	5	4	5	4
3.575	2.66667	3.25	3.63542	3.25	3	4.25	3.8	2.83333	2.83333	1.33333	3.66667	2.66667	3	3.66667	3.66667	3.25	4.16667	4.125	3	628	0	2	0	1	0	3	4	3	2	3	4	4	3	4	5	5	4	4	4	4	4	5	5	3	4	3	3	3	5
2.49583	2.08333	3	2.925	2.75	3.33333	2.5	1.4	2	2.33333	1.66667	2.33333	2.5	2.33333	3.5	3.66667	2.5	3.5	2.5	3.2	629	0	1	0	3	1	3	4	4	1	4	3	3	1	3	3	1	3	3	3	3	4	3	4	4	2	4	2	2	2
1.8125	4.5	4.375	4.39167	2	2	2.25	1	3.83333	4.66667	4.66667	4.83333	4.33333	4.5	4	4.66667	4.25	4.16667	4.75	4.4	630	0	3	1	6	0	5	4	5	4	4	5	4	5	5	4	5	5	5	4	5	4	4	4	4	4	5	4	4	1
2.7375	3.95833	3.41667	3.80625	2.5	4	2.25	2.2	3.66667	3.66667	4.83333	3.66667	4	4	2.33333	3.33333	4.25	4	3.375	3.6	631	0	3	1	3	0	4	4	3	2	5	4	3	4	3	3	3	4	3	4	5	4	4	3	4	3	5	4	5	2
2.71667	2.5	2.66667	3.30208	2.75	2.66667	2.25	3.2	2.5	3.16667	1.66667	2.66667	3.66667	2.33333	1.83333	2.83333	3	3.33333	2.875	4	632	0	1	0	2	1	4	3	4	4	5	3	1	2	3	3	5	3	3	4	4	3	3	3	3	3	1	4	4	3
2.73333	3.625	3.58333	2.99375	2	2.33333	4	2.6	3.16667	4	4.33333	3	3.33333	4.16667	4.5	2.33333	3.25	3	2.125	3.6	633	0	2	1	2	0	4	4	3	3	4	3	2	1	4	1	1	2	3	4	3	3	3	3	2	4	3	3	3	2
1.89167	3.45833	4.54167	4.05208	1.5	1.66667	2	2.4	2.66667	3.83333	4.5	2.83333	4.5	4.83333	4.83333	4	3.5	3.33333	4.375	5	634	1	1	0	3	0	5	5	5	5	5	5	4	4	4	5	4	5	4	4	3	4	1	5	3	3	3	3	5	2
1.73333	4.25	3.95833	4.13125	2.25	1.33333	1.75	1.6	4.16667	4.5	4	4.33333	3.83333	3.83333	4.83333	3.33333	4.75	4	3.375	4.4	635	1	2	1	6	1	4	5	4	4	5	3	3	5	3	2	3	5	3	4	4	4	4	4	4	5	5	4	5	2
2.61667	3.95833	4.20833	2.8	2.75	3.66667	2.25	1.8	4	3.66667	4.66667	3.5	5	3.66667	4.33333	3.83333	2.25	3	2.75	3.2	636	1	2	1	1	0	4	3	3	3	3	3	3	3	3	2	3	1	4	4	3	4	3	3	1	3	1	3	2	2
1.65417	4.375	4	4.51458	1.5	1.66667	2.25	1.2	5	4.5	4.83333	3.16667	4.66667	4.66667	3.66667	3	4.25	4.33333	4.875	4.6	637	0	2	1	6	0	5	4	4	5	5	5	5	5	5	4	5	5	5	5	4	5	4	4	4	4	5	4	4	1
1.90417	3.41667	2.41667	4.3875	1.25	1.66667	2.5	2.2	4.16667	3.66667	3.16667	2.66667	3	3	2	1.66667	4.5	4	4.25	4.8	638	0	3	1	5	0	4	5	5	5	5	4	5	4	4	4	4	4	5	3	3	5	4	5	4	4	5	4	5	2
2.03333	4.125	4.66667	4.2875	2.75	1.33333	1.25	2.8	4.5	3.5	4.66667	3.83333	4.5	4.5	4.83333	4.83333	4.75	3.5	4.5	4.4	639	1	2	1	3	1	5	5	4	5	3	5	4	4	4	5	5	5	4	3	3	5	3	4	3	5	5	4	5	2
1.425	4.41667	4.54167	3.61042	1.25	2	1.25	1.2	4.66667	4.33333	4.33333	4.33333	4.83333	4.83333	4.83333	3.66667	3	4.16667	2.875	4.4	640	1	2	1	6	0	4	5	5	3	5	3	2	3	3	3	3	3	3	3	4	5	4	5	4	3	3	3	3	2
1.99583	3.75	4.20833	4.10625	1.5	2.33333	1.75	2.4	3.5	4.5	3	4	4.83333	3.83333	3.83333	4.33333	4.25	4	4.375	3.8	641	1	1	1	4	1	4	3	4	4	4	4	4	5	4	3	5	5	5	3	4	4	5	4	4	3	5	5	4	2
1.32083	4.625	4.5	4.33125	1.5	1.33333	1.25	1.2	4.83333	4.5	4.83333	4.33333	4.5	4.66667	4.33333	4.5	4.5	4	4.625	4.2	642	0	2	1	3	0	4	5	5	3	4	4	4	5	5	4	5	5	5	3	5	4	5	5	2	5	5	3	5	1
1.81667	4.54167	4.75	4.1625	1.25	1.66667	2.75	1.6	4.16667	4.5	5	4.5	4.83333	4.83333	4.83333	4.5	5	3	4.25	4.4	643	1	1	1	6	1	5	4	4	5	4	4	5	4	5	5	3	5	3	4	4	3	3	2	2	5	5	5	5	2
3.20417	2.58333	2.83333	3.27292	2.5	3.66667	3.25	3.4	2.83333	2.33333	2.33333	2.83333	3	2.83333	2.5	3	2.5	3.16667	4.625	2.8	644	1	3	0	5	1	1	4	4	2	3	4	5	5	5	4	4	5	5	2	3	4	3	4	3	3	3	2	2	3
2.14583	3.95833	4.625	3.83542	2	1.33333	2.25	3	3.83333	4	4.83333	3.16667	5	4.33333	4.83333	4.33333	4.5	3.66667	3.375	3.8	645	1	2	1	3	0	4	3	3	4	5	4	3	2	3	3	4	4	4	3	4	4	4	3	4	3	5	5	5	3
1.90417	3.79167	3.375	4.4375	1.75	1.66667	2	2.2	4.66667	4	3.33333	3.16667	4	4.33333	2.83333	2.33333	3.5	4.5	4.75	5	646	1	2	1	1	1	5	5	5	5	5	5	4	5	5	5	5	5	4	4	5	4	4	5	5	4	4	3	3	3
3.26667	3.54167	2.79167	3.3625	2.5	3.66667	3.5	3.4	2.66667	4.66667	3.33333	3.5	3.16667	3.16667	2.66667	2.16667	3	4	3.25	3.2	647	1	1	0	4	1	3	5	1	4	3	4	4	4	3	1	2	4	4	3	4	4	5	4	4	2	3	4	3	3
1.98333	2.5	3.66667	4.06458	1.5	2.33333	1.5	2.6	2.5	3.16667	2.16667	2.16667	4.33333	3.5	3.33333	3.5	4.75	3.83333	2.875	4.8	648	1	3	1	6	0	5	5	5	4	5	1	3	4	2	3	4	3	3	5	3	4	3	4	4	4	5	5	5	3
3.34583	3.75	2.54167	3.5125	2.75	4.33333	2.5	3.8	4	4.16667	4	2.83333	3.33333	2.16667	2.16667	2.5	3.5	3	4.75	2.8	649	1	2	0	4	1	3	2	4	2	3	5	5	5	4	5	5	5	4	2	3	4	4	3	2	2	4	4	4	3
2.98333	4	3.79167	3.14583	2.5	3.33333	3.5	2.6	4	4.33333	5	2.66667	3.66667	2.83333	4.33333	4.33333	3.25	3.83333	3.5	2	650	0	1	1	2	1	2	2	2	1	3	4	3	5	3	3	3	3	4	4	4	4	3	5	3	3	3	3	4	2
1.77917	4.45833	4.45833	4.50417	1.5	2.66667	1.75	1.2	4.5	4.5	4.5	4.33333	4.83333	4.5	4.16667	4.33333	5	4.66667	3.75	4.6	651	0	1	1	4	0	5	5	4	5	4	3	4	4	4	4	4	4	3	4	4	5	5	5	5	5	5	5	5	1
1.77917	4.375	3.625	3.81875	1.5	1.66667	1.75	2.2	5	4	4.16667	4.33333	3.5	4.33333	3.83333	2.83333	3	3.5	4.375	4.4	652	1	2	0	5	1	4	4	5	5	4	4	4	4	4	5	4	5	5	4	3	3	4	3	4	3	3	3	3	2
3.67083	2.70833	3.33333	3.84583	3	3.33333	4.75	3.6	2.33333	2.66667	3.66667	2.16667	2.66667	3.5	3.33333	3.83333	4.5	4.33333	3.75	2.8	653	1	1	1	2	0	1	4	3	5	1	4	4	4	5	3	4	3	3	4	4	4	4	5	5	4	5	4	5	4
2.4875	3.70833	4.41667	3.93958	2.5	4	1.25	2.2	4.5	4.33333	3.16667	2.83333	4.5	4.5	4.83333	3.83333	3.5	4.33333	3.125	4.8	654	1	1	1	1	0	4	5	5	5	5	3	4	3	3	4	2	2	4	4	5	4	4	5	4	4	4	3	3	2
3.14583	3.125	2.875	2.71667	2.75	3.33333	3.5	3	3.16667	4.66667	2.66667	2	3	4.16667	2.66667	1.66667	2.5	2.66667	2.5	3.2	655	0	1	1	1	1	3	3	4	3	3	1	1	3	3	3	3	3	3	2	3	4	3	2	2	3	1	4	2	3
2.75833	3.04167	2.79167	3.86458	2.5	3.33333	3	2.2	3.16667	3.33333	3.83333	1.83333	3.16667	3.33333	3	1.66667	3.75	3.33333	4.375	4	656	0	2	1	5	0	4	4	4	4	4	5	4	5	4	4	4	4	5	3	3	4	4	3	3	4	3	4	4	2
3.15833	2.25	3.20833	3.4875	2.25	2.33333	4.25	3.8	2.33333	2.33333	2.5	1.83333	4	2.5	2.5	3.83333	2.75	4.5	3.5	3.2	657	0	1	1	5	0	3	3	4	3	3	3	4	3	3	4	4	3	4	5	5	5	4	4	4	2	3	3	3	3
1.50833	3.875	4.125	3.48542	2	1.33333	1.5	1.2	3.66667	4	4.5	3.33333	4.66667	4.16667	3.5	4.16667	2.75	4.16667	3.625	3.4	658	0	1	1	6	0	3	3	3	3	5	4	2	3	4	5	3	3	5	4	4	5	3	5	4	3	2	3	3	1
3.45833	2.125	2.625	2.56042	2.75	3.33333	3.75	4	2.83333	1.66667	2.33333	1.66667	3	2	3	2.5	3.5	2.66667	1.875	2.2	659	0	3	0	2	1	2	1	2	3	3	1	2	3	1	1	3	3	1	3	3	3	2	3	2	2	5	4	3	5
2.475	3.66667	2.5	4.41875	2.25	3	3.25	1.4	4.16667	3.5	2.83333	4.16667	2.33333	2.16667	2.66667	2.83333	4.5	4	4.375	4.8	660	1	3	0	3	0	5	5	4	5	5	4	5	5	4	4	4	4	5	3	5	4	4	4	4	3	5	5	5	2
3.84583	3.41667	2.91667	3.2375	3.75	3.33333	4.5	3.8	4.5	4.16667	3	2	2.5	2.5	3.33333	3.33333	3.75	4	3	2.2	661	0	2	1	2	1	3	3	1	1	3	2	2	2	3	4	5	3	3	4	3	3	5	5	4	4	4	3	4	5
3.925	2.04167	2.70833	3.39375	3.5	4	4	4.2	2	2.33333	2.16667	1.66667	2.33333	3	3	2.5	4.5	3.5	3.375	2.2	662	1	3	0	4	1	2	2	1	3	3	3	3	2	4	4	3	4	4	4	3	3	3	4	4	5	4	4	5	3
3.03333	2.66667	2.875	3.12708	2.75	2.33333	4.25	2.8	2.5	3.33333	2.83333	2	3.5	3.5	2	2.5	3.5	3.83333	2.375	2.8	663	1	3	1	3	0	2	3	3	3	3	2	4	1	3	3	2	3	1	4	3	5	2	4	5	2	4	3	5	3
3.08333	3.625	3.70833	4.67292	2.5	4.33333	3.5	2	4	3.66667	3	3.83333	2.66667	3.83333	4.33333	4	5	4.66667	4.625	4.4	664	1	3	1	4	1	5	4	4	5	4	5	5	5	4	5	5	4	4	5	4	4	5	5	5	5	5	5	5	2
2.54167	3.04167	4.08333	3.80208	2.75	3.66667	1.75	2	4.33333	1.5	3	3.33333	3.5	4	5	3.83333	4.75	3.33333	4.125	3	665	1	3	1	5	0	3	3	3	3	3	5	4	5	4	4	3	4	4	3	3	3	4	4	3	5	5	4	5	2
2.27917	4.25	4.45833	2.75833	2	2.66667	3.25	1.2	4	4	4.33333	4.66667	4	4.33333	4.83333	4.66667	4	2.83333	2	2.2	666	0	3	1	1	0	3	1	1	3	3	3	1	3	2	2	1	1	3	3	4	3	3	1	3	4	5	4	3	1
1.68333	4	2.95833	3.97083	2	1.33333	2	1.4	4.33333	4	3.5	4.16667	2.16667	2.66667	3.33333	3.66667	3.5	3.83333	3.75	4.8	667	0	1	0	4	0	5	5	4	5	5	5	4	3	3	4	3	3	5	3	4	4	5	4	3	2	4	3	5	1
1.75833	2.5	2.41667	3.91458	2	2.33333	1.5	1.2	2.5	1.83333	3.16667	2.5	2.66667	2.33333	2.33333	2.33333	4	4.33333	3.125	4.2	668	0	3	1	4	1	4	4	4	4	5	4	3	3	4	3	1	4	3	5	4	5	4	4	4	4	3	4	5	1
2.62917	4.5	4.33333	3.74792	1.25	3.66667	2	3.6	4.5	4.66667	4.66667	4.16667	4.5	4.16667	4.66667	4	4.25	2.66667	3.875	4.2	669	1	3	1	2	0	4	5	4	4	4	4	4	4	4	4	4	3	4	3	2	3	3	4	1	3	5	4	5	4
1.50417	4.45833	4.29167	4.325	1.25	1.66667	1.5	1.6	4.66667	4.5	4.5	4.16667	4.16667	4.83333	3.5	4.66667	5	3.5	5	3.8	670	0	1	1	6	0	2	5	3	4	5	5	5	5	5	5	5	5	5	4	4	4	4	4	1	5	5	5	5	2
3.26667	4.375	3.45833	3.42083	3.25	3.66667	3.75	2.4	4.16667	4.33333	5	4	3.66667	3.33333	3.5	3.33333	2.5	3.33333	4.25	3.6	671	1	2	1	2	1	4	4	4	3	3	4	5	4	3	5	4	4	5	3	3	3	4	4	3	3	2	3	2	2
3.42917	2.875	2.45833	3.22083	3.5	2.66667	4.75	2.8	4.16667	2.66667	2.83333	1.83333	2.5	2	3.33333	2	2.75	2.83333	4.5	2.8	672	0	3	1	1	0	3	3	3	3	2	5	3	5	5	4	5	5	4	1	3	3	3	3	4	3	4	3	1	3
1.5875	4.16667	4.70833	4.60208	1.5	1	2.25	1.6	4.83333	4.16667	3	4.66667	4.83333	4.83333	4.5	4.66667	4.75	4.83333	4.625	4.2	673	0	3	1	4	1	4	4	5	4	4	5	4	4	5	4	5	5	5	4	5	5	5	5	5	4	5	5	5	1
1.34167	3.95833	3.91667	3.11042	1.25	1.66667	1.25	1.2	3.66667	3.66667	4.16667	4.33333	4	3	3.83333	4.83333	2.5	3.16667	3.375	3.4	674	1	3	1	6	0	4	3	3	4	3	3	4	3	3	4	4	4	2	3	3	4	3	2	4	2	2	3	3	1
3.39583	2.79167	3.45833	2.72292	3.5	3.33333	3.75	3	3.16667	3	2.5	2.5	4	3	3	3.83333	2.75	2.66667	2.875	2.6	675	1	3	0	3	0	2	2	2	4	3	3	2	3	3	3	3	3	3	3	3	4	1	3	2	2	3	3	3	3
2.41667	4.75	4.75	4.44375	3	1.66667	2	3	4.83333	4.5	5	4.66667	5	4.66667	4.5	4.83333	4.5	4.5	4.375	4.4	676	1	3	1	1	1	5	5	3	5	4	4	4	4	4	5	4	5	5	5	5	4	3	5	5	5	5	4	4	3
3.77083	2.83333	2.70833	2.99167	2.25	4.33333	4.5	4	2.5	2.83333	2.66667	3.33333	2.16667	3.33333	3	2.33333	2.5	3.16667	2.5	3.8	677	1	1	1	1	0	3	4	4	4	4	2	2	3	3	2	3	3	2	5	2	3	4	3	2	3	3	3	1	3
3.29583	2.5	3.54167	2.30208	3.25	3.33333	3	3.6	3.33333	2.16667	2.16667	2.33333	4	2.5	4.33333	3.33333	2.5	2.33333	2.375	2	678	1	3	1	1	0	2	1	1	3	3	2	3	3	3	3	1	3	1	3	1	3	1	4	2	2	3	3	2	3
2.20833	4.54167	4.5	4.08542	1.75	3.33333	1.75	2	5	4.66667	4.66667	3.83333	4.5	4.66667	4.33333	4.5	4.75	3.16667	3.625	4.8	679	0	1	1	5	1	5	5	5	4	5	3	4	4	5	3	4	4	2	3	4	3	3	3	3	5	5	4	5	2
1.925	2.33333	3.33333	4.53333	1.5	2	3	1.2	1.66667	2.16667	2	3.5	3.16667	3.83333	2	4.33333	4.5	4.33333	4.5	4.8	680	0	2	0	3	0	5	5	5	4	5	4	4	5	4	5	4	5	5	4	5	5	4	4	4	4	5	4	5	2
2.39167	3.41667	4.25	4.01875	2.75	3.66667	1.75	1.4	2.5	3	3.83333	4.33333	4.83333	4.5	3.16667	4.5	4.75	4	4.125	3.2	681	0	3	0	5	0	3	4	3	3	3	4	4	4	5	4	4	4	4	4	4	4	4	4	4	4	5	5	5	2
1.90417	3.29167	3.83333	2.78958	2	1.66667	1.75	2.2	4.16667	2.5	3.83333	2.66667	3	3.33333	4.83333	4.16667	2.75	2.83333	2.375	3.2	682	1	1	1	1	1	3	4	3	3	3	3	2	1	3	3	3	1	3	3	3	3	4	3	1	3	3	2	3	3
2.3875	4.45833	4.75	4.5375	1.75	3	2	2.8	4.66667	4.5	5	3.66667	5	4.5	4.83333	4.66667	4.75	4.5	4.5	4.4	683	1	3	1	1	1	5	5	3	4	5	4	5	5	5	4	5	5	3	4	3	5	5	5	5	4	5	5	5	2
1.69167	3.04167	3.875	3.45	1.25	1.66667	2.25	1.6	2.5	3.83333	3	2.83333	5	4	2.66667	3.83333	4.75	2	4.25	2.8	684	1	3	1	4	1	2	3	3	3	3	5	4	4	3	4	5	4	5	3	2	1	1	2	3	5	5	4	5	2
1.49583	4.33333	4.08333	3.69167	1.5	1.33333	1.75	1.4	4.66667	4.33333	4.5	3.83333	4.83333	4.33333	4.33333	2.83333	2.5	4.16667	4.5	3.6	685	1	2	1	3	0	3	3	5	4	3	4	5	4	5	4	5	5	4	4	5	4	3	5	4	2	3	2	3	2
3.30833	3.16667	2.45833	3.63125	3	3.33333	3.5	3.4	3.33333	3	3.5	2.83333	3	3.33333	1.66667	1.83333	3.75	3	4.375	3.4	686	0	3	0	4	0	4	4	2	3	4	4	5	4	5	4	5	4	4	3	2	4	4	4	1	4	4	4	3	3
1.90417	4	4.04167	3.21042	1.75	1.66667	3	1.2	4.5	4	4.33333	3.16667	4.5	4	4.66667	3	2.25	2.16667	3.625	4.8	687	1	1	0	2	1	5	5	4	5	5	4	4	3	3	3	4	4	4	4	2	3	1	2	1	2	2	3	2	1
1.94167	4.08333	3.33333	4.13333	1.75	2.66667	1.75	1.6	3.66667	4.5	4.5	3.66667	3.5	3.66667	3	3.16667	4.5	3.83333	4	4.2	688	1	2	1	4	0	4	4	5	5	3	3	4	4	4	4	4	5	4	4	5	3	3	4	4	4	5	4	5	2
1.85833	4.125	2.625	3.65833	2.25	1.33333	2.25	1.6	4.66667	3.66667	4.33333	3.83333	4.16667	1.66667	3.16667	1.5	2.5	4.33333	4	3.8	689	1	2	1	2	0	3	4	4	3	5	5	4	4	3	4	4	4	4	4	4	5	5	4	4	2	2	3	3	3
2.43333	3.08333	3.29167	4.39375	1.25	2.33333	2.75	3.4	3.5	2.66667	2.5	3.66667	4.16667	4	3.16667	1.83333	5	3.5	4.875	4.2	690	1	2	1	4	0	4	5	4	4	4	5	5	5	5	5	4	5	5	3	4	4	4	4	2	5	5	5	5	3
1.55	4.375	4.58333	4.52292	1.5	2	1.5	1.2	4.66667	4.83333	4.5	3.5	4.83333	4.83333	4.33333	4.33333	4.5	4.66667	4.125	4.8	691	1	2	1	2	0	5	4	5	5	5	4	4	4	3	4	4	5	5	3	5	5	5	5	5	4	5	4	5	1
2	4.33333	4.375	3.69375	2	2	2	2	4.66667	3.66667	4.5	4.5	4.66667	4.16667	4.33333	4.33333	3.75	4.5	3.125	3.4	692	1	3	1	1	0	4	4	3	3	3	3	2	2	4	4	4	3	3	4	4	5	4	5	5	4	3	3	5	3
2.17083	3.83333	2.5	3.81875	2.5	1.33333	2.25	2.6	4.16667	3.16667	4.33333	3.66667	2.66667	3	2.5	1.83333	4.5	3.5	3.875	3.4	693	0	2	0	5	1	2	4	3	4	4	4	4	3	3	4	4	5	4	4	3	3	3	4	4	5	5	3	5	3
2.20833	4	4.08333	2.87292	2.5	1.33333	2	3	4.16667	3.5	4.5	3.83333	4.66667	3.66667	4.66667	3.33333	3.75	1.66667	3.875	2.2	694	1	3	1	3	1	3	1	2	3	2	3	4	4	3	4	5	4	4	2	3	2	1	1	1	4	5	3	3	3
3.34167	4.125	4.29167	3.48125	2	4.66667	3.5	3.2	4.16667	4.16667	3.83333	4.33333	4.83333	4	4	4.33333	2.5	4	3.625	3.8	695	0	2	0	6	1	4	4	4	2	5	3	4	3	4	3	3	4	5	4	4	3	3	5	5	3	1	3	3	3
1.5875	4.25	4.08333	3.60625	1.25	2	1.5	1.6	3.33333	4.33333	5	4.33333	4	4.66667	4.66667	3	3.5	3	4.125	3.8	696	0	2	0	4	1	4	4	3	4	4	4	3	5	4	5	4	4	4	3	4	3	2	3	3	4	3	4	3	2
2.6375	2.41667	2.125	3.58958	2.25	2	3.5	2.8	1.33333	2.83333	3	2.5	2.33333	1.83333	2.33333	2	4.75	2.33333	3.875	3.4	697	0	3	0	1	0	4	3	3	4	3	3	4	4	4	3	5	4	4	3	1	1	2	4	3	4	5	5	5	2
1.51667	3.125	3.08333	4.60208	1.5	1.66667	1.5	1.4	2.16667	3.33333	3.5	3.5	2.5	4.5	3.66667	1.66667	4.75	4.83333	4.625	4.2	698	1	2	1	4	1	4	3	4	5	5	4	5	4	5	4	5	5	5	5	4	5	5	5	5	5	5	4	5	2
3.04583	3.33333	3.54167	4.80417	2.25	2.33333	3	4.6	2.66667	4.5	4.5	1.66667	2.16667	4.16667	3.5	4.33333	5	4.66667	4.75	4.8	699	1	2	1	2	1	5	5	5	4	5	4	4	5	5	5	5	5	5	4	4	5	5	5	5	5	5	5	5	5
3.12917	3.75	4.41667	4.59792	2.75	2.66667	3.5	3.6	4.33333	2.16667	4.66667	3.83333	3.66667	4.66667	4.83333	4.5	5	4.16667	4.625	4.6	700	1	3	1	4	0	5	4	5	5	4	4	5	5	4	4	5	5	5	5	3	4	4	5	4	5	5	5	5	3
3.02917	2.625	3.04167	3.71458	2.25	3.66667	3	3.2	3	2.83333	2.5	2.16667	3.33333	2.83333	3.33333	2.66667	4.25	2.83333	4.375	3.4	701	1	1	1	6	0	3	3	4	4	3	5	4	4	5	4	4	4	5	5	2	3	2	4	1	3	5	4	5	3
3.63333	4.29167	3.875	3.70208	3	4.33333	3	4.2	5	4	4.16667	4	4.66667	3.16667	4.66667	3	4.5	3.33333	3.375	3.6	702	0	1	1	6	0	4	4	4	3	3	3	2	3	3	3	4	4	5	2	4	3	4	4	3	4	4	5	5	5
3.02917	4.16667	3.91667	4.06458	3.5	2.66667	3.75	2.2	4.5	3.5	4.33333	4.33333	4	4	4.16667	3.5	4.5	3.33333	4.625	3.8	703	1	2	1	5	1	3	4	4	5	3	4	5	4	5	5	4	5	5	3	3	4	4	3	3	5	5	3	5	2
2.16667	4.58333	4.5	3.975	1.75	2.66667	2.25	2	4.83333	4.66667	4.5	4.33333	5	4.5	4.5	4	4.25	4	4.25	3.4	704	0	1	1	4	1	4	3	3	3	4	4	5	4	4	5	4	4	4	3	3	4	5	4	5	3	5	4	5	3
1.6	4.33333	4.625	4.56042	1.5	2	1.5	1.4	4.16667	4.33333	4.5	4.33333	5	4.5	4.66667	4.33333	4.5	4.66667	4.875	4.2	705	1	2	1	2	1	5	3	4	4	5	4	5	5	5	5	5	5	5	4	5	4	5	5	5	5	5	4	4	2
3.61667	2.33333	2.66667	2.54792	3	3.66667	4	3.8	2.66667	2	2.66667	2	2.5	3.16667	3.16667	1.83333	2.75	3.16667	1.875	2.4	706	0	1	1	4	1	2	4	3	1	2	1	2	1	3	1	1	4	2	3	3	3	3	4	3	3	2	4	2	5
2.95417	3	3.70833	3.09583	2.5	4.66667	2.25	2.4	2.33333	3.33333	3	3.33333	2.83333	4.16667	4	3.83333	3.25	3.33333	3	2.8	707	0	2	1	1	0	3	3	3	2	3	3	3	4	3	3	3	3	2	3	3	3	3	4	4	4	2	4	3	3
2.67083	4.29167	4.33333	4.53333	2.75	3.33333	2	2.6	4.5	4.33333	4.33333	4	4.16667	3.83333	4.83333	4.5	4.75	3.83333	4.75	4.8	708	0	1	1	6	0	5	5	5	4	5	4	5	4	5	5	5	5	5	4	4	5	3	4	3	5	5	4	5	3
1.775	3.25	3.91667	3.88958	1.5	2	2	1.6	2.5	3.16667	3	4.33333	4.16667	3.66667	4.5	3.33333	3.75	4.33333	3.875	3.6	709	1	2	1	1	0	3	2	4	5	4	5	5	4	4	4	3	3	3	4	5	5	4	4	4	3	4	4	4	2
1.42083	4.20833	4.33333	4.14167	1.25	1.33333	1.5	1.6	4.33333	4.5	3.66667	4.33333	4.16667	4.33333	4.83333	4	4.5	4.16667	4.5	3.4	710	0	3	1	4	0	3	3	4	4	3	4	5	4	4	4	5	5	5	3	5	5	3	4	5	4	5	4	5	2
2.72083	2.5	2.95833	4.56458	2.5	2.33333	2.25	3.8	2.83333	2.5	2.66667	2	4.16667	3	3	1.66667	4.75	3.83333	4.875	4.8	711	0	1	0	3	0	5	5	5	5	4	5	5	5	5	5	5	5	4	5	4	4	3	3	4	4	5	5	5	3
3.32917	3.375	3.83333	4.43542	2.5	3.66667	4.75	2.4	2.66667	3.66667	4	3.16667	4.83333	3	3.66667	3.83333	4.5	4.66667	4.375	4.2	712	0	1	1	5	0	4	4	4	5	4	5	4	4	5	4	4	4	5	4	5	5	4	5	5	4	5	4	5	2
3.13333	2.83333	2.70833	3.4125	1.5	4.33333	3.5	3.2	2.83333	3.5	2.66667	2.33333	2.83333	2.5	2.5	3	4.75	3	3.5	2.4	713	1	3	0	5	0	1	3	3	2	3	4	5	4	3	3	2	3	4	4	2	3	1	4	4	5	5	4	5	3
2.59583	3.66667	4.625	4.16458	2.25	3.33333	3	1.8	3.5	2.83333	4.83333	3.5	4.83333	4.66667	4.5	4.5	4	4.33333	4.125	4.2	714	0	2	1	6	0	4	3	4	5	5	4	4	4	4	3	4	5	5	5	4	4	4	5	4	4	5	4	3	2
2.6125	4.45833	4.66667	4.21458	3.5	2	2.75	2.2	4.33333	4.16667	4.5	4.83333	5	4.5	4.16667	5	4.5	4.33333	3.625	4.4	715	1	1	0	4	1	5	4	4	5	4	4	5	4	3	4	3	3	3	3	5	4	5	5	4	4	5	4	5	3
1.85833	3.625	4.375	4.21042	1.75	1.33333	2.75	1.6	2.5	3.33333	4.33333	4.33333	4.16667	4.83333	4.5	4	4.75	4.16667	4.125	3.8	716	1	1	1	2	0	4	4	2	4	5	4	5	4	4	4	4	4	4	4	4	4	3	5	5	4	5	5	5	2
1.37083	4.45833	4.625	4.87708	1.75	1.33333	1	1.4	4.66667	4.5	4.16667	4.5	4.83333	4.33333	4.5	4.83333	5	4.83333	4.875	4.8	717	1	3	1	4	0	5	4	5	5	5	5	5	5	5	5	5	5	4	5	4	5	5	5	5	5	5	5	5	2
4.08333	2.83333	2.58333	2.6	3.5	4.33333	4.5	4	3.16667	2.33333	3.33333	2.5	2.66667	3	2.33333	2.33333	2.25	3	2.75	2.4	718	0	3	0	1	0	3	2	3	2	2	3	3	3	2	3	4	3	1	3	2	3	3	4	3	2	2	2	3	5
3.2125	2.25	3.04167	2.68542	2.25	3	4	3.6	2.83333	1.66667	1.83333	2.66667	3.83333	2.33333	1.83333	4.16667	2.75	2.66667	2.125	3.2	719	1	2	1	5	0	2	3	4	3	4	3	1	1	3	3	1	4	1	2	2	4	1	4	3	2	3	3	3	3
2.12917	3.875	4.125	4.3875	1.75	1.66667	2.5	2.6	4.5	3.16667	4.16667	3.66667	4	4.5	3	5	4.5	4.5	3.75	4.8	720	0	3	1	4	0	5	5	4	5	5	3	5	3	4	4	3	3	5	4	5	5	4	5	4	4	5	4	5	3
1.58333	3.54167	4.58333	3.33125	2.5	1.33333	1.5	1	3.33333	3.83333	3.5	3.5	4.83333	4.33333	4.66667	4.5	3.75	4	2.375	3.2	721	1	1	0	3	0	2	3	4	4	3	3	3	3	2	3	3	1	1	3	4	5	4	4	4	3	3	4	5	1
2.55	4.375	4.58333	4.39792	3.25	2	2.75	2.2	4.33333	4.16667	4.66667	4.33333	4.66667	4.83333	4.83333	4	4.75	4.66667	4.375	3.8	722	0	3	0	5	1	4	3	4	4	4	4	4	4	5	4	4	5	5	5	5	4	5	4	5	4	5	5	5	3
3.12917	3.91667	3.33333	3.975	3.25	3.66667	3	2.6	3.66667	3.66667	3.66667	4.66667	4	2.5	2.66667	4.16667	4.5	4.5	3.5	3.4	723	0	3	0	6	0	4	3	3	3	4	4	4	3	3	4	3	2	5	4	4	5	5	5	4	5	4	4	5	2
1.33333	4.625	3.95833	3.93333	2	1.33333	1	1	4.66667	4	5	4.83333	4.66667	4.5	4.66667	2	3.75	2.83333	4.75	4.4	724	1	2	1	6	1	4	4	5	4	5	5	5	5	5	4	4	5	5	3	3	3	4	1	3	2	5	4	4	1
2.1	4.20833	3.45833	3.53333	1.5	2	2.5	2.4	4	4.16667	4.5	4.16667	3.16667	3.66667	3.16667	3.83333	2.5	3.33333	4.5	3.8	725	0	2	1	4	1	3	5	3	5	3	5	5	5	3	5	4	4	5	3	3	4	3	3	4	4	2	3	1	2
3.30833	2.29167	3.5	3.65625	3.25	3.33333	3.25	3.4	2.66667	2.16667	2.5	1.83333	3.83333	2.5	3	4.66667	4.25	4.5	2.875	3	726	0	2	0	5	0	3	3	3	4	2	3	2	3	3	3	3	3	3	4	5	4	5	5	4	4	5	4	4	5
2.22917	4.125	2.875	3.36042	2.25	1.66667	3	2	5	4.33333	3.66667	3.5	3	3	2.5	3	2.5	2.16667	4.375	4.4	727	1	2	1	4	0	4	5	4	4	5	4	5	4	4	4	4	5	5	2	2	3	3	1	2	3	2	3	2	2
3.3375	2.25	1.91667	2.55417	3	4	3.75	2.6	2.16667	2	2.83333	2	2.5	1.5	1.66667	2	2.5	2.16667	2.75	2.8	728	1	2	1	2	0	3	3	1	5	2	3	2	3	3	3	3	3	2	3	1	3	1	3	2	2	3	3	2	3
3.07083	2.08333	2.5	2.42917	3	1.33333	4.75	3.2	3.5	1.66667	1.16667	2	2.66667	2.33333	1.83333	3.16667	3.75	2.16667	2	1.8	729	0	1	1	3	0	2	1	2	2	2	1	4	3	1	1	2	3	1	3	1	4	1	3	1	3	4	3	5	4
1.64167	4.45833	4.41667	4.58958	1.5	2.66667	1	1.4	3.66667	4.5	4.66667	5	4.83333	4.16667	4.16667	4.5	4.5	4.83333	4.625	4.4	730	0	2	1	6	0	4	5	4	4	5	5	5	5	4	5	4	4	5	5	4	5	5	5	5	5	5	3	5	2
3.19167	2	2.16667	2.61042	2.75	4.66667	2.75	2.6	1.83333	1.16667	2.83333	2.16667	3.16667	2.16667	2.16667	1.16667	2	3.66667	2.375	2.4	731	0	1	1	4	1	2	1	3	3	3	3	1	3	3	3	3	2	1	4	3	3	5	3	4	2	1	2	3	3
1.55	2.75	2.66667	4.64583	1.5	2	1.5	1.2	3.5	1.83333	3.16667	2.5	2.66667	2.5	3	2.5	4.25	4.33333	5	5	732	1	1	1	3	0	5	5	5	5	5	5	5	5	5	5	5	5	5	4	5	4	4	4	5	4	5	3	5	1
2.49167	4.16667	4.5	2.49167	2.25	1.66667	3.25	2.8	4	3.33333	4.83333	4.5	4.66667	3.83333	4.83333	4.66667	2.25	2.66667	1.25	3.8	733	0	1	1	2	0	3	5	4	3	4	1	2	2	1	1	1	1	1	3	3	2	3	3	2	2	3	3	1	3
3.25	3.54167	4	4.2375	2.75	4	3.25	3	3.16667	3.5	3.33333	4.16667	4	4	4	4	4.5	4	4.25	4.2	734	0	2	1	1	0	4	4	5	4	4	3	4	5	5	4	5	5	3	3	4	4	5	4	4	4	5	4	5	3
2.9875	2.875	4.33333	2.85833	3.5	4	1.25	3.2	2.5	3	4.33333	1.66667	4.33333	3.83333	4.33333	4.83333	2.5	2.83333	3.5	2.6	735	0	1	1	1	0	3	1	3	3	3	3	4	4	4	3	3	3	4	3	1	3	3	4	3	2	3	3	2	5
1.85417	3.79167	3.375	3.3875	1.5	2.66667	2.25	1	3	4.16667	4.5	3.5	4	2.33333	3.33333	3.83333	2.75	4	4	2.8	736	1	1	1	4	0	2	2	3	4	3	4	4	3	4	4	5	5	3	4	4	4	3	4	5	2	3	3	3	1
2.73333	4.04167	2.79167	3.9625	2.25	3.33333	2.75	2.6	4.5	4.83333	3.16667	3.66667	2.83333	2.66667	2.83333	2.83333	4.25	4	4	3.6	737	0	3	1	2	1	4	4	4	2	4	4	4	5	5	4	3	4	3	4	3	4	4	5	4	4	3	5	5	3
2.02917	3.58333	4.29167	3.51042	2	1.66667	2.25	2.2	2.33333	4	3.5	4.5	4.16667	4.5	4.16667	4.33333	2	4.16667	3.875	4	738	0	3	1	6	0	4	4	4	4	4	5	4	3	4	4	4	4	3	4	3	4	5	5	4	2	1	3	2	3
1.4375	3.875	4.33333	3.86875	1.25	1	2.5	1	3	3.83333	4.5	4.16667	3.66667	4.5	4.5	4.66667	4.75	2.5	3.625	4.6	739	0	2	0	2	1	4	5	5	5	4	4	4	3	3	3	3	4	5	2	1	3	4	3	2	4	5	5	5	1
3.33333	2.5	2.75	3.39583	3.25	3.33333	2.75	4	2	3	3.83333	1.16667	2.16667	3.16667	2.16667	3.5	3.5	3.33333	3.75	3	740	1	2	1	5	0	4	2	4	2	3	4	3	4	3	4	4	4	4	3	4	4	1	4	4	3	3	4	4	4
1.45417	3.83333	4.5	3.45833	1.5	1.66667	1.25	1.4	3.83333	4	4.5	3	4.66667	4.16667	4.5	4.66667	3.25	2.33333	4.25	4	741	1	3	1	3	1	4	4	5	4	3	4	4	4	3	4	5	5	5	3	1	2	3	3	2	2	3	4	4	1
2.90833	3.33333	4.58333	4.52708	3	3.33333	3.5	1.8	3.16667	2.16667	3.5	4.5	4.66667	4.5	4.33333	4.83333	4.5	4.83333	4.375	4.4	742	1	1	1	3	1	5	4	4	4	5	4	5	4	5	4	5	4	4	5	4	5	5	5	5	4	5	4	5	3
2.7875	4.41667	4	3.95833	1.5	4	2.25	3.4	4.83333	4.33333	4.33333	4.16667	4	3.33333	4.33333	4.33333	5	2.83333	3	5	743	0	2	1	4	1	5	5	5	5	5	3	1	3	3	3	3	3	5	3	3	4	2	1	4	5	5	5	5	3
2.325	4.08333	3.29167	3.2875	3	3	1.5	1.8	4	4.16667	4.5	3.66667	1.83333	3.66667	4.33333	3.33333	3.5	4	3.25	2.4	744	0	1	1	1	1	2	2	3	2	3	4	2	3	4	4	3	3	3	4	5	4	3	3	5	3	4	3	4	1
2.18333	3.29167	2.625	3.58125	1.5	2.33333	2.5	2.4	3.33333	3.66667	3.66667	2.5	2.66667	2.33333	2.33333	3.16667	2.75	4	4.375	3.2	745	1	2	1	6	0	3	4	3	3	3	4	5	4	3	5	4	5	5	5	3	3	4	5	4	2	3	3	3	2
1.125	4.25	4.16667	4.71042	1.5	1	1	1	4.33333	4	4.33333	4.33333	4.83333	4.16667	2.83333	4.83333	4.75	4.66667	4.625	4.8	746	1	2	1	6	0	5	5	4	5	5	4	5	5	3	5	5	5	5	4	5	5	4	5	5	5	5	4	5	1
2.13333	3.70833	3.66667	3.37708	1.25	2.33333	1.75	3.2	4.33333	3.16667	5	2.33333	3.66667	4	2.83333	4.16667	3.5	3.83333	3.375	2.8	747	1	1	1	4	0	2	3	3	4	2	4	4	2	3	3	4	4	3	3	3	5	4	3	5	3	4	4	3	3
2.81667	3.20833	3.08333	4.50625	2.75	2.66667	3.25	2.6	3.16667	3.66667	3.83333	2.16667	3.5	4.66667	1.33333	2.83333	5	4.5	4.125	4.4	748	0	3	1	6	1	4	4	4	5	5	4	4	5	5	3	3	4	5	3	5	5	5	4	5	5	5	5	5	3
1.9875	2.83333	4.58333	3.09167	1.25	4	1.5	1.2	2.83333	3	3.33333	2.16667	4	4.83333	4.66667	4.83333	2.75	2.16667	3.25	4.2	749	0	2	1	3	0	4	5	3	4	5	1	4	4	4	3	3	4	3	3	1	1	3	3	2	3	1	4	3	1
1.9125	4.41667	3.54167	4.11875	2.5	2	1.75	1.4	4	4.5	4.5	4.66667	3.33333	3.33333	3.83333	3.66667	3	4.5	4.375	4.6	750	0	2	1	1	0	5	5	5	4	4	4	5	4	4	5	5	4	4	4	4	4	5	5	5	2	4	3	3	1
1.60417	4.625	4.83333	4.63958	1.5	1.66667	2.25	1	4.83333	4.83333	4.33333	4.5	4.66667	5	4.83333	4.83333	4.5	4.83333	4.625	4.6	751	1	1	1	5	0	5	5	4	5	4	5	4	5	5	5	5	4	4	5	4	5	5	5	5	4	5	4	5	1
1.75	3.58333	2.08333	4.16042	1.75	2	1.25	2	4.83333	4	3.83333	1.66667	2.33333	2.16667	1.66667	2.16667	4.25	3.16667	4.625	4.6	752	1	2	1	5	1	4	4	5	5	5	4	5	5	5	5	5	4	4	3	5	4	1	4	2	4	5	3	5	3
1.68333	4.125	3.66667	2.95833	2	1.33333	2	1.4	4.16667	4.66667	3.83333	3.83333	3.33333	3.83333	3.16667	4.33333	2.25	2.83333	2.75	4	753	0	2	0	6	0	4	5	4	3	4	3	4	3	1	3	3	3	2	2	2	3	3	4	3	3	3	2	1	2
3.97083	2.125	2.625	3.06667	3.5	4.33333	4.25	3.8	1.5	2.5	2.5	2	3.16667	2.16667	3.5	1.66667	3.5	3.16667	3	2.6	754	1	1	0	1	1	3	3	3	1	3	3	3	5	3	4	2	3	1	3	3	5	1	3	4	4	3	2	5	3
1.5625	4.29167	3.91667	4.54167	1.25	2	1	2	4.5	4.83333	3.33333	4.5	3.33333	3.83333	4	4.5	5	4.66667	4.5	4	755	0	3	1	6	0	3	5	3	5	4	4	5	5	5	5	5	4	3	5	4	4	5	5	5	5	5	5	5	2
4.09167	2.45833	3.66667	2.53542	3.5	4.66667	4	4.2	2.83333	2.83333	2.66667	1.5	4.33333	3.83333	3.66667	2.83333	2.75	2.66667	3.125	1.6	756	0	1	1	2	0	1	1	2	2	2	3	3	2	3	3	4	3	4	3	1	1	4	4	3	3	3	4	1	5
2.9	2.83333	3.875	3.25417	1.75	4	4.25	1.6	2.5	2.66667	3.5	2.66667	4	4	3.5	4	4.75	2.16667	2.5	3.6	757	1	1	1	6	0	3	4	4	4	3	3	3	3	3	2	2	1	3	2	3	1	1	2	4	5	5	4	5	2
1.7	4.29167	4.625	3.725	1.5	1	1.5	2.8	4	4.66667	4	4.5	5	4.66667	4.83333	4	3.5	3.5	3.5	4.4	758	1	3	0	2	1	4	5	4	5	4	4	4	5	3	3	2	3	4	3	4	3	4	4	3	3	3	4	4	3
2.93333	4.125	4.16667	4.20625	3.5	4.33333	2.5	1.4	4.5	3.5	4	4.5	4.33333	4.5	3.5	4.33333	4	4.5	4.125	4.2	759	0	1	1	4	0	5	4	4	5	3	3	4	5	4	4	4	5	4	5	5	4	5	4	4	4	5	4	3	2
2.2625	2.54167	2.79167	4.17917	2.25	3	2	1.8	2.83333	1.5	3	2.83333	3	3.16667	1.5	3.5	5	4.66667	3.25	3.8	760	0	3	0	6	1	3	5	4	3	4	3	4	4	1	4	3	4	3	4	4	5	5	5	5	5	5	5	5	2
1.79167	4.54167	4.41667	4.33542	2.75	1.66667	1.75	1	5	4.83333	4.5	3.83333	4.66667	4.66667	4.16667	4.16667	4.5	4.16667	4.875	3.8	761	1	2	1	2	0	4	4	4	3	4	5	5	5	5	5	5	5	4	4	4	4	4	5	4	4	5	4	5	1
3.475	3.08333	4.5	4.43542	3	3	4.5	3.4	3.5	3.33333	2.16667	3.33333	4.16667	4.66667	4.83333	4.33333	4.75	4.66667	4.125	4.2	762	1	1	1	4	1	4	5	3	5	4	4	4	4	4	4	4	4	5	5	5	3	5	5	5	5	5	4	5	2
1.74167	4.125	4.25	4.74167	1.75	1.66667	1.75	1.8	3.66667	4.83333	4	4	5	4	4	4	4.75	4.66667	4.75	4.8	763	0	2	1	3	1	5	4	5	5	5	4	4	5	5	5	5	5	5	4	5	5	4	5	5	4	5	5	5	2
1.68333	3.04167	3.66667	3.85417	2	2.33333	1	1.4	3.33333	2.83333	3.66667	2.33333	4.5	2.5	3.83333	3.83333	4.75	3.16667	3.5	4	764	0	2	1	5	0	4	4	3	4	5	4	4	4	3	3	3	4	3	3	2	4	4	3	3	4	5	5	5	1
3.475	3.125	2.54167	2.71042	3.5	3	4	3.4	2.33333	3	4.5	2.66667	3	2.83333	1.83333	2.5	3.5	2.16667	1.375	3.8	765	1	3	1	5	1	4	2	4	5	4	1	2	2	2	1	1	1	1	2	2	3	1	3	2	3	3	3	5	3
3.22917	2.66667	2.58333	4.0375	3.25	1.66667	4	4	2.33333	2	4.16667	2.16667	2.83333	2.83333	1.66667	3	4.5	4	3.25	4.4	766	1	3	1	6	1	4	4	4	5	5	3	4	2	4	3	4	4	2	4	4	3	4	4	5	4	5	4	5	5
2.52917	3	2.75	2.81667	3.25	1.66667	4	1.2	2.83333	4	3	2.16667	3	2.83333	3	2.16667	2.5	2.66667	3.5	2.6	767	1	2	1	5	0	2	3	2	3	3	4	4	4	4	4	3	3	2	2	3	4	3	3	1	3	2	2	3	1
2.2875	3.66667	4.08333	3.80625	2.25	4	1.5	1.4	4.83333	3.83333	2.66667	3.33333	4.33333	4.66667	4.33333	3	2.75	4	4.875	3.6	768	0	2	1	4	0	4	3	3	4	4	5	5	5	4	5	5	5	5	5	4	4	3	4	4	2	5	2	2	2
1.85417	3.91667	3.5	4.775	2.5	1.66667	1.25	2	3.5	3.33333	4.5	4.33333	4	3.33333	3.83333	2.83333	4.5	5	5	4.6	769	1	3	1	1	1	5	4	4	5	5	5	5	5	5	5	5	5	5	5	5	5	5	5	5	5	5	3	5	2
1.76667	3.66667	4.5	2.92083	1.75	1.66667	2.25	1.4	4.66667	3.33333	4.16667	2.5	4.16667	4.66667	4.33333	4.83333	2.5	3.33333	2.25	3.6	770	1	1	0	6	0	4	3	4	4	3	2	1	3	4	1	3	3	1	3	3	2	4	4	4	4	1	3	2	2
2.19167	2.875	3.5	2.08542	2.25	1.66667	2.25	2.6	3	2.83333	3.5	2.16667	3.66667	4.83333	2.33333	3.16667	2.5	1.66667	2.375	1.8	771	0	1	0	2	0	1	2	3	1	2	1	1	3	3	3	3	2	3	2	2	3	1	1	1	2	2	3	3	3
3.09583	2.70833	2.70833	2.87083	3	2.33333	3.25	3.8	3.83333	2.83333	2	2.16667	2.16667	2.33333	2.83333	3.5	2.5	2.83333	2.75	3.4	772	1	3	0	3	0	3	4	3	3	4	3	2	2	4	3	3	3	2	1	3	2	4	4	3	2	2	3	3	3
3.27083	2.41667	2.41667	2.94167	2.5	4.33333	3.25	3	2.66667	2.5	2.83333	1.66667	2.5	2.66667	2.83333	1.66667	2.75	3.16667	3.25	2.6	773	1	1	0	2	1	2	3	4	1	3	3	3	4	4	4	3	4	1	4	3	3	1	4	4	3	1	2	5	3
1.75	3.29167	2.91667	4.60417	1.75	2	1.25	2	5	3.66667	2.16667	2.33333	3.5	3.16667	2.5	2.5	5	4.66667	4.75	4	774	0	1	1	6	0	4	3	5	4	4	5	5	5	4	5	5	5	4	5	5	5	3	5	5	5	5	5	5	2
2.78333	3.66667	2.20833	2.97917	2.75	3.33333	2.25	2.8	3.66667	3.5	3.5	4	2	3.16667	1.66667	2	3.25	2.66667	3	3	775	0	1	1	5	0	3	2	4	3	3	3	4	3	3	3	3	4	1	2	3	2	3	3	3	2	3	4	4	3
1.91667	2.70833	3.875	3.73542	1.75	3.66667	1.25	1	2.5	3.16667	2.33333	2.83333	4.66667	4.16667	2.16667	4.5	3	4.66667	2.875	4.4	776	0	2	1	5	1	3	4	5	5	5	3	4	3	1	3	3	2	4	5	4	5	4	5	5	4	2	4	2	1
1.71667	3.25	4.5	4.19792	2.5	1.66667	1.5	1.2	3.66667	2.83333	2.5	4	4	4.66667	4.66667	4.66667	4.75	4.16667	2.875	5	777	0	2	1	2	0	5	5	5	5	5	4	3	3	2	1	3	3	4	4	4	5	4	4	4	4	5	5	5	2
3.1875	3.29167	1.875	4.48125	2.25	3	4.5	3	2.83333	4.16667	3.83333	2.33333	1.33333	3.16667	1.5	1.5	4.75	4	4.375	4.8	778	1	2	1	5	0	5	5	5	4	5	4	5	4	5	4	3	5	5	3	3	4	5	4	5	5	5	4	5	3
2.35833	2.875	4.04167	4.12292	2.5	2.33333	2	2.6	2.66667	2.33333	3.16667	3.33333	4	4.16667	3.83333	4.16667	4.5	3.66667	4.125	4.2	779	0	1	1	4	0	4	5	3	4	5	3	5	4	5	3	5	4	4	4	3	5	3	3	4	5	3	5	5	3
2.3625	3.75	3.625	4.47708	2.5	3	1.75	2.2	3.33333	3.16667	4.33333	4.16667	3.5	3.5	3.16667	4.33333	5	4.33333	4.375	4.2	780	0	1	1	4	0	4	4	5	4	4	5	4	4	5	4	5	5	3	4	5	3	4	5	5	5	5	5	5	2
2.91667	2.83333	2.79167	4.39167	3.25	2.66667	1.75	4	2.66667	2	3.33333	3.33333	2.33333	4.16667	3	1.66667	4.75	4.66667	4.75	3.4	781	0	1	1	6	0	3	4	3	4	3	5	4	5	5	5	4	5	5	5	5	5	4	5	4	5	5	4	5	3
3.0375	3.875	3.20833	3.80208	1	3	4.75	3.4	4.16667	3.16667	3.5	4.66667	4.66667	3.5	2.5	2.16667	4.5	3.33333	3.375	4	782	1	3	0	5	1	4	4	4	5	3	4	2	3	3	5	3	4	3	4	4	3	3	1	5	4	5	4	5	3
1.84167	3.16667	3.95833	3.075	1.25	2.66667	1.25	2.2	3.16667	3.5	2.83333	3.16667	4.66667	4.5	2.5	4.16667	2.25	3	4.25	2.8	783	0	1	1	1	0	2	3	3	3	3	3	4	4	5	4	5	4	5	3	2	2	4	4	3	2	2	2	3	2
3.43333	2.33333	2.91667	3.57917	3.25	3.33333	3.75	3.4	2.83333	2	2.5	2	3.66667	3.16667	2.83333	2	3.75	2.66667	4.5	3.4	784	0	3	1	1	1	4	4	2	4	3	5	4	4	4	4	5	5	5	1	2	3	3	3	4	4	4	3	4	3
1.9125	3.5	4.33333	4.22917	2	2	1.25	2.4	3.33333	4.5	4	2.16667	4.66667	4.33333	4.16667	4.16667	4.5	4.66667	3.75	4	785	0	3	1	1	0	4	4	3	5	4	4	4	3	3	3	4	4	5	5	4	5	5	5	4	5	5	4	4	3
3.52917	2	2.04167	3.5	2.75	3.66667	3.5	4.2	2.66667	1.83333	1.83333	1.66667	2	2.16667	2.33333	1.66667	4.5	3.5	3	3	786	1	1	1	5	0	3	3	4	2	3	3	2	3	3	4	3	3	3	4	3	4	4	3	3	4	5	4	5	5
3.15417	2.54167	3.25	4.2	3.5	3.66667	2.25	3.2	3.33333	2.5	2.66667	1.66667	2.83333	3.33333	4.33333	2.5	5	4	3	4.8	787	0	2	1	6	1	5	5	5	5	4	3	3	3	3	3	3	3	3	4	4	4	4	5	3	5	5	5	5	3
1.425	4.54167	4.375	4.65833	1	2	1.5	1.2	4	4.5	4.83333	4.83333	3.83333	4.83333	4.83333	4	4.75	4.33333	4.75	4.8	788	1	1	1	6	0	5	4	5	5	5	5	4	5	5	5	5	4	5	4	5	5	4	4	4	5	5	4	5	2
2.15417	2.70833	2.91667	3.84167	1.5	2.66667	2.25	2.2	2.83333	2.33333	2.66667	3	3.83333	2.5	3.33333	2	4	3.66667	3.5	4.2	789	1	1	1	2	0	3	4	4	5	5	3	4	3	3	4	4	3	4	4	3	3	5	3	4	4	3	5	4	3
3.0125	3.66667	3.16667	4.12708	2.75	3	3.5	2.8	4.66667	3.83333	3.5	2.66667	3.5	2.83333	2.83333	3.5	4.25	4.33333	3.125	4.8	790	0	3	0	2	0	5	4	5	5	5	4	3	3	3	3	3	3	3	5	5	4	4	5	3	2	5	5	5	3
2.10417	2.25	2.25	4.61875	1.75	2.66667	2	2	2.83333	2.33333	2	1.83333	2.33333	2.33333	1.83333	2.5	4.75	4.5	4.625	4.6	791	1	1	1	4	1	4	5	5	5	4	4	4	5	4	5	5	5	5	4	5	5	5	4	4	4	5	5	5	2
2.0625	4.25	3.29167	3.87083	2.75	1	2.5	2	5	4.66667	3.5	3.83333	2.66667	2.5	4.5	3.5	3.75	4.33333	4	3.4	792	0	1	1	3	0	4	2	3	4	4	4	4	3	4	4	5	5	3	3	5	5	4	5	4	3	3	4	5	2
2.17083	4.25	4.66667	4.73125	2.75	2.33333	2	1.6	4.16667	4.66667	3.83333	4.33333	4.83333	4.66667	4.33333	4.83333	5	4.5	4.625	4.8	793	1	3	1	6	1	5	5	4	5	5	5	3	5	5	4	5	5	5	5	5	4	4	5	4	5	5	5	5	1
1.5	3.75	3.33333	3.92292	1.75	2	1.25	1	3.16667	4.33333	4.5	3	2	4	3	4.33333	2.75	4.16667	4.375	4.4	794	0	1	1	2	0	5	5	4	5	3	4	4	5	5	4	3	5	5	5	4	3	4	5	4	2	2	3	4	1
1.95417	3.70833	3.95833	4.5375	2.75	2.66667	1	1.4	4.5	3.16667	4.66667	2.5	4	3.5	3.83333	4.5	4.5	4.5	4.75	4.4	795	0	1	0	2	0	4	5	4	4	5	5	5	4	5	5	5	4	5	4	4	4	5	5	5	4	5	4	5	1
3.02917	3.79167	2.75	2.47917	2	2.66667	4.25	3.2	3.66667	4.33333	3.83333	3.33333	3	2.66667	3.66667	1.66667	2.5	2.16667	3.25	2	796	0	2	0	1	1	1	4	1	3	1	3	2	3	2	4	4	4	4	3	1	2	3	3	1	3	2	2	3	4
3	3.5	3.91667	2.33333	2.75	3	3.25	3	2.66667	4.16667	3.5	3.66667	4.5	3.33333	4.16667	3.66667	2.5	2.33333	2.5	2	797	1	3	1	6	0	2	2	2	3	1	1	3	3	1	3	3	2	4	3	3	3	2	2	1	2	3	3	2	3
1.45417	4.375	4.08333	3.99167	1.5	1.66667	1.25	1.4	4.66667	4.66667	4.5	3.66667	4.33333	4.5	3.16667	4.33333	4.75	3.66667	3.75	3.8	798	0	2	1	2	0	4	4	5	2	4	4	4	5	4	4	3	3	3	3	3	4	4	4	4	4	5	5	5	1
1.69167	4.45833	4.5	4.08958	1.5	1.66667	2	1.6	4.16667	4.66667	4.5	4.5	5	4.33333	4	4.66667	3.5	4.83333	4.625	3.4	799	1	3	1	5	0	3	4	4	3	3	4	5	5	5	5	4	5	4	4	5	5	5	5	5	2	3	4	5	1
1.7375	4.29167	3.375	3.86458	1.25	2	2.5	1.2	4.33333	4.33333	4.16667	4.33333	3.5	3.33333	3.83333	2.83333	3	4.83333	3.625	4	800	0	3	1	3	0	4	5	4	4	3	4	4	4	3	3	3	4	4	5	5	5	4	5	5	3	3	3	3	1
3.675	2.70833	2.79167	2.92292	3.25	4	4.25	3.2	3	3	3.16667	1.66667	3.33333	2.5	2	3.33333	3.25	2.66667	3.375	2.4	801	0	1	0	4	0	2	1	2	4	3	3	4	4	4	3	3	3	3	3	3	1	3	3	3	4	3	3	3	5
3.4	3.58333	2.41667	4.08125	3.5	3	3.5	3.6	4.5	2.66667	3.83333	3.33333	2.33333	2.66667	2.83333	1.83333	4.25	4	4.875	3.2	802	0	2	1	5	1	3	2	3	4	4	5	5	5	5	5	5	5	4	4	4	4	4	4	4	4	4	4	5	3
1.68333	4.25	4.54167	3.37917	1	3.33333	1	1.4	4.66667	4.33333	3.66667	4.33333	4.83333	4.5	4.33333	4.5	2.5	4.16667	3.25	3.6	803	1	1	1	2	0	3	4	4	4	3	4	4	2	2	3	4	4	3	4	4	4	4	5	4	3	1	2	4	1
1.76667	4.54167	4.66667	4.26042	1.5	1.66667	2.5	1.4	4.83333	4.33333	4.33333	4.66667	4.66667	4.5	4.83333	4.66667	4.25	4.16667	3.625	5	804	1	2	1	5	1	5	5	5	5	5	4	3	3	4	4	3	4	4	5	4	5	3	4	4	4	4	4	5	2
2.0625	3.79167	3.33333	2.69167	2.5	2	1.75	2	4.33333	4	4.5	2.33333	2.66667	3	3.66667	4	2.5	2.16667	3.5	2.6	805	1	1	1	5	0	2	1	3	4	3	3	4	5	4	2	3	3	4	2	3	3	1	1	3	2	2	3	3	2
2.02917	4.25	3.91667	3.53542	1.75	1.66667	1.5	3.2	3.83333	4.5	4.16667	4.5	4	4	4	3.66667	4.25	3.16667	3.125	3.6	806	0	3	1	1	0	4	3	4	4	3	3	2	3	3	4	2	3	5	4	4	3	3	3	2	3	5	4	5	3
2.92917	3.66667	2.41667	3.11875	2.5	3.66667	2.75	2.8	3.16667	3.66667	4.83333	3	2	2.5	3.5	1.66667	2.75	4	3.125	2.6	807	0	2	1	6	0	2	2	3	3	3	3	4	4	3	4	2	3	2	4	3	4	5	4	4	3	2	3	3	3
2.07917	2.91667	3.20833	4.48958	2	1.66667	3.25	1.4	2.83333	3.33333	3.5	2	3.16667	3.83333	3.16667	2.66667	4.75	4.33333	4.875	4	808	1	3	1	4	0	4	4	4	4	4	5	5	5	4	5	5	5	5	4	4	4	5	4	5	4	5	5	5	1
1.27083	4.66667	4.58333	4.5625	1.25	1.33333	1.5	1	4.16667	4.83333	5	4.66667	5	4.5	4.66667	4.16667	4.5	4.5	4.25	5	809	1	3	1	4	0	5	5	5	5	5	4	5	3	5	3	5	5	4	5	5	5	3	5	4	4	5	4	5	1
1.65417	3.875	3.70833	4.21667	1.25	1.66667	1.5	2.2	3.66667	3.66667	4.5	3.66667	4.66667	4.33333	3	2.83333	4.75	4.16667	4.75	3.2	810	1	2	1	2	0	3	2	3	3	5	5	5	5	5	4	5	4	5	4	4	4	3	5	5	4	5	5	5	2
1.86667	3.66667	4.625	3.9125	1.75	1.66667	1.25	2.8	4	3.83333	2.66667	4.16667	4.83333	4.5	4.66667	4.5	4	4	3.25	4.4	811	0	1	1	2	1	4	5	5	4	4	3	4	3	3	4	2	4	3	4	3	4	4	5	4	3	5	3	5	2
2.55833	3.625	2.91667	3.125	2.75	2.33333	2.75	2.4	3	4.66667	4.33333	2.5	3.33333	3.33333	2.5	2.5	3.75	3	2.75	3	812	0	2	1	1	0	3	2	3	3	4	2	2	2	3	4	3	3	3	3	3	4	1	4	3	2	5	5	3	2
2.69583	3.70833	3.29167	4.58542	2	3.33333	2.25	3.2	3	3.5	4.66667	3.66667	2.16667	3.66667	3.5	3.83333	4.5	4.66667	4.375	4.8	813	1	3	1	1	0	5	4	5	5	5	4	4	4	5	4	4	5	5	4	5	5	5	5	4	4	5	4	5	3
3.99167	2.375	2.29167	2.47292	3	4.66667	4.5	3.8	4	2	2.16667	1.33333	2.33333	2.83333	2.5	1.5	3	2.66667	1.625	2.6	814	0	2	0	4	1	1	3	4	4	1	1	1	3	3	1	1	2	1	3	3	4	2	3	1	3	1	3	5	5
2.3625	3.66667	2.41667	3.15625	2.75	2	3.5	1.2	4.16667	3.83333	4.66667	2	2.83333	2.5	2.5	1.83333	2.5	3	4.125	3	815	1	1	1	4	0	2	5	3	2	3	4	4	4	5	5	4	3	4	3	1	4	4	3	3	1	3	2	4	2
2.875	3	2.29167	3.20625	2.5	3	2	4	2.66667	3.16667	3	3.16667	2	1.66667	3.66667	1.83333	3.25	4	3.375	2.2	816	1	3	1	1	0	2	1	1	4	3	3	4	3	4	4	3	3	3	4	4	5	4	4	3	3	4	3	3	3
2.12917	3.625	3.41667	2.25417	1.25	2.66667	3	1.6	3.5	5	3	3	2.5	3.5	4	3.66667	2	2.66667	1.75	2.6	817	0	2	0	2	1	2	3	3	2	3	2	3	1	1	3	1	2	1	1	3	3	3	3	3	2	1	3	2	3
2.24167	3.70833	2.91667	3.55833	2.25	2.66667	2.25	1.8	4.16667	3.66667	3.5	3.5	2.83333	2.5	3.5	2.83333	5	3.33333	3.5	2.4	818	0	1	0	1	1	3	1	2	4	2	3	2	4	4	3	5	4	3	4	2	3	3	4	4	5	5	5	5	3
3.3125	3.41667	2.66667	3.44167	3.75	3	3.5	3	3.66667	3	3.33333	3.66667	2.33333	2	2.83333	3.5	3.5	3.16667	3.5	3.6	819	0	1	0	5	1	3	4	4	3	4	3	4	3	4	3	4	3	4	3	4	3	4	3	2	4	4	3	3	3
3.475	2.08333	2.20833	4.34792	4	3	3.5	3.4	1.83333	2	2.66667	1.83333	1.66667	2.66667	2.5	2	5	3.66667	4.125	4.6	820	0	2	0	3	0	4	5	4	5	5	4	4	4	4	4	4	4	5	4	4	3	4	3	4	5	5	5	5	2
1.9125	4.25	3.875	4.64583	1.5	2	2.75	1.4	4	4	4.5	4.5	4.5	3.66667	3.83333	3.5	5	4.33333	4.25	5	821	0	1	1	1	1	5	5	5	5	5	5	5	4	3	5	5	4	3	4	3	5	4	5	5	5	5	5	5	2
2.76667	4.375	4.16667	3.17083	2.5	3.66667	3.5	1.4	4.66667	4.66667	4.66667	3.5	4.66667	5	3.5	3.5	2.75	3.83333	3.5	2.6	822	1	3	1	1	0	2	3	3	2	3	4	4	3	4	3	3	4	3	3	3	4	5	4	4	3	2	3	3	1
1.40833	4.125	3.29167	4.71875	1.5	1.33333	1	1.8	3.66667	4.5	3.66667	4.66667	3.33333	4.16667	3	2.66667	5	4	4.875	5	823	1	3	1	6	0	5	5	5	5	5	5	4	5	5	5	5	5	5	4	3	3	5	4	5	5	5	5	5	2
2.3875	3.33333	4.29167	4.15417	1.25	3	3.5	1.8	3	3.5	3	3.83333	3.66667	4.5	4.66667	4.33333	4.5	4.16667	3.75	4.2	824	1	1	1	5	0	4	5	4	4	4	3	4	4	4	5	4	3	3	5	4	4	4	5	3	5	4	4	5	2
3.10417	3.75	2.83333	3.19167	3.75	3.66667	3	2	3.16667	3.83333	4.83333	3.16667	4.16667	2.66667	2.5	2	3.5	2.66667	2	4.6	825	1	2	1	5	1	5	4	5	5	4	3	1	1	1	3	3	3	1	3	2	3	3	2	3	4	3	4	3	2
2.81667	3.58333	2.58333	3.47292	3	2.66667	3	2.6	3.33333	3.5	4.33333	3.16667	2	2.33333	4	2	4.75	3.16667	2.375	3.6	826	0	3	1	3	0	4	3	4	3	4	1	2	3	3	1	3	3	3	2	3	3	4	4	3	5	5	5	4	2
1.87083	3.95833	2.33333	3.81042	2.25	2.33333	1.5	1.4	3.66667	4.5	3.33333	4.33333	2.83333	3	2.16667	1.33333	3.75	4.16667	4.125	3.2	827	1	3	1	4	0	4	2	2	5	3	4	4	4	3	4	5	4	5	5	3	4	4	5	4	4	4	3	4	1
2.85	3.16667	3.70833	3.00208	4	3	2	2.4	3.66667	2.16667	4.5	2.33333	4.16667	3.83333	2.66667	4.16667	3	3.33333	3.875	1.8	828	1	2	1	3	0	2	2	1	1	3	3	5	4	3	4	5	3	4	3	3	3	3	4	4	2	4	3	3	3
3.14583	3.91667	4.16667	3.48542	2.5	4.33333	1.75	4	4.16667	4.83333	3.16667	3.5	4.5	4.33333	3.83333	4	3.25	4.16667	2.125	4.4	829	1	2	1	6	0	4	5	5	4	4	3	3	1	2	1	3	3	1	3	4	4	5	4	5	3	3	2	5	5
3.1625	2.83333	2.54167	2.25625	3	4	2.25	3.4	3	2.83333	2.83333	2.66667	3.83333	2.66667	2	1.66667	2.75	2.5	2.375	1.4	830	0	2	1	1	1	1	1	3	1	1	3	1	1	3	3	2	3	3	2	1	2	3	3	4	3	3	2	3	3
2.75	3.95833	3.16667	4.53125	1.75	3	2.25	4	4.5	4.16667	3	4.16667	2.83333	3.5	2.5	3.83333	5	4.5	3.625	5	831	0	2	1	6	0	5	5	5	5	5	3	4	3	4	4	4	3	4	4	5	5	4	4	5	5	5	5	5	4
1.96667	4.41667	4.83333	4.16667	2.75	1.66667	2.25	1.2	4.5	4.16667	4.5	4.5	5	4.66667	5	4.66667	4.75	3.66667	4.25	4	832	0	3	1	4	1	4	4	4	3	5	4	4	5	3	5	5	4	4	4	3	4	3	4	4	4	5	5	5	1
2.86667	2.25	3.16667	4.55833	3	1.66667	3	3.8	2.33333	2.16667	2.33333	2.16667	4.66667	2.66667	2.33333	3	4.5	4.83333	4.5	4.4	833	1	2	1	6	0	5	4	4	5	4	5	4	4	5	4	5	4	5	5	4	5	5	5	5	4	5	4	5	5
2.1375	4.08333	3.54167	4.53125	2.25	2	2.5	1.8	4.66667	4.33333	4	3.33333	3.16667	3.83333	2.66667	4.5	4.25	4	4.875	5	834	0	2	1	5	0	5	5	5	5	5	5	5	5	5	5	5	4	5	4	5	4	4	3	4	4	4	4	5	2
1.38333	4.29167	3.625	4.09583	1.5	1.33333	1.5	1.2	4.5	3.83333	4.5	4.33333	3.83333	3.16667	4	3.5	4	3.83333	4.75	3.8	835	1	3	1	4	1	4	4	3	4	4	5	5	4	4	5	5	5	5	3	4	5	5	3	3	3	5	3	5	1
3.80833	2.95833	3.95833	3.91042	4	4.33333	3.5	3.4	2.66667	3	3.16667	3	4.5	3.83333	3.16667	4.33333	4.25	3.66667	4.125	3.6	836	1	1	1	3	1	3	3	4	4	4	4	4	5	4	4	3	4	5	3	3	4	5	3	4	4	5	3	5	3
3.29583	3.25	3.83333	2.6375	3.5	3.33333	3.75	2.6	3.66667	3.5	2.66667	3.16667	4.16667	4.33333	3.33333	3.5	2.75	3	2	2.8	837	1	3	0	6	0	3	3	2	3	3	3	1	3	1	3	1	1	3	3	3	3	2	4	3	3	2	3	3	3
3.15833	3.375	3.91667	3.71667	3.5	2.33333	3	3.8	2.83333	3.33333	4.66667	2.66667	4.5	4	2.83333	4.33333	4.25	4.66667	2.75	3.2	838	1	1	1	6	0	4	4	2	3	3	3	2	4	3	3	3	3	1	5	4	5	5	5	4	4	5	3	5	5
3.2375	2.95833	3.70833	3.0125	2.75	3	4	3.2	3.33333	2	3	3.5	4.66667	4.5	3.5	2.16667	4	2.5	2.75	2.8	839	1	3	1	1	0	1	5	3	2	3	3	2	3	4	2	3	4	1	4	3	3	3	1	1	4	4	3	5	3
3.5125	3.625	3.25	2.76667	2.5	4	3.75	3.8	2.5	4	3.66667	4.33333	3.66667	3.5	2.83333	3	2.75	3.66667	2.25	2.4	840	1	3	0	2	1	3	2	3	2	2	3	3	3	2	1	2	3	1	3	3	4	4	4	4	2	4	3	2	3
2.225	3.625	4.04167	3.93333	3.25	2	2.25	1.4	4.83333	3.33333	4	2.33333	3.33333	4	4	4.83333	4.75	3.33333	4.25	3.4	841	0	2	0	2	0	4	3	3	4	3	4	4	4	4	4	4	5	5	2	3	2	4	4	5	4	5	5	5	1
3.25	3.70833	3.29167	3.79792	2.75	4	3.25	3	3.66667	4.16667	4.16667	2.83333	2.5	3	3	4.66667	5	2.66667	4.125	3.4	842	0	1	1	5	0	3	4	4	2	4	4	5	4	4	4	5	3	4	3	3	3	1	3	3	5	5	5	5	3
2.15	2.625	2.29167	3.89583	1.75	2	2.25	2.6	2.33333	2.33333	3.5	2.33333	2.16667	3.16667	1.5	2.33333	4.5	3.33333	3.75	4	843	1	3	1	3	1	4	4	3	5	4	4	4	4	3	4	3	4	4	4	3	4	3	3	3	4	5	4	5	3
1.85833	4.375	4.04167	4.31458	2.25	2.33333	1.25	1.6	4.16667	4.5	4.5	4.33333	4.5	3.5	3.16667	5	4.75	4.33333	4.375	3.8	844	1	2	1	5	1	4	4	2	4	5	5	4	5	4	5	3	5	4	4	5	4	4	5	4	5	5	4	5	2
1.925	4.20833	3.58333	3.91667	2	3	1.5	1.2	3.33333	4	4.83333	4.66667	3.5	3.83333	3.33333	3.66667	4.5	4.16667	3	4	845	1	2	1	3	0	3	4	5	5	3	3	3	3	3	2	3	3	4	4	4	4	4	5	4	4	5	4	5	1
1.61667	4.20833	3.5	4.45208	1.5	1.66667	1.5	1.8	4.66667	4.16667	4.33333	3.66667	3	4.16667	4	2.83333	5	3.83333	4.375	4.6	846	0	1	1	6	0	4	4	5	5	5	4	4	5	4	5	4	5	4	4	4	4	4	4	3	5	5	5	5	2
2.50417	3.75	2.25	4.03333	1.5	2.66667	3.25	2.6	3.66667	4.16667	4.66667	2.5	1.83333	2.33333	2.16667	2.66667	4.25	2.83333	4.25	4.8	847	0	2	1	4	0	5	4	5	5	5	4	5	4	4	4	4	5	4	3	1	4	2	4	3	4	5	4	4	3
2.24583	3.125	3.625	2.57083	3	1.33333	2.25	2.4	4.66667	3.16667	2.33333	2.33333	3.5	3.5	3.83333	3.66667	3.25	2.83333	2	2.2	848	1	2	1	3	1	1	2	2	3	3	1	3	1	3	3	1	2	2	3	3	3	3	3	2	2	4	3	4	2
3.74583	2.20833	3.25	2.75	3.25	4.33333	4	3.4	2.33333	2	2.5	2	3	4.5	2.66667	2.83333	2.25	3.5	3.25	2	849	1	2	1	5	0	2	2	2	1	3	3	3	3	3	3	3	3	5	3	2	3	5	4	4	2	1	3	3	3
1.95417	3.79167	4.04167	3.99792	1	3.66667	1.75	1.4	4.33333	3.16667	4.83333	2.83333	3.33333	4.83333	4.5	3.5	4.25	3.16667	4.375	4.2	850	1	2	1	1	1	4	4	4	4	5	5	5	4	5	4	5	4	3	3	3	3	4	3	3	5	4	3	5	1
2.34583	3.79167	3.16667	2.83958	2.75	2.33333	2.5	1.8	3.5	4.5	3.16667	4	4.16667	2.5	1.83333	4.16667	2.75	2.83333	3.375	2.4	851	0	1	1	2	0	2	2	3	3	2	2	3	4	3	3	4	3	5	2	3	3	3	2	4	3	3	3	2	2
3.42917	3.45833	3.33333	4.175	2	3.66667	4.25	3.8	3.83333	3.33333	3.66667	3	3.33333	3.5	3.83333	2.66667	4.75	4	3.75	4.2	852	1	3	0	6	1	4	5	3	4	5	3	4	5	4	3	3	3	5	4	4	4	3	5	4	4	5	5	5	5
3.7875	3.125	3.58333	3.54583	4.25	4	4.5	2.4	4.16667	3.16667	3	2.16667	3.66667	3.66667	3.5	3.5	2.75	3.33333	3.5	4.6	853	1	3	1	5	0	4	5	4	5	5	4	3	3	3	4	3	4	4	3	3	4	3	3	4	3	3	2	3	3
3.0125	3.16667	3.41667	4.27917	2.75	3	2.5	3.8	3	3.16667	4	2.5	3.5	3.83333	3.66667	2.66667	4.5	4.16667	4.25	4.2	854	1	3	1	1	1	4	4	4	5	4	5	5	3	4	5	4	4	4	4	4	4	4	5	4	4	5	4	5	4
1.9125	3.95833	2.54167	2.86458	1.75	2	1.5	2.4	5	3.5	4.83333	2.5	2.5	4.16667	2	1.5	2.5	3.33333	2.625	3	855	1	1	1	3	0	3	2	4	3	3	4	3	1	3	3	2	3	2	4	3	3	3	4	3	3	1	4	2	2
3.62917	2.08333	2.75	3.68542	4	3.66667	3.25	3.6	2.5	2.5	1.83333	1.5	3.5	2.5	3.16667	1.83333	4.75	3.66667	3.125	3.2	856	0	3	0	1	0	3	3	3	3	4	3	4	3	3	3	4	4	1	4	3	4	5	3	3	4	5	5	5	3
2.20833	2.75	2.875	3.45625	3	2.33333	1.5	2	1.83333	1.33333	3.66667	4.16667	3.66667	2.83333	3	2	3.5	3.5	2.625	4.2	857	0	2	1	4	0	4	4	5	4	4	3	2	4	3	2	3	3	1	3	3	4	3	5	3	4	3	4	3	2
1.37083	3.95833	4.20833	3.10833	1.25	1.33333	1.5	1.4	4.16667	3.83333	4.16667	3.66667	4.66667	4.16667	4.33333	3.66667	2.25	3.33333	3.25	3.6	858	0	1	1	3	1	4	3	5	4	2	3	5	3	4	2	3	3	3	3	3	3	4	3	4	2	2	2	3	3
1.80833	3.91667	4.08333	3.85208	2.5	1.33333	2	1.4	3.33333	3.66667	4.16667	4.5	4	3	4.66667	4.66667	4.5	3.33333	3.375	4.2	859	0	3	1	1	1	5	5	3	4	4	3	4	4	1	2	5	3	5	3	3	3	4	4	3	4	5	4	5	2
3.31667	2.79167	3.5	2.6	2.75	3.66667	3.25	3.6	3	2.16667	2	4	3	4.33333	3.83333	2.83333	3	2.5	2.5	2.4	860	1	2	0	4	1	2	3	2	3	2	1	2	3	4	3	3	3	1	3	2	3	1	4	2	3	4	3	2	4
2.42917	4.58333	4.70833	4.39583	2.5	1.66667	2.75	2.8	4.33333	4.66667	5	4.33333	5	4.83333	4.83333	4.16667	3.75	4.33333	4.5	5	861	1	3	1	5	0	5	5	5	5	5	3	5	5	4	4	5	5	5	4	4	4	4	5	5	3	5	4	3	2
1.95417	4.54167	4.70833	4.42917	3	1.66667	1.75	1.4	4.16667	4.16667	5	4.83333	5	4.66667	4.66667	4.5	4.75	4.16667	4	4.8	862	0	1	1	4	0	5	5	4	5	5	4	4	3	3	5	4	4	5	4	3	5	4	5	4	5	5	5	4	1
2.20417	4.04167	3.375	3.42083	2	1.66667	2.75	2.4	4.66667	3.16667	4.33333	4	3.66667	3.83333	3.83333	2.16667	3.5	4.33333	3.25	2.6	863	1	3	1	6	1	2	3	3	2	3	4	4	3	3	3	3	3	3	5	4	4	4	4	5	4	4	3	3	2
1.425	4.33333	4.625	3.95833	1.5	1	2	1.2	4.16667	4.66667	4	4.5	5	4.66667	4.33333	4.5	4.75	2.83333	4.25	4	864	0	1	1	6	0	4	4	4	4	4	4	4	4	4	5	5	4	4	3	3	3	3	1	4	5	5	4	5	1
3.16667	3.45833	3.625	3.75417	3	3.66667	3	3	3	4.16667	2.83333	3.83333	4	3.16667	4.16667	3.16667	4.25	4.16667	2	4.6	865	0	2	1	4	0	5	4	4	5	5	3	1	2	2	3	1	3	1	4	5	4	4	4	4	4	5	4	4	3
1.975	3.29167	2.70833	3.38125	1.25	3	1.25	2.4	4	3.5	2.66667	3	3.33333	3.16667	3	1.33333	4.25	3.5	2.375	3.4	866	0	1	1	1	1	3	4	3	4	3	4	3	3	3	3	1	1	1	3	3	4	4	4	3	5	4	3	5	3
2.97083	3.875	2.70833	4.02292	2	3.33333	3.75	2.8	4.33333	4	2.83333	4.33333	3	3.16667	2.16667	2.5	3.25	4.16667	3.875	4.8	867	1	3	1	4	0	5	5	4	5	5	4	4	4	4	4	4	3	4	4	3	4	5	5	4	3	5	2	3	3
2.275	2.875	2.58333	2.99792	2.25	3	2.25	1.6	3.83333	2.66667	2.5	2.5	2.66667	1.83333	3.33333	2.5	3.5	2.66667	2.625	3.2	868	1	2	1	3	0	3	2	3	5	3	3	3	2	3	2	3	2	3	2	3	2	3	3	3	2	3	4	5	2
2.68333	2.5	2.75	3.82917	3	2.33333	4	1.4	3.5	2.33333	2.83333	1.33333	3.33333	3.33333	2.5	1.83333	3.75	4.16667	3	4.4	869	0	3	1	2	0	4	5	4	5	4	4	4	1	4	4	3	1	3	5	4	3	5	4	4	3	4	3	5	2
3.43333	2.79167	2.33333	4.20625	2.5	4.33333	3.5	3.4	2.33333	3.5	2.83333	2.5	3	2.16667	1.83333	2.33333	4	4	4.625	4.2	870	0	2	1	4	0	4	4	4	4	5	5	5	4	4	4	5	5	5	3	4	4	4	4	5	4	5	4	3	3
2.24167	2.75	4.16667	3.02917	1.25	1.66667	3.25	2.8	2.5	3.66667	2.66667	2.16667	4.66667	3.83333	4.16667	4	3.25	3.16667	2.5	3.2	871	0	1	1	6	0	4	1	3	4	4	3	3	2	3	3	3	1	2	4	3	3	4	3	2	4	3	3	3	3
2.78333	2.54167	2.875	2.61667	3.5	3.33333	1.5	2.8	2.83333	1.5	2.83333	3	3	3	2.66667	2.83333	2.75	3.16667	2.75	1.8	872	1	1	1	1	0	2	1	2	1	3	3	1	3	1	4	3	3	4	3	2	4	4	3	3	2	3	3	3	3
3.76667	2.45833	2.75	2.67917	3	4.66667	4	3.4	1.83333	3.16667	2.33333	2.5	2.33333	2.83333	2.66667	3.16667	4	3.16667	1.75	1.8	873	1	2	1	3	0	2	1	1	2	3	1	1	2	1	1	3	2	3	3	3	3	4	2	4	5	3	4	4	3
2.2125	3.79167	3.79167	4.1625	2.25	2	2	2.6	4.5	3.83333	3.33333	3.5	3	3.66667	4.33333	4.16667	4.75	4.5	4	3.4	874	0	2	1	1	0	3	2	5	4	3	5	4	4	3	5	4	4	3	5	4	4	5	5	4	4	5	5	5	3
3.29167	2.54167	4	1.94583	3.5	3.66667	4	2	3.66667	1.83333	2	2.66667	4.83333	4.5	3.16667	3.5	1.75	1.83333	2	2.2	875	1	1	1	2	0	1	3	2	2	3	3	1	1	2	1	2	3	3	3	1	3	2	1	1	2	2	2	1	2
1.50417	4.25	3.95833	3.61042	1.25	1.66667	1.5	1.6	3.83333	4.83333	4.16667	4.16667	4.66667	4	3.83333	3.33333	3.5	3.66667	3.875	3.4	876	1	1	0	6	1	4	3	3	4	3	4	4	3	5	4	4	4	3	3	4	3	4	4	4	4	1	4	5	2
2.4125	4.5	4	4.48542	2.25	2	2	3.4	4.83333	3.83333	4.83333	4.5	4.33333	4.5	3.83333	3.33333	5	4.66667	3.875	4.4	877	1	1	1	4	0	4	4	5	5	4	4	4	4	4	3	4	4	4	5	4	5	5	4	5	5	5	5	5	4
3.35417	3.83333	3.625	4.35208	3.25	3.66667	3.5	3	3.66667	3.83333	4	3.83333	3.66667	3.16667	3.5	4.16667	4.5	3.83333	4.875	4.2	878	1	2	1	5	0	4	5	4	4	4	5	5	5	4	5	5	5	5	4	4	4	4	4	3	5	4	4	5	3
1.44583	3.16667	4.375	4.42708	1	2.33333	1.25	1.2	3.16667	3	4.16667	2.33333	4.83333	4.33333	3.5	4.83333	4.5	4.33333	3.875	5	879	1	1	0	5	0	5	5	5	5	5	4	5	5	4	4	3	4	2	4	4	4	4	5	5	4	5	4	5	1
1.77083	2.83333	2.5	3.18542	1.5	2.33333	1.25	2	2.16667	3.66667	2.83333	2.66667	2.16667	2.66667	2.5	2.66667	3.5	3.16667	2.875	3.2	880	0	1	1	3	0	1	4	4	3	4	4	3	3	3	3	3	3	1	3	3	4	3	3	3	2	4	3	5	2
2.69583	3.5	3.20833	3.12083	2.5	3.33333	2.75	2.2	4	3.5	4.16667	2.33333	3.5	3.33333	3.16667	2.83333	3.25	3.33333	3.5	2.4	881	0	2	1	3	1	3	2	2	2	3	4	3	4	3	3	3	4	4	2	3	4	3	4	4	4	3	3	3	3
3.12083	2.91667	4.04167	3.47708	2.5	4.33333	3.25	2.4	3.33333	3.5	2.66667	2.16667	4.83333	3.66667	3.66667	4	3.75	3.33333	3.625	3.2	882	1	3	1	5	0	4	3	3	3	3	5	4	3	1	3	5	4	4	3	2	4	4	3	4	3	5	5	2	2
2.62083	3.79167	2.5	3.56875	2.75	2.33333	2	3.4	3.66667	3.33333	4.33333	3.83333	1.66667	2.83333	2.5	3	4	3.5	3.375	3.4	883	0	1	1	1	0	4	4	3	3	3	4	3	4	3	4	3	3	3	3	3	4	3	4	4	4	4	4	4	3
2.40833	4.08333	4.20833	4.48125	2.5	1.33333	3	2.8	3.83333	3.33333	4.5	4.66667	4.66667	3.83333	4.5	3.83333	4	5	4.125	4.8	884	0	3	1	4	0	5	5	5	4	5	4	4	4	4	3	5	4	5	5	5	5	5	5	5	4	3	4	5	2
3.2375	3.83333	3.16667	4.525	3.25	2	4.5	3.2	4.83333	2.66667	4	3.83333	3.33333	2.83333	3	3.5	4.5	4.5	4.5	4.6	885	1	3	1	6	0	5	4	4	5	5	5	4	4	5	5	4	5	4	4	5	5	4	5	4	4	5	4	5	3
1.82917	4.08333	4.54167	4.7	1.25	1.66667	3	1.4	2.16667	4.83333	4.83333	4.5	4.5	4.83333	4.66667	4.16667	4.75	4.5	4.75	4.8	886	0	2	1	3	0	5	5	4	5	5	4	5	5	4	5	5	5	5	4	5	5	4	5	4	4	5	5	5	2
3.06667	2.41667	2.79167	2.61042	3.25	1.66667	3.75	3.6	3.5	1.5	2.83333	1.83333	3.16667	3.33333	2.5	2.16667	3	3.16667	1.875	2.4	887	0	2	0	5	0	3	2	1	3	3	1	2	3	1	3	3	1	1	3	3	3	3	3	4	3	3	3	3	3
3.9375	2.375	2.58333	3.13958	4	4	4.75	3	2	2.5	2.5	2.5	2.83333	2.5	3.66667	1.33333	4.5	2.83333	2.625	2.6	888	1	2	1	1	1	3	2	3	2	3	1	2	3	2	3	3	4	3	3	3	1	3	3	4	3	5	5	5	3
1.55833	4	3.16667	4.63333	1.5	1.33333	2	1.4	4.5	3.16667	4.33333	4	3.83333	3.66667	2.83333	2.33333	4.5	4.83333	5	4.2	889	0	1	1	3	1	5	4	5	3	4	5	5	5	5	5	5	5	5	5	4	5	5	5	5	4	5	4	5	2
3.6875	2.875	2.33333	3.75833	2.25	4	4.5	4	3.83333	2	3.33333	2.33333	3.16667	2.33333	1.83333	2	4.75	3.33333	3.75	3.2	890	0	3	1	2	0	4	3	3	3	3	4	4	4	3	4	3	4	4	4	1	3	4	4	4	5	5	4	5	5
2.10417	4.08333	2.375	3.9625	1.25	2.66667	2.5	2	4.16667	3.33333	4.16667	4.66667	3.16667	1.83333	2.66667	1.83333	3.75	4.5	4	3.6	891	1	2	1	1	0	3	4	4	4	3	3	5	4	4	4	5	3	4	5	4	5	4	5	4	4	3	3	5	2
1.75417	3.66667	4.04167	3.32292	1.5	1.66667	2.25	1.6	2.83333	3.33333	4.66667	3.83333	4.5	3.66667	5	3	3.5	4.16667	2.625	3	892	1	2	1	6	1	1	4	3	4	3	3	4	2	1	1	4	3	3	4	3	5	5	4	4	3	3	3	5	2
3.07083	2.04167	2.25	2.79583	2.5	4.33333	2.25	3.2	1.66667	2.66667	2	1.83333	2.16667	2.16667	3.16667	1.5	2.5	2.33333	2.75	3.6	893	1	1	1	2	0	4	2	5	4	3	4	3	1	3	3	3	3	2	1	2	3	4	3	1	2	3	3	2	3
2.4	2.41667	2.29167	2.38125	3	2	3	1.6	3	3	2	1.66667	2.5	2.33333	2.5	1.83333	2.75	2.5	1.875	2.4	894	1	2	0	6	1	2	3	2	2	3	1	1	3	1	3	2	1	3	3	4	3	1	2	2	2	2	3	4	2
2.08333	4.625	4.41667	4.55625	2	3.33333	2	1	4.83333	4.5	4.66667	4.5	4.83333	4.66667	4	4.16667	4.75	4.5	4.375	4.6	895	0	2	1	2	0	5	4	4	5	5	4	5	5	4	4	3	5	5	4	5	5	3	5	5	5	5	4	5	1
2.1625	3.70833	3.83333	3.63125	3.25	2	1	2.4	4	4	3.33333	3.5	4.5	4.33333	4.16667	2.33333	3.25	4.5	2.375	4.4	896	0	2	0	3	1	4	5	4	4	5	3	1	3	3	3	3	2	1	4	5	4	5	4	5	3	4	2	4	2
3.15833	3.25	3.33333	4.32917	3.5	2.33333	3	3.8	3.66667	2.33333	4.16667	2.83333	3.16667	2.83333	4.33333	3	4.25	4.66667	4	4.4	897	1	2	1	3	1	4	5	4	5	4	4	4	4	4	3	3	5	5	5	4	5	5	5	4	4	5	4	4	3
1.82083	3.41667	2.16667	4.03958	1.25	1.33333	3.5	1.2	3	3.33333	3.66667	3.66667	1.83333	2.83333	1.83333	2.16667	4	3.83333	4.125	4.2	898	1	1	1	3	0	4	5	4	4	4	5	3	5	3	4	4	5	4	4	5	3	3	4	4	4	3	4	5	1
1.82083	3.83333	3.16667	3.53125	1.5	1.33333	2.25	2.2	4.5	3.33333	3.83333	3.66667	2.66667	3.83333	3	3.16667	3.25	4.5	4.375	2	899	1	1	1	6	0	2	1	3	3	1	4	5	4	5	4	4	4	5	5	4	5	4	5	4	3	3	2	5	2
2.93333	3.33333	2.41667	3.01458	3	3.33333	3	2.4	3.5	3.16667	3.5	3.16667	2.16667	2.33333	2.5	2.66667	3.25	2.33333	3.875	2.6	900	1	3	1	5	0	2	2	3	3	3	5	5	3	4	4	3	3	4	4	1	3	3	1	2	4	3	3	3	2
2.92083	4.25	3.70833	3.67292	2.25	4.33333	2.5	2.6	4	4.33333	4.66667	4	4.16667	2.66667	3.66667	4.33333	4	3.66667	3.625	3.4	901	0	1	1	6	1	3	2	4	4	4	3	4	4	3	4	3	4	4	3	3	4	5	4	3	4	5	4	3	3
3.61667	2.83333	3.54167	3.07917	2.5	3.66667	3.5	4.8	3.16667	2	4	2.16667	3.66667	3.5	3.33333	3.66667	2	3.66667	3.25	3.4	902	1	3	1	1	0	3	3	4	4	3	3	3	3	3	4	3	4	3	3	3	4	4	3	5	2	1	3	2	4
3.16667	3.16667	2.75	2.47292	2	3.66667	4	3	2.33333	3	3	4.33333	4	1.5	2.66667	2.83333	3.25	2.16667	2.875	1.6	903	1	1	1	1	0	2	1	2	1	2	4	4	3	1	3	3	3	2	3	1	2	3	1	3	2	3	3	5	3
2.27083	3.08333	3.125	3.4125	2.25	3.33333	1.5	2	2.33333	3.66667	4	2.33333	4.16667	2.66667	3.66667	2	3.5	4.5	3.25	2.4	904	0	1	1	2	1	3	3	4	1	1	4	4	3	3	3	3	3	3	5	5	4	4	4	5	3	4	3	4	2
1.175	4.54167	4.58333	3.95208	1.25	1	1.25	1.2	4.16667	4.5	5	4.5	4.83333	4.33333	4.83333	4.33333	2.75	3.83333	4.625	4.6	905	1	1	1	6	0	4	5	5	4	5	4	5	5	4	5	5	5	4	4	4	4	5	3	3	3	3	3	2	2
3.4	3.125	3.04167	3.17292	3	4	3	3.6	3.5	3.33333	2.16667	3.5	3.33333	2.83333	2.83333	3.16667	3.75	3.16667	2.375	3.4	906	0	3	0	6	0	3	3	3	5	3	3	3	1	3	3	3	1	2	2	3	3	3	4	4	4	3	4	4	5
3.38333	3.79167	3.625	3.58958	3	3.33333	4	3.2	4.33333	3.33333	3.83333	3.66667	3.83333	4.16667	4	2.5	3.25	3.83333	2.875	4.4	907	1	3	0	5	0	4	5	4	5	4	3	2	3	2	4	3	4	2	3	4	3	5	4	4	3	2	3	5	3
1.59167	4.08333	4.16667	4.18958	1.75	1.66667	1.75	1.2	4.66667	3.66667	4.5	3.5	4.16667	4	3.83333	4.66667	5	3.33333	4.625	3.8	908	0	3	1	5	0	3	5	4	4	3	4	5	4	5	4	5	5	5	3	4	2	3	4	4	5	5	5	5	2
2.3	4	4.08333	4.55833	2.5	4	1.5	1.2	4.16667	5	3.66667	3.16667	4.33333	3	4.16667	4.83333	4.75	4.83333	4.25	4.4	909	0	3	1	2	1	5	5	3	4	5	5	4	3	5	3	4	5	5	5	5	4	5	5	5	5	5	4	5	1
2.50417	2.95833	2.875	3.02708	2.25	1.66667	2.5	3.6	2.5	4	3	2.33333	2.66667	2.83333	2	4	3.75	1.83333	4.125	2.4	910	0	3	1	2	0	2	1	3	2	4	5	3	4	4	4	4	4	5	2	1	1	3	3	1	3	5	3	4	4
1.87083	3.04167	3.20833	3.46875	1.75	2.33333	1	2.4	4.5	1.66667	2.5	3.5	3.33333	2.33333	4.33333	2.83333	3.5	2.5	3.875	4	911	1	3	1	2	1	5	3	3	4	5	4	4	4	4	4	4	3	4	1	2	3	3	3	3	4	2	4	4	2
1.49583	4.04167	3.95833	4.25	1.5	1.33333	1.75	1.4	4	4.16667	3.83333	4.16667	4.33333	4.66667	2.33333	4.5	4.75	4.5	3.75	4	912	1	2	1	6	0	4	4	4	4	4	4	4	4	5	4	3	3	3	5	4	4	5	4	5	5	5	4	5	1
3.14583	3.125	4	2.97917	2.75	2.33333	3.5	4	2.83333	4.16667	3.33333	2.16667	4.33333	4.33333	3	4.33333	3.25	2.66667	3	3	913	0	3	0	5	1	2	2	4	4	3	4	1	4	3	3	3	4	2	2	3	3	2	3	3	4	3	3	3	5
3.2125	2.125	2.33333	3.01875	2.5	2	3.75	4.6	2.16667	2.83333	1.66667	1.83333	3.83333	1.5	1.66667	2.33333	3.25	3	3.625	2.2	914	0	2	1	2	0	2	1	4	1	3	5	4	4	4	3	4	2	3	4	3	4	1	4	2	3	5	3	2	5
2.14167	4.58333	4.75	4.48125	2.75	1.66667	2.75	1.4	4.5	4.66667	4.5	4.66667	5	4.66667	4.5	4.83333	4.5	4.5	4.125	4.8	915	0	2	1	4	1	4	5	5	5	5	3	4	5	5	3	4	5	4	4	5	5	4	5	4	4	5	4	5	1
1.8875	3.29167	2.58333	2.88333	2.25	2	1.5	1.8	4.33333	4.33333	2.83333	1.66667	2.33333	4	2.66667	1.33333	4.25	2.33333	2.75	2.2	916	0	1	1	5	0	2	3	2	1	3	4	1	3	2	3	2	4	3	3	3	3	1	1	3	5	3	4	5	2
3.11667	3.95833	2	4.08542	3	1.66667	4	3.8	4.33333	3.83333	4.66667	3	2.83333	2.33333	1.33333	1.5	4.25	4.66667	4.625	2.8	917	1	3	1	1	0	2	3	3	3	3	4	5	5	4	4	5	5	5	5	5	5	4	5	4	4	5	4	4	3
1.46667	4.04167	4.45833	4.25	1.25	1.66667	1.75	1.2	4.66667	3.33333	4	4.16667	4.66667	4.33333	4.16667	4.66667	4.25	4.5	4.25	4	918	0	1	0	5	1	4	5	4	4	3	4	4	4	4	4	4	5	5	4	5	4	5	4	5	4	4	4	5	1
3.37917	2.91667	3	2.06667	3.75	3.66667	2.5	3.6	2.83333	3.16667	4.33333	1.33333	3	3.66667	2.5	2.83333	2.5	1.66667	2.5	1.6	919	0	3	0	4	0	2	1	2	2	1	3	4	2	3	3	1	2	2	3	1	2	1	1	2	2	3	3	2	3
1.5875	3.70833	3.75	4.39792	2	1	1.75	1.6	4.33333	3.16667	3	4.33333	4.16667	3.66667	3.66667	3.5	4.5	4.66667	3.625	4.8	920	0	3	1	1	0	5	5	5	5	4	3	3	5	3	3	3	4	5	5	5	4	5	5	4	5	5	4	4	2
3.79167	2.625	2.91667	2.46458	3.5	4.66667	3	4	2.83333	1.83333	2	3.83333	3.16667	3.16667	2.5	2.83333	2	1.83333	2.625	3.4	921	1	3	1	3	0	3	4	3	3	4	3	2	1	3	3	3	3	3	1	3	1	2	3	1	2	1	3	2	4
3.22083	2.58333	2.66667	4.36458	2.75	3.33333	4	2.8	2	3	2.83333	2.5	2.83333	2.66667	2.16667	3	4.75	4.83333	3.875	4	922	0	1	0	3	0	4	4	4	4	4	3	5	4	4	3	5	4	3	4	5	5	5	5	5	4	5	5	5	3
1.51667	4.375	4.125	4.58958	1.5	1.66667	1.5	1.4	4.5	4.33333	4.5	4.16667	3.83333	4.66667	4	4	4.75	4.33333	4.875	4.4	923	0	1	0	1	0	4	4	5	5	4	5	4	5	5	5	5	5	5	4	4	4	4	5	5	4	5	5	5	2
1.2125	4.16667	4.625	4.15833	1	1	1.25	1.6	4.83333	3.5	4.16667	4.16667	4.83333	4.33333	4.33333	5	3.25	3.83333	4.75	4.8	924	0	2	1	2	0	4	5	5	5	5	4	5	5	4	5	5	5	5	4	3	4	4	5	3	3	3	4	3	2
2.79167	3.875	4.20833	4.22083	2.5	3.66667	3	2	4.16667	4	3.5	3.83333	4.5	5	3.16667	4.16667	4.25	3.83333	5	3.8	925	1	3	1	2	0	3	4	4	4	4	5	5	5	5	5	5	5	5	4	2	4	4	4	5	4	4	5	4	2
3.1125	4.29167	4.29167	4.24583	2.5	3	3.75	3.2	4.16667	4	5	4	4.83333	3.33333	4.5	4.5	4.75	3.83333	4	4.4	926	1	2	0	1	0	5	3	4	5	5	5	4	5	3	4	4	4	3	4	5	4	3	4	3	4	5	5	5	3
1.33333	4.33333	4.25	4.43958	1.5	1.33333	1.5	1	4.83333	4.5	4.16667	3.83333	3.83333	4.5	3.83333	4.83333	5	4.33333	4.625	3.8	927	0	1	1	6	1	3	4	3	5	4	4	5	4	5	4	5	5	5	4	5	5	4	4	4	5	5	5	5	1
2.46667	3.91667	3.875	2.77708	1.75	2.66667	3.25	2.2	4.33333	4	3.16667	4.16667	5	3	4.33333	3.16667	2.5	2.83333	3.375	2.4	928	1	3	1	4	1	3	2	2	1	4	3	3	4	3	4	3	4	3	4	3	3	1	3	3	2	2	3	3	2
2.47917	3.95833	4.66667	3.95833	1.75	2.66667	1.5	4	4.16667	3.66667	3.66667	4.33333	4.33333	4.83333	4.66667	4.83333	3.25	4.33333	4.25	4	929	1	1	0	2	0	5	4	3	4	4	5	4	5	4	4	5	4	3	5	4	4	5	4	4	2	3	3	5	5
2.8625	3.70833	4.625	4.09583	3.25	3	2	3.2	3.33333	4.83333	3.33333	3.33333	4.5	4.66667	4.5	4.83333	4.75	3.83333	3	4.8	930	0	2	0	1	1	5	5	5	5	4	3	5	4	2	2	1	4	3	3	3	3	5	4	5	4	5	5	5	4
3.03333	2.5	3.125	3.96042	3.75	2.33333	2.25	3.8	2	2.5	2.66667	2.83333	3.5	3	2.16667	3.83333	4.5	3.66667	3.875	3.8	931	0	1	1	4	0	4	3	4	4	4	4	5	4	4	4	3	3	4	3	3	4	4	4	4	4	5	4	5	5
1.53333	4.20833	4.54167	4.06667	1	1.33333	2	1.8	4.66667	3.16667	4.33333	4.66667	3.66667	5	4.66667	4.83333	4.25	4.16667	4.25	3.6	932	1	3	1	4	0	3	5	4	3	3	4	4	4	4	4	4	5	5	4	4	4	3	5	5	4	4	4	5	2
3.29167	3.04167	2.125	3.31875	3.5	2.66667	4	3	2.83333	3	3.33333	3	3.16667	1.83333	1.83333	1.66667	4.25	2.5	4.125	2.4	933	1	3	0	3	0	3	3	3	1	2	4	4	3	4	5	4	5	4	3	1	3	3	3	2	4	5	4	4	4
2.59167	3.95833	3.66667	2.80833	2.5	2.66667	3	2.2	4.83333	3	3.5	4.5	4.16667	3.33333	3.5	3.66667	2.5	2.33333	2	4.4	934	0	3	1	2	0	4	5	5	4	4	3	1	1	3	1	3	3	1	3	1	3	3	1	3	3	1	3	3	3
3.39583	2.5	2.83333	2.8	3.25	3.33333	4	3	2.66667	3.16667	2.5	1.66667	2.66667	2.5	2.66667	3.5	3.5	3	2.5	2.2	935	1	2	1	4	1	3	2	3	1	2	3	2	1	3	2	4	2	3	3	3	2	3	4	3	4	3	3	4	3
3.18333	3.54167	2.5	2.90833	2.75	4.33333	3.25	2.4	4	3	4	3.16667	2	1.83333	2.83333	3.33333	2.75	2.83333	3.25	2.8	936	0	2	1	5	0	4	3	3	3	1	3	2	4	4	3	3	3	4	3	1	3	3	3	4	2	3	3	3	2
1.68333	3.79167	2.95833	4.61042	1.25	1.33333	2.75	1.4	4.16667	3.83333	4.66667	2.5	2.16667	3.5	2.66667	3.5	4.75	4.66667	4.625	4.4	937	1	2	1	4	1	5	5	4	4	4	5	5	4	4	4	5	5	5	5	5	5	5	5	3	4	5	5	5	2
3.18333	2.75	3.16667	3.2875	2.75	3.33333	3.25	3.4	2.16667	3.5	2.66667	2.66667	3	3.16667	3.16667	3.33333	3.25	2.5	4	3.4	938	0	1	1	2	0	3	3	5	3	3	4	4	4	5	3	5	4	3	1	1	3	4	3	3	4	2	4	3	3
1.35417	4.33333	4.41667	4.42917	1	1.66667	1.75	1	4.16667	4.83333	4.83333	3.5	5	3.83333	4	4.83333	3.75	4.66667	4.5	4.8	939	1	2	1	6	0	5	5	4	5	5	5	4	5	5	5	3	4	5	4	5	4	5	5	5	4	3	3	5	1
3.45	2.16667	2.66667	2.65208	3	3	4	3.8	2.66667	2.5	2	1.5	3.16667	2.83333	2.83333	1.83333	2.75	2.83333	3.625	1.4	940	0	2	1	4	1	2	1	1	1	2	4	4	4	3	4	4	2	4	3	3	3	3	1	4	3	3	2	3	4
3.97917	2.5	2.375	2.13333	3	4.66667	4.25	4	3.33333	2.83333	2	1.83333	2.83333	2.66667	3	1	2.5	1.83333	2	2.2	941	0	1	0	3	0	3	2	2	2	2	1	2	3	3	3	1	2	1	2	1	1	3	3	1	2	1	3	4	3
1.30833	4.58333	4.83333	4.12917	1.5	1.33333	1	1.4	4.66667	4.5	4.83333	4.33333	5	4.83333	4.66667	4.83333	3.25	4.16667	4.5	4.6	942	0	1	1	6	1	5	4	5	5	4	5	5	5	5	5	4	5	2	4	4	4	4	5	4	3	4	3	3	2
3.15	2.41667	3	3.07292	2.5	3	4.5	2.6	3.33333	1.83333	2.66667	1.83333	2.66667	2.83333	4	2.5	4	2.16667	3.125	3	943	0	2	0	1	0	3	3	4	2	3	1	4	4	4	3	3	3	3	3	2	1	1	3	3	3	5	3	5	3
2.96667	3.125	4.125	4.15208	2.5	2.66667	3.5	3.2	2.33333	3.33333	2.33333	4.5	3.33333	4.83333	5	3.33333	4.5	4.83333	2.875	4.4	944	0	1	1	3	0	4	4	4	5	5	4	4	3	3	2	1	3	3	5	5	5	4	5	5	3	5	5	5	3
2.34583	3.54167	2.625	2.55417	2.75	1.33333	2.5	2.8	4.16667	3.16667	3.66667	3.16667	3.5	3.16667	2	1.83333	2	3.16667	2.25	2.8	945	0	3	1	4	0	3	3	3	3	2	2	2	3	1	3	3	2	2	3	3	3	3	3	4	2	2	3	1	2
2.9	3.16667	2.79167	3.85625	2.75	3	1.25	4.6	3.33333	3	2.83333	3.5	3.33333	3.16667	2.5	2.16667	3.5	4	4.125	3.8	946	0	3	1	2	0	3	4	4	4	4	5	4	3	4	4	4	4	5	3	5	4	4	4	4	3	4	3	4	5
1.96667	4	4.08333	3.98333	2.75	1.66667	1.25	2.2	4.5	3	4.5	4	4.5	4.5	4	3.33333	3.5	4.33333	3.5	4.6	947	0	2	1	3	0	5	5	4	5	4	3	4	3	3	4	3	4	4	4	3	5	4	5	5	4	3	4	3	2
2.2125	3.16667	2.75	2.95417	2.75	3	1.5	1.6	2.83333	3.33333	3	3.5	2.66667	2.83333	3.66667	1.83333	3	2.66667	3.75	2.4	948	0	3	0	3	0	3	4	2	1	2	4	5	4	3	4	4	3	3	3	2	3	4	3	1	2	5	2	3	2
1.95833	4	3.33333	3.15625	1.5	2.33333	2	2	3.83333	4.5	4	3.66667	4.5	2.5	3.33333	3	2.25	3	4.375	3	949	1	2	0	4	0	4	2	2	3	4	4	5	4	5	5	4	4	4	3	2	2	3	4	4	1	2	3	3	2
3.4	2.45833	3.20833	2.59792	3	4	4	2.6	2.66667	2.5	2.5	2.16667	4.16667	2.33333	3.33333	3	3.25	3.16667	1.375	2.6	950	1	2	1	1	0	2	3	3	3	2	1	3	1	1	1	1	2	1	3	4	3	3	4	2	4	3	3	3	2
2.67917	3.41667	4	3.24375	3.5	2.66667	1.75	2.8	3	3.5	3.5	3.66667	3.66667	3.83333	4	4.5	3	3.5	2.875	3.6	951	1	3	1	3	0	4	3	4	3	4	4	1	3	3	3	3	3	3	3	3	4	3	4	4	2	4	3	3	3
2.07917	4.75	4.33333	4.26458	2.25	1.66667	2	2.4	4.83333	4.83333	4.83333	4.5	4.16667	4.5	4.66667	4	5	3.83333	4.625	3.6	952	1	3	0	1	0	4	4	3	3	4	3	5	5	4	5	5	5	5	4	3	4	3	5	4	5	5	5	5	3
2.8125	2.79167	1.66667	4.46458	4	2	2.25	3	2.83333	3.33333	2.16667	2.83333	1.83333	1.83333	1.83333	1.16667	4.75	3.83333	4.875	4.4	953	1	3	0	2	1	4	5	4	4	5	4	5	5	5	5	5	5	5	4	3	4	5	4	3	4	5	5	5	4
1.225	3.875	4.20833	4.37917	1.5	1	1	1.4	3.16667	3.66667	4.66667	4	4.33333	4.83333	4	3.66667	4.25	4.66667	4	4.6	954	1	2	1	5	0	5	4	5	4	5	3	5	5	4	3	4	5	3	5	5	4	4	5	5	5	5	4	3	1
2.29583	4.29167	3.45833	4.06042	2.25	2.33333	3	1.6	4.66667	4.33333	4.66667	3.5	3.83333	3.66667	2.83333	3.5	3.75	4.66667	3.625	4.2	955	1	2	0	2	0	4	5	4	3	5	4	4	4	3	4	3	4	3	5	4	5	5	5	4	3	4	3	5	2
2.4	4.5	4.875	4.25	2.75	2	1.25	3.6	4.66667	4.33333	4.5	4.5	4.83333	4.83333	4.83333	5	4.5	4	4.5	4	956	0	3	0	6	0	5	4	3	4	4	5	5	4	3	5	5	5	4	4	5	4	4	4	3	4	5	5	4	3
1.25833	4.54167	4.79167	4.09792	1	1.33333	1.5	1.2	4.66667	4.5	4.66667	4.33333	4.5	4.83333	5	4.83333	3.25	3.66667	4.875	4.6	957	1	1	1	3	1	5	5	5	4	4	5	5	5	4	5	5	5	5	4	3	4	3	4	4	3	1	4	5	2
2.5875	4.66667	4.04167	4.55625	1.75	3	3	2.6	4.33333	4.83333	4.66667	4.83333	4.83333	2.66667	4.83333	3.83333	4.75	4.5	4.375	4.6	958	1	1	1	3	0	5	5	4	5	4	5	5	5	4	4	3	5	4	5	4	4	5	5	4	5	5	4	5	3
2.97917	3.125	3.54167	3.13958	2.25	3.66667	3	3	3.83333	4.33333	2.5	1.83333	2.66667	3.16667	3.5	4.83333	3	3.83333	2.125	3.6	959	0	1	0	6	1	4	3	4	4	3	3	2	1	3	1	3	1	3	4	3	4	4	4	4	3	3	4	2	5
1.92083	4.125	3.29167	4.475	2	1.33333	2.75	1.6	4.83333	3	4.33333	4.33333	3.33333	3	4	2.83333	4.75	4	4.75	4.4	960	1	2	1	3	0	4	4	4	5	5	4	4	5	5	5	5	5	5	3	4	3	4	5	5	4	5	5	5	2
1.46667	4.08333	3.75	4.67292	1.25	1.66667	1.75	1.2	3.5	4	4.33333	4.5	3.83333	3.66667	4	3.5	4.75	4.66667	4.875	4.4	961	0	3	1	6	0	4	5	4	4	5	5	5	5	5	4	5	5	5	5	4	5	5	5	4	5	5	4	5	1
3.4125	4.25	3.375	4.08333	3.5	3	3.75	3.4	4.5	4.5	4.83333	3.16667	3.16667	4	4.33333	2	4.5	3.33333	3.5	5	962	0	1	1	6	1	5	5	5	5	5	3	4	3	3	3	4	3	5	3	3	4	3	4	3	5	5	4	4	4
2.4	2.625	2.625	3.73333	2	3	2	2.6	3.66667	1	3.83333	2	3.5	2.66667	2.5	1.83333	3.5	4.83333	4	2.6	963	0	1	1	6	0	2	3	2	3	3	5	4	5	3	3	4	4	4	5	5	5	5	5	4	4	3	3	4	3
1.57917	4.20833	4.79167	4.42917	1.75	1.66667	1.5	1.4	4.33333	4.16667	4.5	3.83333	4.66667	4.83333	4.83333	4.83333	4.5	3.66667	4.75	4.8	964	0	3	0	3	0	5	5	5	4	5	5	5	4	4	5	5	5	5	3	3	4	4	4	4	4	5	4	5	1
1.74583	4.08333	3.70833	2.91042	2	1.33333	2.25	1.4	4.83333	3.83333	3.33333	4.33333	3.16667	3.5	4	4.16667	2	2.16667	2.875	4.6	965	1	1	0	4	1	5	4	5	4	5	2	4	3	3	3	4	3	1	3	2	2	2	1	3	2	1	3	2	1
2.8375	3.125	4.58333	2.575	3.5	2	3.25	2.6	3.5	2.83333	2.66667	3.5	4.83333	4.33333	4.33333	4.83333	2.75	2.5	2.25	2.8	966	0	2	1	4	0	3	2	2	3	4	1	2	3	3	3	2	1	3	3	2	2	3	4	1	3	3	3	2	3
2.61667	3.875	4.29167	2.72708	2.5	1.66667	2.5	3.8	4.66667	4	3	3.83333	3.83333	4.66667	5	3.66667	3.25	1.83333	2.625	3.2	967	0	2	1	6	0	3	4	4	2	3	1	4	3	3	3	4	2	1	2	2	3	2	1	1	3	4	3	3	3
2.125	4.5	4.66667	4.15208	3.25	2	1.25	2	4.66667	4.16667	5	4.16667	4.83333	4.83333	4.33333	4.66667	3.75	4.33333	4.125	4.4	968	0	2	0	5	0	5	3	5	5	4	4	4	4	4	4	4	5	4	5	5	3	5	4	4	3	5	3	4	1
2.92083	3.41667	3.20833	3.85417	2.5	3.33333	3.25	2.6	4.33333	3	4	2.33333	3.16667	2.83333	4	2.83333	4.75	3.66667	4	3	969	1	3	1	5	0	4	4	3	2	2	4	5	4	3	4	5	4	3	4	4	4	3	4	3	4	5	5	5	3
1.83333	4.08333	3.58333	3.725	1	2.33333	2	2	4	3.33333	4.16667	4.83333	4.66667	2.83333	4	2.83333	5	3.5	4	2.4	970	1	3	0	6	0	1	3	3	1	4	4	3	5	4	4	3	4	5	3	3	3	5	4	3	5	5	5	5	2
1.4	3.625	3.5	4.34792	1.5	1	1.5	1.6	4.16667	3.16667	3	4.16667	4.33333	3.66667	3.33333	2.66667	5	3.66667	4.125	4.6	971	0	2	0	4	0	4	4	5	5	5	3	5	5	3	3	5	5	4	4	4	4	4	3	3	5	5	5	5	1
2.12917	4.54167	4.83333	4.90833	1.25	1.66667	2	3.6	4.5	4.5	4.5	4.66667	4.83333	4.83333	5	4.66667	5	4.83333	5	4.8	972	0	1	1	6	0	5	5	5	5	4	5	5	5	5	5	5	5	5	5	4	5	5	5	5	5	5	5	5	3
2	3.79167	4.16667	3.55833	1.5	2	1.5	3	2.5	4	4.33333	4.33333	4.33333	3.5	4.83333	4	4.25	3.33333	3.25	3.4	973	1	2	0	6	1	3	3	3	4	4	3	4	3	3	3	3	4	3	3	3	3	4	4	3	4	4	4	5	3
1.89583	3.70833	3.625	4.87708	2.25	1.33333	3	1	4.33333	2.16667	3.83333	4.5	5	2.66667	4	2.83333	5	4.83333	4.875	4.8	974	1	3	1	6	1	5	4	5	5	5	5	5	5	5	5	4	5	5	5	5	5	5	5	4	5	5	5	5	1
2.63333	3.58333	4.16667	4.49167	2.25	3.33333	2.75	2.2	4	3.16667	2.83333	4.33333	5	4.66667	3.66667	3.33333	4.75	4.66667	3.75	4.8	975	1	1	1	3	1	5	5	5	5	4	4	4	4	3	3	3	4	5	4	5	4	5	5	5	5	4	5	5	2
1.39583	4.66667	4.29167	4.73125	2	1.33333	1.25	1	4	5	4.83333	4.83333	4.83333	4.66667	4.5	3.16667	4.5	5	4.625	4.8	976	0	1	1	3	1	5	5	5	5	4	4	5	5	5	4	4	5	5	5	5	5	5	5	5	4	5	4	5	1
1.38333	2.41667	2.79167	4.27917	1.75	1.33333	1.25	1.2	2	2.66667	2.66667	2.33333	4	1.83333	2.33333	3	4.25	4.16667	4.5	4.2	977	1	3	1	6	0	4	4	4	4	5	4	5	5	5	4	5	4	4	4	3	5	5	4	4	4	5	3	5	1
3.06667	2.625	1.91667	4.06458	2	4.66667	4	1.6	3	2.66667	3	1.83333	2.16667	2	1.83333	1.66667	4.75	4.33333	4.375	2.8	978	0	2	1	5	1	3	3	1	4	3	4	5	5	4	5	4	4	4	5	3	5	5	4	4	5	5	4	5	2
1.60417	3.04167	3.66667	3.65208	2.5	1.66667	1.25	1	3.33333	3.33333	3.5	2	4.16667	4.5	2.66667	3.33333	3.5	3.83333	3.875	3.4	979	0	1	0	3	1	4	3	3	3	4	3	4	3	5	4	5	3	4	4	3	4	4	4	4	2	5	3	4	1
1.51667	3.79167	3.70833	3.18333	1.75	1.66667	1.25	1.4	4	3.33333	3.5	4.33333	3.5	4	4.66667	2.66667	3.5	2.83333	3	3.4	980	0	1	0	5	0	3	3	4	4	3	4	3	2	3	4	3	3	2	3	3	4	3	3	1	4	1	4	5	2
3.49583	3.25	4.16667	3.86458	2.5	4.33333	3.75	3.4	4.16667	3.16667	2	3.66667	5	4.33333	4.16667	3.16667	4.5	3.83333	3.125	4	981	0	2	0	4	1	5	4	4	2	5	3	4	2	3	3	4	4	2	4	3	4	5	3	4	4	5	5	4	3
3.09167	2.75	3.5	2.31667	3	1.66667	4.5	3.2	2.66667	2.16667	3.33333	2.83333	4.16667	3.5	3.33333	3	2.25	2.66667	1.75	2.6	982	1	1	1	4	0	2	3	3	2	3	1	1	2	3	2	1	3	1	3	1	3	3	3	3	2	2	3	2	4
3.6625	2.08333	2.25	2.46458	3.5	3	4.75	3.4	1.83333	1.83333	2.16667	2.5	2.16667	2.5	2.5	1.83333	2.25	3.33333	1.875	2.4	983	0	1	1	4	0	3	2	3	2	2	3	1	2	3	1	2	2	1	3	3	3	3	4	4	4	1	3	1	3
3.05833	2.875	4.5	3.05833	3.25	4.33333	2.25	2.4	3.5	2.83333	3	2.16667	5	4.5	4.33333	4.16667	3	3.33333	2.5	3.4	984	0	2	0	5	1	4	2	4	3	4	1	2	1	4	2	3	4	3	3	3	4	3	3	4	3	3	3	3	2
2.45833	4.29167	3.66667	4.34167	3.5	1.33333	2	3	4.16667	4.5	4	4.5	4.5	4.5	2	3.66667	5	3.66667	4.5	4.2	985	0	3	1	4	0	4	4	4	5	4	4	5	5	4	5	4	5	4	3	3	4	4	5	3	5	5	5	5	3
2.11667	3.75	3.375	3.75	2.25	1.66667	2.75	1.8	4	3.66667	3.66667	3.66667	2.83333	3.33333	4.5	2.83333	4.5	3.5	3	4	986	0	2	1	4	0	4	4	3	5	4	4	2	2	3	4	3	3	3	4	1	3	5	5	3	4	5	4	5	2
2.34583	2.45833	4.08333	2.76875	2.5	2.33333	1.75	2.8	3.16667	2.66667	1.83333	2.16667	4.83333	3	4.33333	4.16667	4	2.5	2.375	2.2	987	1	3	1	1	0	2	2	1	3	3	3	1	4	3	3	3	1	1	3	3	3	2	3	1	3	4	5	4	3
1.40417	4.33333	4.54167	4.09792	1.25	1.66667	1.5	1.2	4	4	4.5	4.83333	4.83333	3.83333	4.83333	4.66667	3.75	4.66667	4.375	3.6	988	1	1	1	2	1	3	4	4	4	3	4	4	3	5	5	4	5	5	5	5	4	5	4	5	2	5	3	5	1
2.89583	1.95833	2.41667	2.06667	2.75	2.33333	3.5	3	2.33333	1.16667	2.66667	1.66667	2.33333	2	2.83333	2.5	2	2.16667	2.5	1.6	989	0	1	1	4	1	1	1	2	1	3	4	2	3	1	3	3	2	2	2	3	3	2	1	2	2	1	2	3	3
2.59583	3.5	4.125	2.86042	2	2.33333	3.25	2.8	3.5	3.5	3.83333	3.16667	3.66667	4.83333	3.83333	4.16667	2.25	3.16667	3.625	2.4	990	1	3	1	4	0	3	1	3	2	3	3	4	4	3	4	3	5	3	3	4	3	3	3	3	2	2	3	2	3
2.6	4.33333	3.625	3.31875	3.5	2	2.5	2.4	4.33333	4.33333	4	4.66667	3.16667	3.66667	4.5	3.16667	4	2.5	4.375	2.4	991	1	2	1	2	0	3	2	2	3	2	4	5	5	4	3	5	5	4	3	1	4	1	3	3	3	5	4	4	3
2.85417	3.29167	4.20833	3.57708	2.75	1.66667	4	3	3.5	3.16667	2	4.5	4.33333	4	3.5	5	4.25	3.83333	3.625	2.6	992	0	2	0	5	0	3	1	4	3	2	1	4	4	3	3	4	5	5	4	3	3	4	5	4	4	5	3	5	3
2.02083	2.79167	3.33333	4.51667	1.75	1.33333	3	2	2.66667	2.5	3.66667	2.33333	4.66667	2.33333	4.5	1.83333	5	4.16667	4.5	4.4	993	1	1	0	5	1	4	4	5	4	5	5	4	4	4	5	5	5	4	5	4	4	3	5	4	5	5	5	5	2
2.75417	2.83333	2.83333	2.34792	4	1.66667	2.75	2.6	2.33333	2.83333	3.83333	2.33333	2.83333	3.16667	3.66667	1.66667	3	2.66667	2.125	1.6	994	0	1	1	1	1	1	2	1	3	1	1	1	3	3	3	3	2	1	3	3	2	3	4	1	3	3	3	3	3
3.52083	2.625	2.79167	3.47292	3.75	4.33333	2	4	2.66667	2.66667	3.33333	1.83333	3	2.83333	3.33333	2	3.75	3.66667	3.875	2.6	995	0	1	0	1	0	3	1	3	3	3	3	5	4	4	4	3	4	4	3	4	3	3	5	4	3	3	4	5	4
1.49167	4.29167	4	3.8	1.25	1.66667	1.25	1.8	3.83333	4	5	4.33333	3.83333	4.66667	3.33333	4.16667	3.25	4.5	4.25	3.2	996	0	1	1	5	0	3	3	4	4	2	3	4	4	5	4	5	4	5	5	5	5	3	5	4	4	3	3	3	1
2.66667	2.16667	2.04167	2.46667	2.5	2.66667	1.5	4	1.66667	3	2.66667	1.33333	2.16667	2	2.33333	1.66667	2.5	2.16667	3	2.2	997	0	3	1	1	0	2	2	2	2	3	4	3	3	3	3	3	1	4	2	2	4	1	3	1	2	3	3	2	3
3.05417	2.83333	2.95833	3.10208	3.5	3.66667	1.25	3.8	2.5	2.66667	3.66667	2.5	4.66667	3	2.33333	1.83333	3.75	3.33333	3.125	2.2	998	1	1	1	4	1	2	1	3	3	2	2	3	4	3	3	3	4	3	3	3	3	4	4	3	4	3	3	5	3
2.95833	3.375	3.625	4.37917	2.25	3.33333	3.25	3	3.83333	4	3.83333	1.83333	3.5	3.5	4	3.5	3.75	4.66667	4.5	4.6	999	1	1	1	1	1	5	5	5	4	4	5	5	4	4	5	4	4	5	5	4	4	5	5	5	3	4	4	4	2
2.15417	2.79167	2.25	3.13542	2.25	2.66667	1.5	2.2	2.66667	3	2.83333	2.66667	2.33333	2.33333	2.33333	2	2.25	3.16667	3.125	4	1000	0	1	0	4	0	4	3	4	4	5	3	4	4	3	1	4	3	3	3	3	3	4	3	3	3	3	2	1	2
2.74583	1.95833	2.66667	4.2	3.25	1.33333	2	4.4	2.66667	1.16667	2.5	1.5	2.66667	3.16667	3	1.83333	5	3.5	4.5	3.8	1001	1	2	1	1	1	3	4	4	4	4	4	5	3	5	5	5	4	5	3	4	4	3	4	3	5	5	5	5	5
3	4.20833	4.33333	4.60417	2.25	4	2.75	3	4.33333	4.16667	4.33333	4	5	4.5	4	3.83333	4.75	4.16667	4.5	5	1002	1	2	1	1	0	5	5	5	5	5	5	4	4	4	5	5	4	5	4	4	4	3	5	5	4	5	5	5	3
2.36667	3.33333	3.625	3.21667	2	2.66667	2	2.8	2.83333	4.66667	2.5	3.33333	4.33333	3.5	3.66667	3	4.75	2.16667	2.75	3.2	1003	0	1	1	6	0	4	4	3	3	2	1	4	4	3	3	3	3	1	2	3	1	1	3	3	4	5	5	5	2
1.8125	3.66667	3.375	3	2.75	2	1.5	1	4.16667	3	3.83333	3.66667	4.5	3.66667	3.33333	2	3	3.5	2.5	3	1004	0	1	1	1	1	3	3	3	3	3	3	3	3	1	3	2	3	2	3	4	3	3	4	4	4	2	2	4	1
3.54583	2.33333	2.54167	2.9	3.25	3.33333	4	3.6	3.16667	2	2.16667	2	3	3.5	1.83333	1.83333	3	2.5	3.5	2.6	1005	0	3	0	1	0	2	3	3	2	3	4	3	4	3	3	3	5	3	1	3	3	3	3	2	3	4	3	2	3
2.82917	2.79167	2.5	2.79792	2.25	3.66667	2	3.4	2.66667	3.5	3	2	2.66667	2.16667	2.16667	3	3.25	3.66667	2.875	1.4	1006	0	2	0	5	0	1	1	2	2	1	4	1	3	3	3	3	4	2	4	3	3	4	4	4	2	3	3	5	4
1.87917	3	3.79167	3.52917	2	1.66667	2.25	1.6	3.16667	2.33333	3.66667	2.83333	3.16667	4	4.16667	3.83333	3.25	3.66667	3	4.2	1007	0	3	1	3	1	4	4	4	5	4	3	2	3	3	3	3	3	4	3	5	4	1	5	4	3	2	3	5	1
2.1	3.70833	2.41667	2.0625	1.25	3	2.75	1.4	3.66667	3.5	4.33333	3.33333	2.16667	3	2.5	2	2	2	2.25	2	1008	0	1	1	6	0	3	2	1	3	1	3	4	1	3	3	1	1	2	1	1	1	3	3	3	2	1	3	2	2
3.1	2.08333	3.04167	3.38542	3	4	3	2.4	1.83333	2.33333	2.66667	1.5	2.83333	3	3.5	2.83333	4	3.66667	1.875	4	1009	0	3	0	3	1	4	4	4	4	4	4	3	2	1	2	1	1	1	5	4	3	3	4	3	4	5	4	3	3
2.25	3.16667	2.54167	4.5625	3	2	1	3	3.66667	2.5	4	2.5	2.5	2.5	2.66667	2.5	5	4.5	3.75	5	1010	0	3	1	6	0	5	5	5	5	5	1	4	4	4	3	4	5	5	4	5	5	4	5	4	5	5	5	5	3
2.00417	3.875	3.95833	3.11042	2.5	1.66667	2.25	1.6	4	3.66667	5	2.83333	3.5	3.66667	4	4.66667	3	3.16667	2.875	3.4	1011	0	3	1	4	1	4	3	3	4	3	4	3	3	3	2	1	4	3	3	3	3	3	3	4	2	3	3	4	1
1.6	3.45833	4.16667	4.2625	1.25	2	1.75	1.4	3.5	2.33333	3.5	4.5	3.5	4.5	4.5	4.16667	4.5	4	3.75	4.8	1012	0	1	0	4	1	5	5	5	5	4	4	3	4	3	4	3	4	5	3	4	3	5	5	4	4	5	4	5	1
3.4125	3.08333	2.41667	2.74792	3.75	4	3.5	2.4	2.83333	3.66667	3.5	2.33333	2.33333	1.83333	3	2.5	2.75	2.66667	2.375	3.2	1013	0	3	0	5	1	3	3	4	2	4	4	1	2	2	3	3	3	1	3	3	3	1	3	3	4	3	2	2	2
2.2	3.91667	4.16667	4.41875	2.5	3	1.5	1.8	3.83333	4.83333	3.16667	3.83333	4.66667	4	4	4	4.5	4.5	4.875	3.8	1014	0	3	1	6	1	4	4	3	4	4	5	5	4	5	5	5	5	5	5	4	5	4	5	4	4	5	4	5	2
3.825	3.5	2.70833	2.39583	3.5	3	5	3.8	4	3	3.16667	3.83333	3.5	3.16667	2.5	1.66667	3.25	2.33333	2	2	1015	0	2	1	3	0	2	2	2	2	2	3	2	3	1	3	2	1	1	2	3	1	2	4	2	3	3	3	4	3
2.35417	4.375	4.375	4.42083	1.25	2.66667	3.5	2	4.16667	4	4.66667	4.66667	4.33333	4.5	4.33333	4.33333	4.5	4.83333	4.75	3.6	1016	1	3	0	1	1	3	5	3	4	3	5	5	5	5	4	5	5	4	5	5	5	4	5	5	4	5	4	5	2
1.91667	4.54167	4.54167	4.04583	1.75	1.66667	2.25	2	4.5	4.83333	4.66667	4.16667	4.83333	4.66667	4.16667	4.5	3.5	4.33333	3.75	4.6	1017	1	1	0	5	1	5	4	5	5	4	4	5	3	4	3	3	4	4	5	4	4	5	4	4	3	3	4	4	3
2.37083	4.04167	4.5	4.40625	1.75	3.33333	2	2.4	4.5	3.66667	3.5	4.5	4.33333	4.83333	4.66667	4.16667	4.25	4.5	3.875	5	1018	1	3	1	3	0	5	5	5	5	5	4	5	4	4	4	3	4	3	4	4	5	5	5	4	5	4	4	4	2
3.23333	2.54167	4.125	2.69792	2.75	3.33333	3.25	3.6	2.33333	1.83333	3.16667	2.83333	4.33333	4.33333	3.16667	4.66667	2.75	3.66667	2.375	2	1019	0	3	0	1	0	3	3	2	1	1	3	1	3	3	3	3	2	1	4	3	4	3	3	5	3	1	3	4	3
1.95417	3	2.20833	3.93958	2	1.66667	1.75	2.4	2.66667	3.16667	2.83333	3.33333	2	2.5	2.16667	2.16667	4	3.83333	4.125	3.8	1020	1	2	1	4	0	4	4	3	4	4	4	4	4	4	4	4	4	5	3	5	4	5	3	3	3	5	3	5	3
1.77917	4.375	4	3.28958	2.75	1.66667	1.5	1.2	4.66667	4.5	4.5	3.83333	4.33333	4.5	4.66667	2.5	2.75	3.33333	3.875	3.2	1021	1	1	1	2	1	1	3	4	4	4	4	4	4	5	4	3	4	3	4	4	3	3	3	3	2	3	3	3	1
1.59167	4.08333	3.16667	3.53333	1.75	1.66667	1.75	1.2	5	4.5	2.33333	4.5	3.33333	3.5	3.33333	2.5	3.25	3.33333	3.75	3.8	1022	0	3	0	6	0	5	3	4	4	3	4	2	5	3	4	4	4	4	3	3	4	5	1	4	4	1	4	4	1
2.8375	4.25	4.66667	4.46875	3	4	1.75	2.6	4.5	3.5	4.66667	4.33333	4.33333	4.66667	4.83333	4.83333	5	4.5	4.375	4	1023	1	3	1	5	0	4	4	3	5	4	4	5	5	4	4	4	4	5	5	3	5	4	5	5	5	5	5	5	2
2.05833	3.5	3.45833	2.9	2	2.33333	1.5	2.4	3.5	3	3.33333	4.16667	2.83333	3.33333	3.33333	4.33333	3.5	2	3.5	2.6	1024	1	3	0	2	0	3	4	2	2	2	3	2	4	4	5	4	3	3	1	1	3	1	3	3	4	3	4	3	2
2.30417	3.25	2.75	4.67917	2	1.66667	3.75	1.8	3.33333	3	3.16667	3.5	2.5	3.5	2.83333	2.16667	4.75	4.66667	4.5	4.8	1025	1	1	1	2	0	5	5	4	5	5	4	4	5	4	4	5	5	5	5	4	5	5	5	4	4	5	5	5	1
3.0125	3.29167	3.33333	3.5125	2.5	3	2.75	3.8	3.66667	4.5	3.66667	1.33333	2.33333	3.16667	4.5	3.33333	3.5	4	2.75	3.8	1026	0	1	1	4	0	2	5	4	4	4	3	3	3	1	3	3	3	3	3	4	4	4	5	4	5	3	3	3	3
2	2.375	2.08333	3.63542	1.75	2	1.25	3	3.16667	2.16667	2.83333	1.33333	2.16667	2.5	2.33333	1.33333	4.5	3.16667	3.875	3	1027	1	2	1	1	1	4	3	3	3	2	5	3	5	4	4	3	4	3	3	4	4	1	3	4	4	5	4	5	3
1.4625	4.08333	4.20833	3.33542	2	1	1.25	1.6	3.16667	4.83333	4	4.33333	3.66667	4.5	4.66667	4	3.75	3.66667	3.125	2.8	1028	0	1	1	5	0	3	2	3	4	2	4	3	3	4	4	3	3	1	4	4	3	4	4	3	4	3	3	5	1
2.5875	2.79167	3.25	3.72292	3	2	3.75	1.6	2	2.66667	2.83333	3.66667	4.33333	2.83333	3.33333	2.5	2.75	3.66667	3.875	4.6	1029	1	2	1	1	0	4	5	5	5	4	5	4	4	3	3	5	4	3	2	3	5	4	4	4	3	2	2	4	1
1.7375	3.25	3.04167	3.55833	2	2	1.75	1.2	2.83333	4	3.66667	2.5	3.33333	2.66667	2.5	3.66667	3.75	3.33333	4.75	2.4	1030	1	1	1	2	0	2	3	1	4	2	4	4	5	5	5	5	5	5	3	3	5	2	3	4	2	5	4	4	1
2.8875	3.875	2.25	3.76875	2.75	4	2	2.8	4.16667	3	3.83333	4.5	2.33333	2.66667	2	2	4.5	3.5	3.875	3.2	1031	0	1	1	4	0	4	4	4	1	3	3	5	4	4	4	4	4	3	3	3	4	4	4	3	4	5	4	5	3
2.01667	4.125	3	3.01458	1.75	1.66667	2.25	2.4	4	3.66667	4.33333	4.5	2.66667	3	3.83333	2.5	3	2.33333	4.125	2.6	1032	0	3	0	3	0	1	3	3	3	3	5	4	3	3	5	5	3	5	3	1	3	2	2	3	3	4	3	2	3
2.74583	4.33333	4.54167	3.86042	3	2.33333	2.25	3.4	4.83333	3.66667	4.16667	4.66667	5	4.5	4.66667	4	4.75	4.16667	2.125	4.4	1033	0	3	1	1	1	4	5	4	5	4	1	3	3	1	1	3	3	2	3	5	4	4	5	4	4	5	5	5	3
2.36667	3.625	3.375	2.53542	2.25	1.66667	1.75	3.8	3.83333	3.16667	4	3.5	3.66667	2.83333	3.5	3.5	2.75	2.66667	3.125	1.6	1034	1	1	0	6	0	2	1	1	1	3	3	3	3	4	3	3	5	1	3	3	1	3	3	3	3	1	4	3	4
1.4125	4.45833	4.04167	3.19583	1.25	1	2	1.4	4.83333	4.33333	4.16667	4.5	4.33333	4.66667	3	4.16667	2.25	2.83333	4.5	3.2	1035	0	1	1	3	0	4	1	3	3	5	5	5	5	5	4	3	5	4	2	3	4	3	1	4	2	3	3	1	1
1.60833	4.41667	4.54167	4.21042	1.75	1.33333	1.75	1.6	4.83333	3.66667	4.5	4.66667	4	4.83333	4.66667	4.66667	3	4.66667	4.375	4.8	1036	0	2	1	5	0	4	5	5	5	5	4	4	5	4	3	5	5	5	5	5	4	5	5	4	4	2	3	3	2
2.59167	4	3.45833	4.325	2.5	1.66667	3	3.2	2.5	4.33333	4.83333	4.33333	3.83333	2.83333	3.66667	3.5	4.75	4	3.75	4.8	1037	0	2	1	2	1	5	5	4	5	5	3	3	4	4	3	4	5	4	4	3	4	5	4	4	4	5	5	5	5
3.30833	3.29167	3.33333	3.23333	2.5	4.33333	4	2.4	3.5	3.33333	3.16667	3.16667	4	2.5	3.16667	3.66667	4.25	2.33333	2.75	3.6	1038	0	3	0	5	0	3	3	5	4	3	2	4	3	3	3	3	3	1	3	3	2	1	3	2	4	5	3	5	2
3.1125	2.66667	2.5	2.17292	3	4	2.25	3.2	2.66667	2.83333	3.5	1.66667	2.66667	3.16667	2.16667	2	3	2.16667	2.125	1.4	1039	1	1	1	3	0	1	1	2	1	2	2	1	3	3	1	3	1	3	4	1	3	3	1	1	2	4	3	3	3
3.99583	2.45833	1.875	2.21042	4.5	4.33333	3.75	3.4	2.16667	2.5	3.16667	2	1.66667	1.66667	2.16667	2	1.75	2.16667	3.125	1.8	1040	0	2	0	5	1	1	2	1	1	4	1	4	3	4	4	4	4	1	3	1	3	2	1	3	2	1	2	2	5
1.99167	2.58333	3.83333	4.28542	1.5	1.66667	2	2.8	2.33333	3	2.83333	2.16667	3	4.5	3.66667	4.16667	4.5	4.66667	4.375	3.6	1041	0	3	0	2	0	4	2	5	4	3	4	5	4	5	5	4	4	4	5	4	5	5	4	5	4	5	4	5	2
1.77917	4.75	4.125	4.62917	2	2.66667	1.25	1.2	4.83333	4.66667	4.66667	4.83333	4.16667	5	2.5	4.83333	4.75	4.66667	4.5	4.6	1042	0	2	1	6	0	5	4	4	5	5	3	5	4	5	5	5	5	4	5	4	4	5	5	5	4	5	5	5	1
2.67917	2.875	3.70833	3.08125	2.75	2.66667	2.5	2.8	2.33333	2.83333	3.5	2.83333	3.66667	4.16667	3	4	2.5	3	3.625	3.2	1043	1	2	0	5	0	2	3	4	4	3	4	4	3	4	4	3	4	3	3	3	3	3	3	3	2	3	3	2	3
2.75417	3.45833	3.91667	3.04583	2.75	1.66667	3	3.6	4.5	3	4	2.33333	4.5	3.5	3.16667	4.5	3.25	2.33333	3	3.6	1044	1	1	1	2	0	3	3	3	4	5	4	3	3	3	1	3	4	3	2	3	5	1	2	1	4	3	3	3	3
1.69167	4.41667	4.54167	4.53958	1.25	1.66667	2.25	1.6	4.33333	4.5	4.66667	4.16667	4.66667	4.66667	4.5	4.33333	4.5	4.83333	4.625	4.2	1045	0	1	1	5	1	4	4	5	4	4	4	5	4	4	5	5	5	5	5	5	5	5	4	5	4	5	4	5	1
2.25	2.875	2.91667	3.93333	1.25	2	3.75	2	2.83333	2.83333	2.33333	3.5	3	3.5	3.16667	2	3.25	4.83333	4.25	3.4	1046	0	1	1	4	0	3	3	3	5	3	4	4	4	5	5	5	4	3	5	5	4	5	5	5	4	3	3	3	2
2.1875	4.5	3.625	3.98125	1.25	3	1.5	3	4.16667	4.66667	4.83333	4.33333	4	4.16667	3.83333	2.5	4	4	4.125	3.8	1047	0	1	1	6	0	4	3	4	5	3	5	4	3	4	4	4	5	4	5	3	4	4	4	4	4	4	4	4	3
3	4.45833	4.41667	4.82292	2.25	4	2.75	3	4.5	4.66667	4.66667	4	4.83333	4.16667	4.16667	4.5	4.75	4.66667	4.875	5	1048	1	3	1	4	1	5	5	5	5	5	5	5	5	5	4	5	5	5	5	4	5	4	5	5	4	5	5	5	3
2.07083	2.95833	2.625	4.73125	1.5	2.33333	1.25	3.2	2.83333	3.83333	3.33333	1.83333	2	2.83333	2.16667	3.5	5	4.5	4.625	4.8	1049	0	2	1	3	1	4	5	5	5	5	4	5	4	4	5	5	5	5	5	4	5	5	4	4	5	5	5	5	2
1.90833	3.91667	2.625	3.98333	3	1.33333	1.5	1.8	4.66667	4.33333	4.33333	2.33333	2.83333	2.83333	3.16667	1.66667	4	4.83333	4.5	2.6	1050	1	3	0	2	1	3	2	3	1	4	4	5	4	5	5	4	5	4	5	5	4	5	5	5	4	3	4	5	2
2.00417	3.33333	2.58333	2.39375	1.75	1.66667	1	3.6	2.5	4.16667	4.16667	2.5	2.16667	2.5	2.66667	3	2	2.5	2.875	2.2	1051	0	3	0	6	0	2	2	4	1	2	2	4	3	3	3	3	4	1	1	3	3	3	4	1	2	1	3	2	5
2.25833	3.625	3.33333	3.31875	2.25	2.33333	3.25	1.2	3.83333	3.5	3.66667	3.5	2.83333	3.16667	5	2.33333	3.25	3.5	3.125	3.4	1052	1	3	0	6	0	4	2	4	4	3	4	2	4	4	2	3	3	3	3	4	3	4	3	4	4	2	3	4	2
3.55	3.33333	3.875	3.63542	2.25	4	3.75	4.2	2.83333	3	4.16667	3.33333	3.83333	3.16667	3.83333	4.66667	3.25	3.66667	3.625	4	1053	1	1	1	4	0	4	4	4	4	4	4	3	4	4	3	4	4	3	3	4	3	5	4	3	3	3	4	3	5
1.25	3.95833	3.375	4.55625	1.5	1	1.5	1	4.83333	3.66667	3.66667	3.66667	3.5	4.33333	3.16667	2.5	4.25	4.5	4.875	4.6	1054	1	1	0	4	0	4	5	5	4	5	5	5	5	5	5	5	4	5	5	5	4	5	4	4	4	5	4	4	1
3.52917	3	3.66667	2.47292	4	3.66667	3.25	3.2	4	2.33333	1.66667	4	4.66667	3	3.5	3.5	3.5	2.66667	2.125	1.6	1055	0	1	1	5	0	2	1	2	1	2	3	3	2	1	3	1	3	1	3	2	3	1	3	4	3	3	3	5	3
2.89583	2.29167	3.66667	3.05625	3	2.33333	3.25	3	3	1.33333	2.16667	2.66667	4.83333	3	3.16667	3.66667	4.75	2	2.875	2.6	1056	0	3	1	2	0	3	3	3	1	3	4	4	4	1	3	1	4	2	2	1	3	3	2	1	5	5	4	5	3
2.59167	2.75	3.08333	4.35833	2	3.66667	2.5	2.2	2.5	3.16667	3.5	1.83333	3.33333	2.5	3.66667	2.83333	4.75	3.83333	4.25	4.6	1057	0	3	1	6	1	4	5	5	4	5	4	4	3	4	4	5	5	5	4	4	4	3	4	4	5	5	4	5	2
3.97083	3.125	2.54167	3.63125	3.25	4.33333	4.5	3.8	3	3.16667	3.16667	3.16667	2.66667	2.33333	2.5	2.66667	3	4.5	3.625	3.4	1058	0	3	0	2	0	2	3	4	4	4	4	4	3	3	3	4	3	5	5	4	5	4	5	4	3	3	3	3	5
1.59167	4.20833	4.54167	3.81042	1.75	1.66667	1.75	1.2	4.16667	4.66667	4.16667	3.83333	4.83333	4.66667	4	4.66667	3.75	4.66667	3.625	3.2	1059	1	1	1	3	1	4	3	3	4	2	3	4	4	3	3	5	3	4	4	5	4	5	5	5	5	2	5	3	2
2.075	4.54167	4.54167	4.475	2.5	2	2	1.8	4.5	4.5	4.66667	4.5	4.5	4.83333	4.33333	4.5	4.25	4.5	4.75	4.4	1060	1	1	0	6	0	4	4	5	5	4	5	4	5	5	5	5	4	5	4	4	4	5	5	5	4	5	5	3	2
3.62083	2.20833	2.45833	3.8625	3	4.33333	3.75	3.4	2.66667	2.5	1.66667	2	2.66667	3.16667	2	2	3.25	3.5	4.5	4.2	1061	0	2	1	5	0	4	4	3	5	5	5	4	4	5	5	4	4	5	3	3	3	4	4	4	4	3	3	3	2
3.35	3.375	3	3.61042	3.75	3	3.25	3.4	3.83333	3.83333	3.16667	2.66667	2.83333	3.16667	2.33333	3.66667	4	4.16667	2.875	3.4	1062	1	3	1	2	0	3	4	3	4	3	4	1	3	3	3	3	3	3	5	4	3	5	4	4	4	4	3	5	3
2.025	4.29167	3.58333	3.675	2.25	2	2.25	1.6	4.83333	3.33333	4.66667	4.33333	3	3.66667	4.5	3.16667	4.5	3	4	3.2	1063	0	1	1	5	0	3	4	3	3	3	4	4	5	3	4	4	4	4	3	1	4	4	4	2	4	5	4	5	1
2.9875	2.79167	3.41667	3.96458	2.75	3	3	3.2	2.16667	3.83333	3.16667	2	4.16667	2.66667	3.33333	3.5	4.25	4.33333	3.875	3.4	1064	1	2	1	1	1	3	3	3	4	4	4	4	4	4	3	5	4	3	4	5	4	4	5	4	5	3	4	5	3
2.39167	3.83333	3.33333	4.35208	2.25	2.66667	3.25	1.4	4.16667	3.83333	3.66667	3.66667	2.66667	3.66667	4.5	2.5	4.75	4.33333	4.125	4.2	1065	1	3	1	2	0	4	5	4	5	3	4	5	3	4	4	3	5	5	4	4	4	5	4	5	5	4	5	5	2
3.57083	2.91667	4.375	3.38542	2.5	3.33333	4.25	4.2	2.83333	2.33333	2.33333	4.16667	5	4	3.83333	4.66667	4	4.16667	2.375	3	1066	0	2	0	1	0	3	2	4	3	3	1	1	3	3	1	2	4	4	4	5	4	4	5	3	3	5	4	4	5
1.9875	3.58333	2.875	2.70833	2.25	2	1.5	2.2	3.16667	3	4.16667	4	2.33333	1.83333	3.16667	4.16667	2.5	3.33333	2	3	1067	0	3	1	5	0	2	3	3	4	3	2	1	3	1	1	3	4	1	3	2	4	4	4	3	2	3	3	2	2
3.55	2.5	3.5	3.40417	3	4	4	3.2	2.16667	3.33333	2.66667	1.83333	4.5	3.66667	3.66667	2.16667	3.25	3.66667	3.5	3.2	1068	1	2	0	1	1	3	3	3	5	2	4	4	4	3	3	3	3	4	3	4	4	3	4	4	3	3	4	3	3
1.67917	4.54167	4.58333	4.38333	2	1.66667	1.25	1.8	4.5	4.83333	4.33333	4.5	4.66667	4.5	4.66667	4.5	4.75	4.33333	4.25	4.2	1069	1	1	0	1	0	4	5	5	2	5	5	5	4	4	4	3	4	5	5	3	5	4	5	4	5	5	5	4	2
1.50833	3.66667	4.16667	3.27708	1.75	1.33333	1.75	1.2	3.66667	3.83333	4.16667	3	5	3.66667	3.5	4.5	3	3.33333	3.375	3.4	1070	1	1	0	5	1	3	4	3	3	4	3	2	4	3	3	4	4	4	3	3	4	4	3	3	3	3	3	3	2
2.64167	2.33333	2.58333	3.08958	2.5	2.66667	4	1.4	2.5	2	3	1.83333	2.33333	3.5	2.16667	2.33333	2.75	3.33333	3.875	2.4	1071	1	3	1	1	0	2	2	2	3	3	4	4	5	3	3	5	4	3	4	3	2	3	4	4	3	2	3	3	1
3.27917	3.25	2.16667	3.31875	3.5	3.66667	2.75	3.2	3.66667	2.66667	3.16667	3.5	2.16667	2.16667	2.33333	2	3	2.5	4.375	3.4	1072	1	3	1	1	1	4	4	2	4	3	4	4	5	4	5	5	4	4	3	3	3	1	3	2	3	3	3	3	3
1.25	4.41667	4.70833	4.60417	1.5	1	1.5	1	4.33333	4.5	4.16667	4.66667	4.66667	4.83333	4.83333	4.5	4	4.66667	4.75	5	1073	1	2	1	6	0	5	5	5	5	5	5	5	5	4	5	5	4	5	5	5	5	4	4	5	3	5	3	5	1
1.54583	4.5	4.70833	4.79375	2	1.33333	1.25	1.6	4.66667	4.66667	4.66667	4	4.83333	4.83333	4.33333	4.83333	5	4.5	4.875	4.8	1074	1	1	1	6	0	5	5	5	5	4	5	5	5	5	5	4	5	5	5	5	5	3	4	5	5	5	5	5	2
1.82083	3.625	3.45833	3.67083	1	1.33333	1.75	3.2	2.83333	3.5	4	4.16667	3	4	2.83333	4	4.25	3.83333	4	2.6	1075	1	3	0	3	0	2	2	2	4	3	3	5	5	4	4	4	3	4	3	3	4	4	4	5	4	5	3	5	3
3.19167	2.75	2.75	2.32708	3	2.66667	3.5	3.6	2.66667	3	3	2.33333	2.33333	3.5	2.16667	3	3.5	2.83333	1.375	1.6	1076	0	1	1	2	1	1	1	2	3	1	1	1	1	1	1	3	1	2	3	3	3	3	3	2	3	3	4	4	4
2.2625	2.75	3.41667	4.48958	1.75	2	2.5	2.8	2.66667	2.66667	3.66667	2	4	3.5	2	4.16667	4	4.83333	4.125	5	1077	1	1	0	5	0	5	5	5	5	5	4	5	5	5	3	3	4	4	5	5	5	5	5	4	4	5	4	3	3
2.25417	3.79167	3.16667	3.42708	1.75	2.66667	3	1.6	3.33333	3.5	3.83333	4.5	3.5	3.66667	2.83333	2.66667	4	4.33333	2.375	3	1078	0	3	1	5	1	2	3	3	4	3	3	4	2	3	2	2	1	2	5	4	5	4	4	4	5	3	4	4	1
1.89583	3.33333	3.04167	4.51875	2	2.33333	1.25	2	3	2.83333	3.66667	3.83333	3	3.66667	2.83333	2.66667	5	4	4.875	4.2	1079	1	3	1	5	1	4	5	4	4	4	5	5	5	4	5	5	5	5	4	5	4	4	3	4	5	5	5	5	3
1.74583	4.29167	4.29167	4.39375	1.25	1.33333	2	2.4	4.5	4	4.66667	4	4.66667	4.16667	3.83333	4.5	5	4.5	3.875	4.2	1080	1	1	1	4	0	4	5	4	4	4	4	4	4	3	4	3	4	5	5	5	4	4	5	4	5	5	5	5	2
3.225	3.125	2.41667	3.01458	3.75	3	1.75	4.4	3	3	3.5	3	2.33333	3.5	1.33333	2.5	3.25	2.33333	2.875	3.6	1081	0	2	1	4	1	3	3	3	4	5	1	3	4	3	1	4	3	4	2	3	3	1	3	2	3	5	2	3	5
1.4875	2.79167	2.875	4.6	1.25	2	1.5	1.2	2	4	2.5	2.66667	2.83333	2.66667	3.16667	2.83333	5	5	5	3.4	1082	1	1	1	2	0	4	3	4	3	3	5	5	5	5	5	5	5	5	5	5	5	5	5	5	5	5	5	5	1
2.77083	3.70833	3.04167	2.82917	2.75	2.33333	3	3	3.66667	3.16667	3.66667	4.33333	4.33333	1.83333	2.5	3.5	3	3.16667	2.75	2.4	1083	1	1	1	1	1	2	2	3	2	3	3	3	3	3	3	3	3	1	4	3	3	1	4	4	3	3	3	3	2
3.75	3	3.91667	2.60417	3.5	4	4.5	3	3.33333	2.5	3	3.16667	4.83333	3.16667	4.66667	3	3	1.66667	2.75	3	1084	0	1	0	2	0	2	4	3	2	4	3	2	2	4	2	3	4	2	1	1	2	1	3	2	4	3	3	2	3
2.64583	4.375	4.625	3.72083	1.5	3.33333	3.75	2	4.16667	4.16667	5	4.16667	4.83333	4.33333	4.66667	4.66667	3.5	3.83333	4.75	2.8	1085	1	2	1	4	1	3	1	3	4	3	5	5	5	4	5	5	5	4	4	3	4	5	4	3	4	4	4	2	2
2.94167	3.125	3.375	4.13542	4	1.66667	3.5	2.6	2.83333	2.66667	4.16667	2.83333	2.83333	4	3.83333	2.83333	4.75	3.66667	3.125	5	1086	1	2	0	1	1	5	5	5	5	5	3	2	4	3	3	3	4	3	4	3	4	3	3	5	5	5	4	5	3
1.73333	3.79167	3.91667	4.2875	2.5	1.33333	1.5	1.6	3.5	4.33333	4.16667	3.16667	4.33333	3.83333	4	3.5	4.75	3.5	4.5	4.4	1087	1	3	1	6	0	5	4	5	3	5	4	5	5	4	4	5	4	5	3	3	4	3	4	4	4	5	5	5	2
2.64167	3.29167	2.875	3.12708	2.75	3.66667	2.75	1.4	4.66667	3	3.5	2	3.66667	3	2.83333	2	4	2.33333	3.375	2.8	1088	0	2	1	4	1	2	3	3	3	3	3	2	4	4	4	3	3	4	3	3	3	1	3	1	4	4	3	5	2
1.93333	3.33333	3.875	4.29167	1.25	2.33333	2.75	1.4	4.83333	2	4.33333	2.16667	3.83333	4.66667	3.16667	3.83333	4.75	3.66667	4.75	4	1089	1	1	0	3	0	5	4	3	4	4	4	5	5	4	5	5	5	5	3	3	4	4	4	4	5	5	5	4	2
3.69583	2.875	2.875	2.43542	3.75	3.33333	3.5	4.2	3.66667	1.66667	3	3.16667	3.16667	3.5	3	1.83333	3	1.66667	1.875	3.2	1090	0	1	1	3	1	4	3	3	3	3	1	1	1	3	2	2	2	3	3	3	1	1	1	1	2	3	4	3	3
1.79583	4.375	2.95833	3.76875	2.5	1.33333	1.75	1.6	4.33333	4.33333	4.16667	4.66667	4.16667	2.5	2.83333	2.33333	5	2.5	3.375	4.2	1091	1	3	1	1	1	4	4	5	4	4	3	3	3	3	4	3	4	4	3	1	3	1	4	3	5	5	5	5	2
2.19167	4.33333	3.125	4.55208	2.25	1.66667	2.25	2.6	4.16667	4.5	4	4.66667	2.33333	3.16667	4.16667	2.83333	4.25	4.33333	4.625	5	1092	0	3	1	4	0	5	5	5	5	5	5	4	5	4	5	4	5	5	4	5	5	4	4	4	4	4	4	5	3
1.80833	2.79167	3.70833	2.50417	2.25	1.33333	2.25	1.4	3.16667	2	3.33333	2.66667	3.83333	5	1.66667	4.33333	2.25	1.66667	3.5	2.6	1093	0	1	1	4	0	3	4	2	2	2	4	2	3	4	3	4	4	4	2	2	3	1	1	1	2	3	2	2	2
2.09167	4	4.625	4.47292	1.75	1.66667	2.75	2.2	4.66667	4.5	3.5	3.33333	4.66667	4.83333	4.16667	4.83333	4.75	4.66667	3.875	4.6	1094	0	1	1	5	1	4	5	5	4	5	4	5	4	5	3	1	4	5	4	5	5	5	5	4	5	5	5	4	3
2.375	2.91667	4	3.60417	2.75	2	2.75	2	2.5	3.83333	2.66667	2.66667	3.33333	4	4.16667	4.5	3.25	3.66667	3.5	4	1095	1	2	1	1	0	5	4	4	4	3	4	3	4	5	2	3	4	3	4	4	4	3	3	4	3	4	3	3	2
1.55	4.70833	4.79167	4.425	1	2	2	1.2	4.66667	4.83333	5	4.33333	4.83333	5	4.33333	5	4.75	4.5	4.25	4.2	1096	0	3	1	6	0	5	4	4	4	4	5	4	5	5	5	3	2	5	4	5	4	4	5	5	5	4	5	5	1
3.1625	2.16667	3.5	2.55	2.75	4	3.5	2.4	3.33333	1.33333	2.5	1.5	3.33333	3.16667	3.33333	4.16667	3.25	2.5	2.25	2.2	1097	0	2	1	4	1	2	3	2	1	3	3	3	1	2	4	3	1	1	3	3	3	1	4	1	4	3	3	3	2
3.15	3.54167	3.75	3.12917	2.5	4	3.5	2.6	2.5	3.83333	4.33333	3.5	4.83333	3.83333	3.33333	3	4.5	2.66667	2.75	2.6	1098	0	3	0	4	0	3	2	3	4	1	3	1	1	3	3	3	4	4	3	3	3	1	3	3	4	5	4	5	3
3.375	2.16667	2.625	2.71875	3.5	2	4	4	2.66667	2	2	2	3.5	3.16667	1	2.83333	2.5	3	2.375	3	1099	1	1	0	2	1	3	2	3	4	3	3	2	2	3	1	3	3	2	4	3	3	3	1	4	2	1	4	3	3
1.64167	4.08333	4.16667	4.275	1.75	1.66667	1.75	1.4	3.5	4.66667	4	4.16667	4.5	5	3.5	3.66667	4.75	4.5	4.25	3.6	1100	1	2	1	6	1	3	4	4	3	4	4	5	5	3	4	4	4	5	4	5	4	5	5	4	4	5	5	5	2
1.82917	2.91667	2.79167	3.56667	1.5	1.66667	1.75	2.4	2.16667	3.16667	3.5	2.83333	3	3	3.66667	1.5	2.75	3.16667	3.75	4.6	1101	1	2	1	6	0	4	5	4	5	5	4	4	3	4	3	3	5	4	3	3	3	3	3	4	3	3	3	2	3
2.50417	3.83333	4.20833	4.79583	1.25	2.66667	2.5	3.6	4.33333	3.66667	3.83333	3.5	4.66667	4.33333	3.16667	4.66667	5	4.83333	4.75	4.6	1102	1	2	1	6	0	4	4	5	5	5	5	5	5	4	5	5	5	4	5	5	5	5	4	5	5	5	5	5	3
3.05417	2.625	2.08333	4.26042	2.5	3.66667	3.25	2.8	3	2.5	2.33333	2.66667	2	2.33333	2.16667	1.83333	4.75	4.16667	4.125	4	1103	0	1	1	1	0	4	4	3	5	4	4	4	4	4	5	3	5	4	4	4	4	5	3	5	4	5	5	5	3
3.02917	3.08333	3.75	2.975	1.75	2.66667	4.5	3.2	3.83333	4	2.83333	1.66667	4.5	3.66667	3	3.83333	2.75	3.5	3.25	2.4	1104	1	1	1	3	0	3	1	4	1	3	3	4	3	3	3	3	4	3	3	3	3	4	5	3	4	2	3	2	3
2.7	4.54167	2.83333	4.46875	1.75	3	3.25	2.8	4.16667	4.83333	4.5	4.66667	3.16667	2.83333	3.33333	2	5	4	4.875	4	1105	0	2	1	3	0	4	3	4	5	4	5	5	5	5	5	4	5	5	4	4	4	4	4	4	5	5	5	5	2
1.625	4.20833	4.125	3.98125	1.75	2	1.75	1	4.5	4.33333	5	3	4.66667	4.5	4	3.33333	4.75	3	4.375	3.8	1106	1	3	1	4	0	4	5	4	3	3	4	5	4	4	4	4	5	5	4	3	3	2	3	3	5	5	4	5	1
1.89167	3.83333	2.83333	2.80625	2.25	1.66667	2.25	1.4	4.33333	4.33333	3.83333	2.83333	4.16667	2.5	1.83333	2.83333	2.25	2.5	1.875	4.6	1107	0	1	1	4	0	5	4	5	4	5	1	1	1	3	3	2	3	1	3	1	3	4	1	3	2	2	3	2	2
2.45	2.33333	3.58333	3.0375	1.75	4	1.25	2.8	2.66667	2.16667	2.5	2	4.16667	4.5	3	2.66667	3.25	2.5	2	4.4	1108	0	2	1	1	1	4	4	4	5	5	3	2	2	1	3	3	1	1	3	4	3	1	1	3	3	3	4	3	3
3.12917	2.16667	2.70833	3.125	2.75	3.66667	2.5	3.6	1.83333	2.16667	3	1.66667	2.66667	2	3.66667	2.5	3	2.5	4	3	1109	1	1	1	2	0	3	3	3	3	3	4	5	5	4	3	3	3	5	2	3	3	1	4	2	3	3	4	2	3
2.34167	3.58333	3.25	2.66458	2.5	2.66667	3	1.2	4.16667	2.83333	2.66667	4.66667	4.16667	3.16667	2	3.66667	2.75	2.33333	3.375	2.2	1110	1	2	0	4	1	1	2	3	1	4	3	4	3	4	4	3	3	3	3	2	1	1	3	4	3	2	3	3	2
2.1125	3.95833	4.41667	3.29375	2	2	2.25	2.2	4.33333	2.66667	4.16667	4.66667	4.66667	4.83333	3.83333	4.33333	4	2	3.375	3.8	1111	0	1	1	6	0	3	4	4	4	4	4	4	3	3	4	3	4	2	2	3	2	1	1	3	2	5	4	5	2
1.79583	3.83333	3.95833	4.475	2	2.33333	1.25	1.6	3.83333	3.83333	3.16667	4.5	4.5	3.33333	4.83333	3.16667	4.5	5	4	4.4	1112	0	3	1	6	1	4	5	4	5	4	3	4	4	4	5	4	4	4	5	5	5	5	5	5	4	5	4	5	1
3.41667	2.58333	2.16667	3.29167	2.75	3.66667	3.25	4	3.5	2.83333	3	1	2.83333	2.5	1.83333	1.5	4	3.66667	2.5	3	1113	0	3	1	1	0	3	3	3	3	3	3	1	3	3	3	3	1	3	3	3	4	5	3	4	4	5	4	3	5
2.9	2.08333	2.04167	2.275	2.5	4	2.5	2.6	2.33333	1.83333	2.33333	1.83333	2.5	1.83333	2.33333	1.5	2.75	2.5	2.25	1.6	1114	1	2	0	4	1	1	1	3	2	1	1	2	3	3	1	2	3	3	3	3	3	2	1	3	2	3	3	3	2
2.6	4	4.54167	4.41042	3	2	4	1.4	4.16667	3.83333	3.33333	4.66667	5	3.83333	4.5	4.83333	4.75	4.66667	3.625	4.6	1115	1	3	1	5	0	5	5	4	4	5	3	1	5	3	4	4	5	4	5	5	5	5	4	4	5	5	4	5	2
2.8625	2.5	2.29167	3.17083	3	3	3.25	2.2	2.33333	2.16667	2.66667	2.83333	1.83333	2.5	3	1.83333	3.75	3.33333	3	2.6	1116	0	1	0	1	0	3	3	2	4	1	5	3	3	1	3	3	4	2	3	3	3	4	4	3	3	4	3	5	3
2.17917	2.875	3.08333	4.04375	2.5	2.66667	1.75	1.8	4.16667	1.83333	3.83333	1.66667	3	3.33333	3.66667	2.33333	4.5	4	3.875	3.8	1117	1	3	1	5	0	3	4	4	3	5	4	4	5	4	3	5	3	3	3	4	4	4	5	4	4	5	4	5	2
2.23333	3.5	3.45833	2.67917	2.75	2.33333	1.25	2.6	5	1.83333	3.33333	3.83333	3.83333	2.66667	4.16667	3.16667	2.75	3.16667	3	1.8	1118	0	1	1	1	0	2	1	1	3	2	3	2	3	4	4	2	3	3	3	4	1	4	3	4	3	2	4	2	3
1.93333	3.83333	4.08333	3.75208	2	1.33333	2	2.4	4	4.16667	4.33333	2.83333	5	4.33333	4.66667	2.33333	3.25	2.83333	4.125	4.8	1119	0	1	1	3	1	5	5	5	5	4	5	4	5	3	4	3	4	5	3	3	4	3	1	3	4	3	3	3	3
1.42083	4.16667	3.45833	2.77708	1	1.33333	1.75	1.6	4.33333	4.83333	4.83333	2.66667	2.83333	4	3.16667	3.83333	2	2.83333	2.875	3.4	1120	0	2	1	3	0	4	4	5	3	1	3	3	3	3	3	3	3	2	3	3	2	4	3	2	3	1	2	2	2
3.95	3.79167	2.875	2.9125	3.5	4	4.5	3.8	4.33333	4.16667	4.33333	2.33333	3.66667	3	2.83333	2	3.75	3	2.5	2.4	1121	0	3	1	4	1	2	3	2	2	3	3	2	3	3	2	1	3	3	3	3	3	3	3	3	4	4	4	3	5
2.09167	4.375	4.29167	4.31458	1.75	1.66667	2.75	2.2	3.16667	4.66667	4.66667	5	5	4	4.5	3.66667	4.5	4.33333	3.625	4.8	1122	0	3	1	5	0	5	5	5	5	4	3	5	3	3	4	4	4	3	4	4	4	5	5	4	3	5	5	5	3
1.84583	4.625	4.20833	4.2	1	2.33333	1.25	2.8	4.33333	4.66667	4.66667	4.83333	4.16667	3.66667	4.5	4.5	4.75	3	4.25	4.8	1123	0	2	1	6	1	5	4	5	5	5	4	5	4	4	5	5	4	3	3	3	2	4	2	4	4	5	5	5	2
2.7375	2.83333	3.75	2.55208	2.75	3	2	3.2	2.33333	1.83333	2.66667	4.5	4.5	2.66667	3.66667	4.16667	2.75	2.83333	2.625	2	1124	1	1	1	2	0	1	3	2	2	2	3	2	1	3	3	1	4	4	3	2	3	1	4	4	2	3	3	3	3
1.52917	4	4.04167	4.725	1.75	1.66667	1.5	1.2	2.5	4.66667	4.83333	4	4.66667	3.33333	4.66667	3.5	4.75	5	4.75	4.4	1125	0	2	1	1	1	4	5	4	4	5	5	5	4	5	5	4	5	5	5	5	5	5	5	5	4	5	5	5	1
2.75	2.91667	3.91667	4.14583	2.75	3	2.25	3	3.66667	3.33333	3.33333	1.33333	3.83333	3.33333	4	4.5	4.5	4.33333	3.75	4	1126	0	1	1	1	0	4	4	3	4	5	3	4	4	3	2	5	4	5	4	4	4	5	5	4	5	5	3	5	3
1.98333	2.83333	3.5	3.2125	1.75	2.33333	2.25	1.6	2.83333	1.33333	4.5	2.66667	4.5	2.66667	3.33333	3.5	2.25	4	3	3.6	1127	1	2	1	4	0	3	4	4	4	3	4	4	3	2	3	3	4	1	4	3	4	5	4	4	2	1	3	3	1
2.9	3.75	4.29167	2.95417	3	2	4	2.6	4.5	3.5	3.5	3.5	4.5	4.83333	4	3.83333	2.5	4.16667	2.75	2.4	1128	1	3	1	6	0	2	2	3	2	3	3	1	3	3	3	3	2	4	4	4	4	5	4	4	3	3	2	2	3
1.77083	3.83333	4.29167	4.625	2	1.33333	1.75	2	3.33333	3.5	4.33333	4.16667	5	4	3.66667	4.5	4.25	4.5	4.75	5	1129	0	2	1	3	0	5	5	5	5	5	5	5	5	4	4	5	5	5	4	5	5	4	4	5	5	4	3	5	3
1.44583	4.66667	4.58333	4.31667	2	1.33333	1.25	1.2	4.83333	4.66667	4.83333	4.33333	5	4.5	4.33333	4.5	4.25	4.66667	3.75	4.6	1130	1	2	1	6	0	5	5	4	5	4	4	4	5	3	4	3	4	3	4	5	5	5	5	4	4	5	4	4	1
2.1875	4.375	2.625	4.175	2.25	2	2.5	2	4.33333	4.5	3.83333	4.83333	2.83333	3.5	2	2.16667	4.5	3.5	4.5	4.2	1131	1	3	1	2	0	4	5	5	3	4	4	4	5	5	5	4	5	4	3	4	3	3	4	4	4	5	4	5	1
2.16667	3.33333	4.16667	3.29375	2.75	2.66667	2.25	1	3	4.33333	3.66667	2.33333	4.66667	4.83333	3.66667	3.5	3.25	3	4.125	2.8	1132	0	2	0	5	1	3	3	3	2	3	4	3	4	5	4	4	5	4	3	3	3	2	4	3	4	3	3	3	1
1.82917	3.375	2.375	4.23333	1.5	2.66667	1.75	1.4	4.83333	1.66667	3.66667	3.33333	2	2.66667	1.33333	3.5	3.75	4.33333	4.25	4.6	1133	0	1	1	3	1	5	4	5	4	5	4	4	4	4	5	4	4	5	4	4	4	4	5	5	4	4	3	4	1
1.57083	2.83333	3.16667	3.40417	1	2.33333	1.75	1.2	3.83333	2.83333	2.5	2.16667	2.5	3.5	2.33333	4.33333	3.25	3.66667	2.5	4.2	1134	1	2	1	1	0	4	4	5	4	4	3	2	4	2	2	4	1	2	4	3	3	4	4	4	4	3	2	4	1
1.5375	4.625	4.625	4.19167	1.75	2	1	1.4	4.66667	4.66667	4.66667	4.5	4.66667	4.5	4.83333	4.5	4.75	3.66667	3.75	4.6	1135	1	3	1	4	1	4	5	4	5	5	5	4	4	3	3	3	4	4	4	4	3	3	4	4	5	5	4	5	1
2.6	2.875	3.125	4.04583	3	3	2	2.4	2.83333	3.33333	3.33333	2	3.83333	4.83333	1.66667	2.16667	4.25	3.83333	4.5	3.6	1136	1	3	1	2	1	4	5	2	3	4	4	5	5	5	4	3	5	5	5	4	3	3	4	4	4	5	3	5	3
1.61667	3.95833	4.41667	4.35833	1.5	1.66667	1.5	1.8	4.83333	3.66667	4.5	2.83333	4.66667	4	4.33333	4.66667	5	4.33333	3.5	4.6	1137	1	1	1	4	1	5	4	4	5	5	4	3	4	5	3	2	3	4	3	5	4	4	5	5	5	5	5	5	2
2.14167	3.79167	3.20833	3.73958	1.75	2.66667	1.75	2.4	4.66667	2.66667	3.83333	4	2.5	3.66667	4	2.66667	4	3.83333	3.125	4	1138	1	2	1	5	0	3	4	4	4	5	3	3	3	4	4	2	3	3	5	3	3	3	5	4	4	5	3	4	2
1.825	3.875	3.5	3.33125	2.25	2	1.25	1.8	4.66667	4.5	2.33333	4	4.5	4	3	2.5	3.75	4	3.375	2.2	1139	1	1	1	4	0	1	1	3	3	3	3	4	4	4	4	3	2	3	3	4	4	4	5	4	3	5	3	4	2
1.97917	3.58333	4.16667	4.16667	3	1.66667	2.25	1	2.83333	4.16667	4.5	2.83333	3.66667	4.16667	4.66667	4.16667	4.75	4.66667	3.25	4	1140	0	3	1	2	0	4	3	5	4	4	4	3	4	3	4	3	3	2	5	4	5	5	4	5	5	5	4	5	1
1.84167	4.29167	4.125	4.62292	1.5	1.66667	2	2.2	4.66667	4	4.33333	4.16667	4.5	3.66667	4.66667	3.66667	4.75	4.66667	4.875	4.2	1141	0	3	1	6	1	3	4	4	5	5	5	5	4	5	5	5	5	5	5	5	4	5	5	4	5	5	4	5	3
2.82917	3.25	3.29167	3.95	2.25	3.66667	3	2.4	2.83333	3.33333	3.33333	3.5	4.5	2.66667	3.16667	2.83333	3.75	3	4.25	4.8	1142	0	2	1	5	0	5	5	4	5	5	4	4	5	4	5	5	3	4	3	3	3	1	4	4	3	5	4	3	3
3.1625	2.375	2.79167	2.1875	3.5	3	3.75	2.4	3.5	1.83333	2.16667	2	3	3.83333	2.16667	2.16667	2.5	2	2.25	2	1143	0	2	0	3	0	2	3	2	1	2	3	1	1	3	3	3	1	3	3	3	1	1	1	3	2	3	3	2	2
1.68333	2.83333	3.375	2.86458	1.5	2.33333	1.5	1.4	4.33333	2.16667	2.5	2.33333	4	4	3.66667	1.83333	2.75	1.33333	3.375	4	1144	0	1	1	4	0	4	4	4	4	4	4	4	3	3	4	3	4	2	1	1	3	1	1	1	2	2	4	3	1
3.40417	3.125	3.5	3.27917	3	2.66667	3.75	4.2	3.83333	2.16667	4.33333	2.16667	3.83333	3.33333	4.16667	2.66667	4	4.16667	2.75	2.2	1145	0	2	1	1	1	2	2	3	2	2	1	4	3	3	3	3	1	4	4	4	4	4	4	5	4	5	4	3	3
3.425	3.33333	2.54167	3.4875	2	4	4.5	3.2	3.66667	2.16667	3	4.5	2.33333	2.66667	2.5	2.66667	4.75	3.5	3.5	2.2	1146	1	1	0	4	0	1	1	3	3	3	3	4	3	4	3	4	3	4	2	3	4	4	4	4	4	5	5	5	3
1.84583	3.91667	3.45833	4.34792	3	1.33333	1.25	1.8	3.33333	4.5	4.83333	3	4.66667	4.16667	2	3	5	3.16667	4.625	4.6	1147	1	2	0	2	1	5	4	4	5	5	4	5	5	5	4	4	5	5	4	2	4	1	4	4	5	5	5	5	2
1.99583	4.29167	4.29167	4.81875	2.5	2.33333	1.75	1.4	4	4.66667	4.16667	4.33333	4.5	3.66667	4.5	4.5	5	5	4.875	4.4	1148	1	1	1	6	0	4	5	4	5	4	5	5	5	4	5	5	5	5	5	5	5	5	5	5	5	5	5	5	1
3.20417	3.58333	3.125	3.72292	3.25	2.66667	3.5	3.4	2.66667	3.16667	4.5	4	3.16667	2.5	3.33333	3.5	5	3.66667	2.625	3.6	1149	0	2	1	4	1	4	5	3	3	3	4	3	3	2	2	2	1	4	3	4	3	4	4	4	5	5	5	5	3
2.00833	3.70833	3.95833	4.22292	1	2.33333	2.5	2.2	4.16667	3.16667	4	3.5	4.83333	3	3.83333	4.16667	4.75	4.66667	2.875	4.6	1150	0	3	1	4	0	4	5	5	5	4	3	2	3	3	4	2	3	3	4	5	5	5	4	5	5	5	4	5	2
2.4375	3.54167	4.16667	4.45208	2.5	2	2.25	3	2.83333	3	3.66667	4.66667	4.66667	4.33333	4.83333	2.83333	3.75	4.83333	4.625	4.6	1151	1	2	1	3	0	5	4	5	4	5	4	5	5	4	5	5	4	5	5	5	5	5	5	4	3	3	4	5	3
1.20833	4.45833	4.625	4.1	1	1.33333	1.5	1	4.5	4.66667	4.66667	4	5	4.83333	4.33333	4.33333	3.75	4.5	3.75	4.4	1152	1	2	1	3	0	5	5	5	4	3	4	3	4	3	4	4	4	4	4	5	5	4	4	5	3	3	5	4	1
1.14583	4.41667	4.70833	4.60417	1	1.33333	1.25	1	5	4.33333	4.16667	4.16667	4.83333	4.5	4.66667	4.83333	4.5	4.16667	4.75	5	1153	1	1	1	2	0	5	5	5	5	5	4	5	4	5	5	5	5	5	5	4	3	4	5	4	4	5	4	5	1
2.02083	4.20833	4.66667	4.7	1.75	1.33333	2	3	3.83333	4.33333	4.33333	4.33333	4.16667	4.66667	5	4.83333	4.5	4.5	5	4.8	1154	0	2	1	4	0	5	5	5	5	4	5	5	5	5	5	5	5	5	4	5	5	3	5	5	4	5	4	5	4
2.44583	4.125	4.04167	4.12292	3.5	2.33333	1.75	2.2	4.66667	4	4	3.83333	4.83333	4.16667	4.66667	2.5	3.75	4.66667	3.875	4.2	1155	1	3	1	1	0	4	4	5	3	5	4	5	2	4	4	3	5	4	4	5	5	5	5	4	4	2	4	5	3
2.28333	4.29167	3.875	2.84792	1.75	1.33333	2.25	3.8	4.16667	4	4.66667	4.33333	4.66667	3.33333	4.5	3	3	3.16667	2.625	2.6	1156	0	1	1	1	0	2	3	1	4	3	3	4	2	4	1	3	3	1	3	1	4	3	4	4	3	3	2	4	3
2.57917	3.41667	3.79167	2.62083	2.25	2.66667	3	2.4	3.16667	3.33333	4.33333	2.83333	3.33333	4	3.66667	4.16667	2.75	1.83333	3.5	2.4	1157	1	2	1	6	0	3	3	3	1	2	4	4	3	4	3	3	3	4	2	1	2	1	2	3	4	3	3	1	3
1.41667	4	3.54167	4.30625	1.5	1.66667	1.5	1	4.33333	3.66667	3.83333	4.16667	3.66667	3.16667	3.33333	4	4.25	4.5	3.875	4.6	1158	1	1	1	6	0	5	4	4	5	5	4	5	3	4	3	4	4	4	5	5	4	5	4	4	4	5	3	5	1
2.40417	2.5	3.29167	4.73333	2	2.66667	1.75	3.2	1.66667	2.16667	2.83333	3.33333	3	4.16667	2.66667	3.33333	5	4.83333	4.5	4.6	1159	1	1	1	6	0	4	5	4	5	5	4	4	4	4	5	5	5	5	5	5	5	4	5	5	5	5	5	5	3
2.35417	3.95833	3.54167	3.96667	1.5	2.66667	2.25	3	4	4.5	3.66667	3.66667	3	2.83333	4.33333	4	4	3.66667	4	4.2	1160	1	2	1	5	1	5	5	3	4	4	5	3	4	4	4	5	5	2	3	3	5	3	4	4	3	5	4	4	3
1.91667	4.20833	4.66667	4.125	1.75	1.66667	2.25	2	4.33333	3.66667	4.33333	4.5	4.5	4.66667	4.66667	4.83333	4.25	4.5	3.75	4	1161	0	2	1	6	0	3	4	5	4	4	5	4	4	4	4	3	3	3	5	4	5	4	5	4	3	5	4	5	2
3.29167	4.25	2.95833	2.46667	3.25	3.66667	2.25	4	4.66667	4.66667	4.66667	3	3.16667	3.5	2.66667	2.5	2	2.66667	3	2.2	1162	0	3	1	2	1	2	2	3	2	2	3	4	4	4	4	1	3	1	3	3	3	1	4	2	3	1	2	2	3
2.86667	3	3.625	2.24167	2.25	3.66667	3.75	1.8	3.33333	3.83333	2.66667	2.16667	4.5	2.16667	4.16667	3.66667	1.75	3.16667	2.25	1.8	1163	0	2	1	1	0	1	2	2	2	2	3	2	1	3	3	1	3	2	3	2	3	4	3	4	1	1	2	3	2
1.53333	4.5	4.70833	4.825	1.5	1.33333	1.5	1.8	4.33333	4.5	4.83333	4.33333	4.66667	4.83333	4.83333	4.5	5	4.5	5	4.8	1164	1	3	1	6	1	5	5	5	4	5	5	5	5	5	5	5	5	5	4	4	5	5	4	5	5	5	5	5	2
3.2	3.41667	3.33333	3.3625	3	4	2	3.8	4	3.33333	3.83333	2.5	4.16667	3.83333	2	3.33333	3.5	3	3.75	3.2	1165	0	3	1	1	0	4	4	2	2	4	4	3	4	3	3	3	5	5	3	3	3	3	3	3	4	3	3	4	4
2.4	2.83333	3.45833	3.31875	2.5	2	2.5	2.6	2.33333	3	3	3	2.83333	4.16667	3.66667	3.16667	3.25	3	3.625	3.4	1166	1	3	1	3	1	2	4	4	4	3	4	4	4	3	4	3	2	5	3	4	3	3	4	1	3	4	3	3	3
1.29583	4	3.16667	4.575	1.25	1.33333	1	1.6	3	4.16667	4.33333	4.5	4.5	2.83333	3.66667	1.66667	4	4.5	5	4.8	1167	1	1	1	2	0	5	5	4	5	5	5	5	5	5	5	5	5	5	4	5	4	5	4	5	3	3	5	5	1
1.39167	4.375	4.33333	4.18125	1.25	1.66667	1.25	1.4	4.33333	4.16667	4.66667	4.33333	4.83333	3.5	4.83333	4.16667	4	3.5	4.625	4.6	1168	0	2	1	4	0	4	4	5	5	5	5	5	5	4	5	4	5	4	3	4	3	4	4	3	4	5	3	4	2
1.80833	4.54167	4.70833	4.60833	1.5	1.33333	3	1.4	5	4.33333	4.5	4.33333	4.66667	4.66667	4.66667	4.83333	4.75	4.33333	4.75	4.6	1169	1	1	1	6	0	5	5	4	4	5	4	5	5	5	4	5	5	5	4	4	4	4	5	5	5	5	4	5	1
2.23333	3.75	4.41667	3.92083	2.5	2.33333	2.5	1.6	4	2.66667	4.83333	3.5	4.83333	3.66667	4.16667	5	5	2.83333	3.25	4.6	1170	0	3	1	6	1	5	5	5	4	4	4	3	3	3	3	4	3	3	3	4	3	3	1	3	5	5	5	5	1
1.78333	3.875	4.58333	4.52083	2.75	1.33333	1.25	1.8	2.83333	3.66667	4.66667	4.33333	5	4.5	5	3.83333	4.75	3.83333	4.5	5	1171	0	2	0	1	1	5	5	5	5	5	4	5	5	4	4	4	5	5	3	5	4	4	3	4	4	5	5	5	2
3.33333	3.66667	2.5	4.34583	2.75	4.33333	3.25	3	4	3	4	3.66667	2.83333	1.66667	3.16667	2.33333	4.5	4.83333	4.25	3.8	1172	1	3	1	3	0	4	2	4	5	4	4	4	4	4	3	5	5	5	4	5	5	5	5	5	4	5	4	5	2
1.8	3.25	3.875	3.38958	2	2	2	1.2	3.16667	3.66667	3.83333	2.33333	2.83333	4.33333	3.83333	4.5	3.5	2.83333	2.625	4.6	1173	1	3	0	5	0	5	4	4	5	5	3	1	2	3	3	3	3	3	4	2	3	3	4	1	4	3	3	4	1
1.9625	4.45833	3.875	4.28125	1.75	2	1.5	2.6	4.33333	4.16667	4.83333	4.5	3.16667	4.33333	4.16667	3.83333	4.5	4	4.625	4	1174	1	1	0	1	1	4	4	4	4	4	5	4	5	3	5	5	5	5	3	4	5	4	5	3	5	4	4	5	2
1.975	2.91667	4.5	3.04583	1.75	3	1.75	1.4	4.33333	2.5	2.33333	2.5	5	4	4.5	4.5	2.5	3.83333	2.25	3.6	1175	1	3	1	5	1	3	3	5	4	3	1	2	1	1	3	3	3	4	3	3	5	4	4	4	3	1	3	3	1
3.63333	2.125	2.54167	2.7375	3.25	3.33333	3.75	4.2	2.83333	1.66667	2	2	3.83333	2.16667	1.83333	2.33333	4	2.5	2.25	2.2	1176	0	1	0	1	0	2	3	2	1	3	3	1	2	3	1	2	3	3	3	3	2	3	3	1	4	5	4	3	3
2.10417	4.20833	3.54167	3.19167	1.75	1.66667	3	2	4.5	4.66667	4.33333	3.33333	4.66667	3.5	3	3	2.5	2.66667	4	3.6	1177	1	2	1	2	1	4	4	3	4	3	3	4	4	5	3	3	5	5	3	3	3	1	3	3	3	3	2	2	3
2.225	4.04167	4.625	4.44792	2	2	1.5	3.4	3.5	3.83333	4	4.83333	4.33333	4.66667	4.66667	4.83333	4.75	4.66667	3.375	5	1178	0	2	1	6	0	5	5	5	5	5	4	4	3	3	3	4	3	3	4	5	5	4	5	5	5	5	4	5	3
2.72917	3.79167	4.16667	2.85417	2	3.66667	1.25	4	4.33333	3.66667	4	3.16667	4.66667	4.33333	4.66667	3	3.25	2.66667	2.5	3	1179	1	1	1	5	0	4	3	3	2	3	3	2	1	3	2	3	3	3	3	3	3	2	2	3	4	3	3	3	5
2.7	3.45833	3.70833	2.58542	2.25	3	2.75	2.8	4.5	3.5	3.16667	2.66667	4.33333	3	4.83333	2.66667	2.5	2.66667	2.375	2.8	1180	1	2	1	5	0	3	2	4	2	3	1	2	3	1	3	3	3	3	2	2	4	1	3	4	3	3	2	2	2
3.45833	3.29167	4.58333	2.86458	3.25	4.33333	4.25	2	4.66667	3.5	2.83333	2.16667	4.66667	4.66667	4.83333	4.16667	2	2.33333	3.125	4	1181	0	3	1	4	1	4	4	4	4	4	1	4	3	3	3	2	4	5	3	2	3	3	1	2	2	1	2	3	2
1.79167	3.70833	2.91667	3.4125	1.25	2.66667	1.25	2	3.16667	4	4.33333	3.33333	3.33333	2	3.66667	2.66667	4	3.5	3.75	2.4	1182	1	2	1	1	0	1	3	3	2	3	4	4	3	3	4	3	4	5	4	4	3	2	4	4	3	5	3	5	2
2.12083	2.66667	4.625	3.52083	1.75	1.33333	2	3.4	2.33333	2.66667	2.83333	2.83333	4.83333	4.83333	5	3.83333	4	2.33333	3.75	4	1183	0	3	0	3	0	4	4	3	4	5	4	4	4	3	4	3	4	4	1	3	2	3	2	3	3	5	3	5	3
1.33333	2.875	4.375	3.52292	1.75	1.33333	1.25	1	3.5	2.66667	2.33333	3	4.66667	4.83333	4	4	2.5	3.66667	3.125	4.8	1184	0	1	1	1	1	5	5	4	5	5	4	1	4	4	3	4	1	4	3	5	5	4	1	4	2	2	3	3	1
4.1375	2.79167	2.125	2.4	3.5	4	4.25	4.8	3.83333	2.66667	3	1.66667	1.83333	3.16667	1.5	2	2	2.5	2.5	2.6	1185	0	1	1	3	1	2	3	3	1	4	2	2	3	3	3	3	1	3	2	3	1	3	2	4	2	1	2	3	5
1.47917	4.29167	4.08333	3.73333	1.5	1.66667	1.75	1	4.5	4.5	3.83333	4.33333	4.83333	4.5	4	3	4.75	2.83333	3.75	3.6	1186	1	2	1	3	1	4	3	4	3	4	3	4	4	3	4	3	4	5	1	3	1	4	4	4	5	5	4	5	1
2.45833	3.70833	2.91667	3.91667	2	2.33333	2.5	3	2.83333	4	3.33333	4.66667	2.5	3.33333	2.5	3.33333	3.75	4.16667	3.75	4	1187	1	1	1	3	0	4	4	5	4	3	4	4	3	4	4	3	4	4	3	4	4	5	5	4	4	5	3	3	2
3.1125	2.5	3.20833	2.66458	2.75	2	4.5	3.2	2.33333	3.16667	2.16667	2.33333	3.33333	4.16667	3.16667	2.16667	2.25	2.33333	1.875	4.2	1188	1	3	0	5	0	4	5	4	4	4	1	1	3	3	2	3	1	1	1	2	3	2	3	3	3	1	3	2	3
2.82917	2.58333	3.08333	2.37917	2.75	2.66667	2.5	3.4	2.5	3.33333	1.66667	2.83333	2.66667	3.66667	3.83333	2.16667	2.75	2.66667	2.5	1.6	1189	1	2	1	4	0	2	1	2	1	2	1	2	3	3	3	2	4	2	3	2	3	3	2	3	3	3	2	3	2
3.6625	2.66667	3.41667	3.57083	2.75	4	3.5	4.4	3	2.5	2.66667	2.5	4.33333	3.5	2.5	3.33333	4.25	3.83333	3	3.2	1190	0	3	1	3	0	3	3	3	4	3	3	3	3	3	3	4	3	2	5	2	4	5	5	2	3	4	5	5	4
3.2375	2.70833	2.54167	2.46875	4	3	3.75	2.2	2.83333	1.5	3.16667	3.33333	2.66667	2.83333	1.66667	3	2.25	2.5	2.125	3	1191	0	3	0	2	0	3	4	3	3	2	3	1	1	2	3	1	3	3	1	3	3	2	3	3	3	1	3	2	2
2.7125	3.29167	2.95833	4.5	1.25	3	3	3.6	3.16667	3.66667	2.83333	3.5	3.33333	2.83333	3.16667	2.5	5	4	4	5	1192	1	3	1	5	0	5	5	5	5	5	4	2	4	3	5	5	4	5	5	3	4	5	4	3	5	5	5	5	3
1.90417	3.125	3.91667	4.36042	1	1.66667	2.75	2.2	2	3.83333	3.66667	3	4.5	2	4.5	4.66667	4.75	4.16667	4.125	4.4	1193	1	2	1	6	0	4	4	4	5	5	4	3	4	3	5	5	4	5	5	4	3	4	4	5	5	4	5	5	2
1.92917	3.04167	3.875	4.42917	2	1.66667	1.25	2.8	3	3	3.66667	2.5	4.5	2.5	4.5	4	4.75	4.16667	4	4.8	1194	0	2	0	1	0	5	5	5	4	5	3	4	3	4	5	5	4	4	5	4	4	4	4	4	5	5	4	5	3
2.92083	3.5	3.5	3.93333	2.25	3.33333	2.5	3.6	4.5	3.5	3.5	2.5	3.83333	3.33333	2.66667	4.16667	4.5	3.33333	3.5	4.4	1195	1	3	1	5	1	4	4	5	5	4	3	4	4	3	4	3	3	4	3	3	4	3	3	4	5	5	3	5	5
2.55	4.41667	3.79167	3.25833	1.5	3	3.5	2.2	4.83333	4.33333	4.83333	3.66667	3.66667	3.33333	3.83333	4.33333	3	4.33333	2.5	3.2	1196	1	2	1	1	0	3	2	3	5	3	3	1	1	3	3	4	2	3	3	4	4	5	5	5	2	3	3	4	2
2.3875	3.25	3.33333	3.78542	2	2	2.75	2.8	3.83333	3.16667	4.16667	1.83333	3	3.66667	4	2.66667	4	3.16667	4.375	3.6	1197	0	2	1	3	1	4	3	4	4	3	4	5	5	4	4	5	5	3	3	3	3	3	4	3	4	3	4	5	3
3.3875	2.54167	3.16667	2.89583	2.5	4	3.25	3.8	3.5	2.5	2.5	1.66667	2.66667	3.33333	3.83333	2.83333	3.5	3.33333	2.75	2	1198	1	3	1	1	1	3	2	3	1	1	4	1	3	3	4	3	1	3	4	3	3	4	3	3	4	3	4	3	3
1.95417	4.04167	2.91667	4.23958	1.25	2.66667	1.5	2.4	4.5	4.33333	3.5	3.83333	3	3	3.5	2.16667	5	3.83333	3.125	5	1199	0	1	0	4	0	5	5	5	5	5	4	3	3	4	2	3	5	1	4	3	4	4	4	4	5	5	5	5	2
1.93333	3.95833	3.45833	4.19375	1.25	3.33333	1.75	1.4	4.16667	2.66667	4.66667	4.33333	3.83333	3.5	3.66667	2.83333	4.75	3	4.625	4.4	1200	0	1	1	6	0	4	5	4	4	5	4	5	4	4	5	5	5	5	4	3	3	1	3	4	5	5	4	5	2
1.44167	4.04167	3.04167	3.70417	1.25	1.66667	1.25	1.6	4.83333	4	3.83333	3.5	2.66667	3.16667	3.16667	3.16667	4.75	4.16667	3.5	2.4	1201	0	1	1	1	0	3	2	3	2	2	3	3	3	5	2	4	4	4	4	4	4	4	4	5	5	5	4	5	2
3.07083	2.04167	1.91667	3.63333	2.75	2.33333	3	4.2	2.16667	2.16667	1.83333	2	2.5	2.16667	1.5	1.5	4.75	3.33333	3.25	3.2	1202	1	3	1	2	1	4	3	3	2	4	1	5	4	3	3	3	4	3	3	3	3	4	5	2	5	4	5	5	4
1.54167	4.29167	4.20833	4.18958	1.5	1.66667	2	1	4.33333	4.66667	3.5	4.66667	5	4.16667	4	3.66667	4.5	4.33333	4.125	3.8	1203	0	2	1	2	1	4	4	3	5	3	4	4	4	4	4	4	5	4	5	4	5	4	4	4	5	5	4	4	1
3.22083	2.66667	2.66667	2.125	3.25	2.33333	3.5	3.8	2	3.83333	2.66667	2.16667	2.16667	2.66667	4.33333	1.5	2.5	2	2	2	1204	0	1	1	1	0	3	1	4	1	1	1	3	3	1	2	3	2	1	1	3	2	2	1	3	2	2	3	3	5
2.90417	3.54167	4.29167	3.69167	3	2.66667	3.75	2.2	3.83333	3.83333	3.83333	2.66667	4.66667	4.66667	4.33333	3.5	4.5	3.66667	2	4.6	1205	0	3	1	1	1	5	5	5	4	4	1	2	1	3	3	3	1	2	4	3	4	3	5	3	4	4	5	5	2
1.81667	4.29167	4.16667	3.72083	2	1.66667	2	1.6	4.5	4.5	4.66667	3.5	4.16667	3.5	4.5	4.5	3.25	4.33333	4.5	2.8	1206	1	3	1	6	1	3	2	4	2	3	4	5	4	4	4	5	5	5	5	3	4	5	4	5	3	3	3	4	2
2.50417	3.25	4.04167	2.93958	2.25	2.66667	2.5	2.6	3.33333	2.5	4.66667	2.5	4.66667	4.5	3.83333	3.16667	3.5	2.33333	2.125	3.8	1207	0	2	1	5	0	4	3	4	3	5	1	4	1	3	1	1	3	3	3	3	3	1	3	1	4	3	3	4	2
1.92917	2.16667	3.41667	3.85	1.75	2.66667	1.5	1.8	2.16667	1.33333	2.5	2.66667	3.16667	3.66667	2.33333	4.5	4.5	4	2.5	4.4	1208	0	1	1	5	0	4	3	5	5	5	3	3	2	2	3	1	3	3	4	5	3	3	4	5	5	4	5	4	2
2.46667	4.125	3.375	3.53333	2.25	1.66667	2.75	3.2	4.33333	4.33333	4	3.83333	3.5	4.16667	2.83333	3	4.25	3.83333	3.25	2.8	1209	0	1	0	5	1	2	3	4	2	3	3	4	3	3	3	3	3	4	3	3	4	4	5	4	3	5	4	5	3
2.6375	2.75	4.04167	2.725	3.75	2	3	1.8	2.33333	3.16667	4	1.5	4.16667	3.83333	3.66667	4.5	3	3	2.5	2.4	1210	1	3	1	5	0	1	3	3	3	2	3	2	3	2	3	3	3	1	3	3	3	2	3	4	2	4	3	3	1
1.89583	3.33333	3.875	3.64375	2	1.33333	2.25	2	3.83333	2.83333	3.5	3.16667	4.5	3.66667	3	4.33333	4	4	2.375	4.2	1211	1	3	1	6	0	4	5	4	4	4	3	2	1	1	3	3	3	3	5	3	3	4	5	4	4	4	3	5	3
1.67917	3.66667	3.04167	4.10417	1.75	1.66667	1.5	1.8	3.16667	3.5	4.5	3.5	2.66667	4	3.33333	2.16667	5	4.16667	4.25	3	1212	0	3	1	2	0	4	2	3	3	3	5	4	5	3	5	4	4	4	4	4	5	4	4	4	5	5	5	5	2
2.05833	2.875	3.70833	4.05417	2	1.33333	1.5	3.4	3.5	3	3.16667	1.83333	3.16667	4.66667	4.16667	2.83333	4.75	3.66667	4	3.8	1213	0	3	1	6	1	3	4	3	5	4	4	4	4	3	4	4	4	5	4	3	4	3	4	4	4	5	5	5	3
2.05417	4.08333	4.08333	2.83125	2.5	1.66667	2.25	1.8	5	4.5	3.16667	3.66667	4.5	3.83333	3.33333	4.66667	2	3.5	2.625	3.2	1214	0	3	0	6	0	3	3	2	4	4	3	2	3	3	3	2	2	3	3	4	3	4	3	4	3	1	3	1	2
1.68333	3	3.79167	3.51875	1.75	2.33333	1.25	1.4	2.33333	2.5	3.16667	4	3.33333	3.83333	4.33333	3.66667	3.5	3.5	3.875	3.2	1215	1	2	1	4	1	3	3	3	4	3	5	4	4	3	5	4	3	3	5	4	3	2	3	4	3	3	3	5	2
3.68333	2.375	3.125	2.88958	3.25	3.33333	3.75	4.4	2.83333	3.16667	1.66667	1.83333	3.66667	3.16667	3.16667	2.5	4	2.33333	2.625	2.6	1216	0	3	1	2	0	2	2	4	2	3	3	2	2	1	4	3	3	3	3	1	3	3	1	3	4	5	3	4	5
1.7875	3.875	4.375	3.025	1.5	2	1.25	2.4	3.83333	4.33333	4.33333	3	4.5	3.5	4.66667	4.83333	3.25	2.5	2.75	3.6	1217	1	1	1	1	0	3	3	4	4	4	3	2	3	3	3	3	1	4	3	3	3	1	3	2	3	3	3	4	2
1.90417	3.29167	3.08333	4.51667	3	1.66667	1.75	1.2	2.66667	3.66667	4.66667	2.16667	2.33333	3.16667	3.66667	3.16667	5	4.66667	4	4.4	1218	0	2	1	3	0	5	5	4	3	5	4	5	4	3	4	4	4	4	5	5	4	4	5	5	5	5	5	5	1
3.35	2.54167	3.125	2.86667	3.25	4	2.75	3.4	2.66667	2.5	2.83333	2.16667	2.83333	3.66667	3.66667	2.33333	2	3.16667	3.5	2.8	1219	1	3	0	5	0	2	3	3	3	3	4	5	4	1	4	3	4	3	3	3	4	4	4	1	2	1	2	3	3
3.32917	3.16667	4.04167	3.42292	3	4.66667	4.25	1.4	3.33333	3	3.66667	2.66667	4	4.33333	3.5	4.33333	4	4.16667	2.125	3.4	1220	1	1	1	5	1	4	3	3	3	4	3	1	3	1	3	2	3	1	5	4	3	4	4	5	2	5	4	5	3
2.13333	4.58333	4.5	4.23333	2.5	3.33333	1.5	1.2	4.33333	5	4.5	4.5	5	4.16667	4.16667	4.66667	3.5	3.83333	5	4.6	1221	1	2	1	4	1	5	5	4	5	4	5	5	5	5	5	5	5	5	3	4	3	4	4	5	4	4	3	3	1
1.52917	4.20833	3.70833	3.475	1.75	1.66667	1.5	1.2	3.16667	4.5	4.83333	4.33333	3.16667	3	4.5	4.16667	3.25	3	4.25	3.4	1222	1	1	0	5	0	4	4	2	4	3	3	5	5	3	5	3	5	5	4	3	3	4	3	1	4	1	3	5	1
1.59167	3.125	3.41667	4.35833	1	1.66667	2.5	1.2	3.33333	3.33333	3.16667	2.66667	3.16667	3.33333	2.66667	4.5	4.5	4.83333	4.5	3.6	1223	1	1	1	5	0	4	3	2	4	5	4	5	5	4	4	4	5	5	5	5	4	5	5	5	4	4	5	5	1
1.6875	3.58333	4.08333	4.37083	2	2	1.75	1	4.16667	2.5	4.16667	3.5	5	4	4.33333	3	5	3.33333	4.75	4.4	1224	0	1	1	3	0	4	5	4	5	4	4	5	4	5	5	5	5	5	4	3	3	3	4	3	5	5	5	5	1
3.32917	2.70833	3.70833	4.13333	2.75	1.66667	4.5	4.4	4.83333	1.83333	2.66667	1.5	4.66667	4.66667	2	3.5	4.75	3.83333	3.75	4.2	1225	1	3	1	4	1	3	5	4	4	5	4	5	4	4	3	3	4	3	4	1	5	4	4	5	4	5	5	5	5
2.94583	3.45833	3.83333	3.99167	2.5	2.33333	2.75	4.2	3.66667	2.66667	3.5	4	4.33333	3.33333	3.16667	4.5	4.5	4.16667	3.5	3.8	1226	1	3	0	2	0	4	3	4	4	4	3	4	3	3	5	3	3	4	5	4	3	4	4	5	5	4	4	5	5
2.15	4.16667	3.41667	4.32917	1.75	2	3.25	1.6	4.33333	4.16667	4.16667	4	3.83333	4.66667	2.33333	2.83333	4.5	4.66667	3.75	4.4	1227	0	3	1	4	0	4	3	5	5	5	4	4	5	3	4	4	3	3	4	5	5	5	4	5	4	5	4	5	2
1.34583	4.16667	4.20833	4.18958	1.25	1.33333	1	1.8	4.33333	4.66667	3.33333	4.33333	3.66667	4	4.5	4.66667	3.25	4.83333	3.875	4.8	1228	1	3	1	3	0	5	4	5	5	5	3	5	5	4	3	4	4	3	5	4	5	5	5	5	4	3	3	3	1
3.1875	4.29167	4.33333	3.8375	3.75	3	3	3	4.66667	4	4.16667	4.33333	4.33333	4.16667	4.5	4.33333	2	5	3.75	4.6	1229	1	3	1	5	0	4	5	5	5	4	3	4	4	3	3	5	4	4	5	5	5	5	5	5	2	1	3	2	4
1.2375	3.70833	4.83333	4.20625	1.25	1	1.5	1.2	4.33333	2.83333	4.16667	3.5	5	5	4.83333	4.5	4.5	5	3.125	4.2	1230	1	1	1	4	0	4	4	5	4	4	3	2	3	4	1	4	4	4	5	5	5	5	5	5	5	5	4	4	2
2.55417	2.45833	4.125	4.15417	2	1.66667	3.75	2.8	1.66667	2.16667	3	3	3.5	4.83333	4.33333	3.83333	3.75	4.66667	4	4.2	1231	0	1	0	5	0	5	4	4	4	4	3	4	4	4	3	5	4	5	4	4	5	5	5	5	4	4	3	4	4
2.04583	2.45833	3.08333	3.25417	2.25	2.33333	2	1.6	2.5	3	2.33333	2	2.66667	2.83333	3.33333	3.5	2.25	3.66667	3.5	3.6	1232	1	1	1	6	0	4	3	2	5	4	4	4	3	4	3	3	4	3	3	4	4	3	4	4	3	1	3	2	2
1.72083	3.375	4.20833	3.52708	2	1.33333	1.75	1.8	4.83333	2.5	3.16667	3	4.16667	3.5	4.83333	4.33333	3.75	3.33333	3.625	3.4	1233	1	2	1	5	0	4	3	4	2	4	4	5	1	4	4	4	3	4	3	3	3	4	3	4	2	5	3	5	2
2.87083	4.16667	3.375	3.96875	2.75	3.33333	4	1.4	4.16667	4	4.66667	3.83333	4.5	4.5	1.5	3	4	4.5	3.375	4	1234	1	3	1	2	0	3	5	5	3	4	3	3	4	3	3	3	4	4	5	4	4	4	5	5	4	4	4	4	2
2.225	2.25	2.83333	2.53958	2.5	2	1	3.4	2	2	2.83333	2.16667	1.83333	3.5	2.66667	3.33333	3	2.33333	2.625	2.2	1235	0	3	1	6	0	3	1	3	2	2	3	4	3	3	3	2	2	1	3	2	2	3	1	3	3	3	3	3	3
1.75833	3.91667	4.33333	4.00417	1.75	2.33333	1.75	1.2	3.5	3.66667	4	4.5	4	4.66667	3.66667	5	3.25	4.66667	3.5	4.6	1236	0	1	1	2	0	5	5	5	4	4	3	4	4	4	3	3	4	3	4	4	5	5	5	5	4	3	3	3	1
1.72083	3.66667	4.25	3.65625	1.5	1.33333	2.25	1.8	3.83333	4	3.83333	3	4	3.83333	4.83333	4.33333	3.75	4.5	2.375	4	1237	0	3	1	2	0	4	4	4	4	4	3	1	3	1	3	2	4	2	5	5	4	4	4	5	3	5	4	3	2
1.7	3.83333	3.45833	3.20208	1.25	2	1.75	1.8	2.83333	4.5	4.83333	3.16667	3	4	4	2.83333	2.5	3.33333	4.375	2.6	1238	1	3	1	1	1	3	2	3	2	3	5	4	5	3	5	3	5	5	3	3	3	4	3	4	3	2	3	2	2
3.88333	2.83333	2.66667	3.38542	2.25	4.33333	4.75	4.2	4.66667	1.83333	2.5	2.33333	3.5	2.16667	2.5	2.5	4.25	3.16667	3.125	3	1239	1	3	1	2	0	3	3	3	3	3	4	3	3	2	3	3	3	4	2	3	3	4	4	3	4	5	3	5	4
1.75	3.79167	3.95833	3.39792	1	2	2	2	3.83333	2.83333	4.83333	3.66667	3.33333	3.16667	4.5	4.83333	2.5	3.66667	4.625	2.8	1240	0	1	1	4	1	2	2	3	4	3	4	5	5	5	4	4	5	5	3	4	4	3	5	3	3	2	3	2	2
3.3875	3.20833	3.04167	3.34792	3.75	3	3	3.8	2.16667	4	3.33333	3.33333	2.83333	3.66667	2.83333	2.83333	4.25	4.16667	3.375	1.6	1241	1	2	1	1	0	1	1	3	1	2	3	3	4	4	4	3	3	3	4	3	5	4	5	4	5	3	4	5	3
1.42083	4.625	4.29167	3.67083	1.75	1.33333	1	1.6	4.83333	4.16667	5	4.5	4.83333	4.16667	3.33333	4.83333	3.5	3.33333	4.25	3.6	1242	0	2	1	5	0	3	4	4	3	4	4	4	4	4	3	5	5	5	3	3	4	3	4	3	3	4	3	4	2
2.8625	2.16667	3.41667	2.92292	2	4	3.25	2.2	2.16667	2	2.33333	2.16667	3.66667	4	2.83333	3.16667	2.25	4.16667	1.875	3.4	1243	0	2	1	1	1	4	3	4	4	2	1	3	4	3	1	1	1	1	3	4	4	5	4	5	2	1	3	3	2
3.69167	2.33333	2.91667	2.12083	3.75	2.66667	3.75	4.6	2	2.66667	2.83333	1.83333	3.16667	3.16667	2.66667	2.66667	2	1.83333	2.25	2.4	1244	1	2	0	1	0	1	2	3	3	3	1	4	2	3	2	2	1	3	1	1	2	3	1	3	3	1	3	1	5
2.04583	4.41667	4.33333	3.70208	2.5	2.33333	1.75	1.6	4.16667	5	4.66667	3.83333	4.5	3.66667	4.83333	4.33333	3.75	3.33333	3.125	4.6	1245	1	2	0	5	1	5	4	4	5	5	4	4	4	2	4	3	1	3	3	3	3	5	3	3	3	5	3	4	2
2.5375	4.33333	4.41667	3.15833	2.5	2	2.25	3.4	4	4	4.66667	4.66667	4.83333	4.5	4.5	3.83333	3.25	3.33333	3.25	2.8	1246	1	3	0	1	0	2	3	2	4	3	3	3	4	4	3	3	2	4	3	3	3	3	4	4	3	3	3	4	3
2.375	4.66667	4.375	3.74375	2.25	3	2.25	2	5	4	5	4.66667	4.5	3.5	4.83333	4.66667	3	4	3.375	4.6	1247	1	3	1	5	0	5	4	5	4	5	4	4	3	3	3	3	3	4	4	4	5	4	3	4	3	3	3	3	2
1.2625	4.16667	4.58333	3.10417	1	1	1.25	1.8	4.66667	3	4.5	4.5	4.66667	4.66667	5	4	3.5	2.66667	4.25	2	1248	1	3	1	5	1	2	2	2	1	3	3	5	4	5	5	4	4	4	2	3	3	2	3	3	4	3	4	3	2
3.0875	3.125	3.5	3.2125	2.75	4	2	3.6	3.33333	4.16667	1.5	3.5	4.16667	3.16667	2.33333	4.33333	4	3	3.25	2.6	1249	1	2	1	3	0	3	2	3	1	4	3	3	3	3	3	3	3	5	3	3	4	1	4	3	2	5	4	5	3
2.2375	2.91667	3.25	4.36042	2.5	2	3.25	1.2	2	3.16667	3.66667	2.83333	3.66667	3.33333	3.16667	2.83333	4.25	4.66667	4.125	4.4	1250	0	1	0	6	1	5	4	5	4	4	4	4	4	5	5	5	3	3	5	3	5	5	5	5	4	5	3	5	2
1.6625	3.375	3.75	3.86458	1.25	2	2	1.4	4.33333	4.33333	2.33333	2.5	4.16667	2	4.16667	4.66667	3.75	3.33333	4.375	4	1251	0	1	1	1	0	4	4	4	4	4	5	4	4	4	5	3	5	5	4	2	4	3	3	4	4	3	4	4	1
1.95417	2.75	3.54167	2.58542	1.5	2.66667	1.25	2.4	2.5	2.83333	2.83333	2.83333	3.66667	4.5	2.83333	3.16667	2.5	2.16667	2.875	2.8	1252	1	3	0	6	0	3	3	3	3	2	1	4	3	3	3	4	4	1	2	2	3	3	1	2	2	3	3	2	3
1.55417	3.375	2.375	4.23333	1.75	1.66667	1	1.8	2.66667	3.66667	3.5	3.66667	2.66667	3	1.83333	2	3.75	4.33333	4.25	4.6	1253	0	2	1	1	1	5	4	5	5	4	4	4	5	4	4	5	5	3	4	5	3	5	5	4	4	3	4	4	2
3.05	1.95833	2.75	3.425	3.5	3	2.5	3.2	2.16667	1.5	2.5	1.66667	3.16667	2.83333	2.5	2.5	3.25	4	3.25	3.2	1254	0	3	0	5	1	3	3	4	3	3	3	2	4	3	4	4	2	4	5	3	4	3	5	4	3	5	3	2	3
1.53333	3.66667	4.125	4.13958	1.5	1.33333	1.5	1.8	3.66667	2.16667	4.16667	4.66667	3.5	4.33333	4.16667	4.5	2.75	4.83333	4.375	4.6	1255	1	3	1	6	1	5	5	4	4	5	4	4	5	3	5	5	5	4	4	5	5	5	5	5	3	1	3	4	2
1.4375	4.45833	4.375	4.375	1.25	1	2.5	1	4.16667	5	4.5	4.16667	5	4	4.16667	4.33333	4.75	3.5	4.25	5	1256	1	3	1	6	0	5	5	5	5	5	5	4	4	5	4	4	4	4	3	3	4	4	3	4	4	5	5	5	1
3.63333	4.25	4.58333	4.86458	3.25	3.33333	4.75	3.2	3.66667	3.83333	4.83333	4.66667	4.5	4.83333	4.83333	4.16667	4.75	4.83333	4.875	5	1257	1	2	1	1	1	5	5	5	5	5	5	4	5	5	5	5	5	5	5	5	5	4	5	5	4	5	5	5	3
1.94167	3.41667	3.79167	3.47708	1.75	1.66667	2.75	1.6	2.83333	2.33333	3.66667	4.83333	4.66667	3.66667	2.66667	4.16667	4.25	3.83333	2.625	3.2	1258	1	1	1	1	1	3	4	2	4	3	1	4	3	3	3	3	1	3	4	4	4	3	4	4	3	5	4	5	1
2.14583	3.66667	4.41667	3.71667	1.75	2.33333	1.5	3	3	3.33333	4.83333	3.5	4.83333	3.33333	5	4.5	4.5	3.66667	2.5	4.2	1259	1	1	1	2	1	4	5	4	3	5	3	3	1	3	3	3	1	3	4	3	3	4	3	5	4	5	5	4	3
2.57917	2.75	2.125	3.90625	1.25	2.66667	4	2.4	2.83333	3.66667	2.83333	1.66667	2.33333	2	2	2.16667	5	4	4.625	2	1260	1	3	0	4	0	2	2	2	1	3	4	5	5	4	5	5	5	4	4	4	4	3	5	4	5	5	5	5	3
2.45	2.83333	4.58333	3.66875	1.5	2	3.5	2.8	4	2.66667	2.5	2.16667	4.83333	4.33333	4.5	4.66667	4.75	4	3.125	2.8	1261	0	1	0	2	1	3	2	3	3	3	3	5	3	3	3	2	3	3	5	3	3	4	5	4	4	5	5	5	4
2.36667	4.41667	4.70833	4.61875	2.75	2.66667	2.25	1.8	4.33333	3.83333	4.83333	4.66667	5	4.5	4.66667	4.66667	4.75	4.5	4.625	4.6	1262	1	2	1	4	1	5	4	4	5	5	5	5	5	5	4	4	5	4	4	5	3	5	5	5	5	5	4	5	2
3.6125	2.79167	3	2.67292	3	4	4.25	3.2	1.66667	3.5	3.66667	2.33333	1.83333	3.66667	2.5	4	2.75	3.16667	2.375	2.4	1263	1	2	1	4	0	3	2	2	1	4	3	2	3	2	2	3	3	1	4	3	3	3	3	3	2	3	3	3	3
3.6375	3.04167	3.83333	2.12708	3.5	4	3.25	3.8	2.83333	2.83333	2.33333	4.16667	4.5	4.66667	3.33333	2.83333	2.25	1.83333	2.625	1.8	1264	0	3	0	1	0	2	1	3	1	2	4	3	3	3	3	2	1	2	3	2	1	1	3	1	2	1	4	2	5
1.6875	3.5	3.58333	3.9125	1.5	2	2.25	1	3.5	2.83333	4.66667	3	2.66667	4.33333	4	3.33333	4	4	4.25	3.4	1265	0	1	1	3	0	3	3	3	4	4	4	5	4	4	4	4	4	5	4	3	4	4	5	4	3	4	4	5	1
3.05833	3.54167	3.58333	4.36667	3	2.33333	3.5	3.4	3.33333	4.33333	3.5	3	3.66667	2	4.33333	4.33333	4.75	4.16667	4.75	3.8	1266	1	3	1	5	0	3	4	3	4	5	4	5	5	5	4	5	5	5	4	3	4	5	5	4	5	5	4	5	3
2.35417	3.29167	3.20833	4.61667	2.25	2.66667	2.5	2	2.66667	3.5	4.83333	2.16667	4	1.5	3.33333	4	4.5	4.66667	4.5	4.8	1267	1	3	1	6	0	5	5	5	4	5	5	4	5	4	5	5	4	4	5	5	4	5	4	5	5	5	3	5	1
1.8	4.125	4.66667	4.22083	2.5	2	1.5	1.2	4.33333	4.5	4.33333	3.33333	5	4.33333	4.33333	5	3.25	4.33333	4.5	4.8	1268	1	2	1	6	1	5	4	5	5	5	5	5	5	4	5	4	4	4	5	4	5	4	4	4	3	3	3	4	1
1.95833	4.08333	4.41667	4.0375	1.5	3.33333	2	1	4	3	4.5	4.83333	4	4	4.66667	5	4	4.5	3.25	4.4	1269	1	1	0	3	0	4	4	4	5	5	3	4	3	3	3	3	3	4	5	4	5	4	5	4	5	3	4	4	1
2.19167	3.91667	3.58333	4.325	1.5	2.66667	2	2.6	4.16667	3.16667	4	4.33333	4.33333	3.33333	3	3.66667	4.5	4	4	4.8	1270	1	3	0	1	1	5	5	5	4	5	3	4	3	4	4	5	4	5	3	5	4	5	4	3	4	5	5	4	3
3.51667	4.29167	3.58333	4.08333	3.25	4.66667	3.75	2.4	4.83333	3.83333	4	4.5	3.33333	3.66667	4.33333	3	4.25	4.33333	4.75	3	1271	1	3	0	2	0	2	3	4	3	3	5	5	5	5	4	5	5	4	5	4	3	4	5	5	4	5	4	4	3
2.1	3.5	3.41667	3	1.5	2	2.5	2.4	3.16667	3.83333	3.33333	3.66667	4.33333	4.16667	2.66667	2.5	3	3.5	2.5	3	1272	0	1	1	5	0	3	2	2	3	5	3	2	2	1	3	3	4	2	3	5	3	3	4	3	2	3	4	3	3
2.11667	3.54167	2.54167	4.62083	1.5	1.66667	2.5	2.8	3.66667	4.5	3.5	2.5	2.16667	4	1.83333	2.16667	4.75	4.83333	4.5	4.4	1273	0	2	0	3	1	4	5	4	4	5	5	5	5	4	5	5	4	3	5	5	5	5	4	5	5	5	4	5	3
1.57917	4.375	3.41667	4.58542	1.75	1.66667	1.5	1.4	4.5	5	3.66667	4.33333	4	3.33333	3	3.33333	4.5	4.16667	4.875	4.8	1274	0	1	1	5	1	5	4	5	5	5	5	5	5	5	4	5	5	5	4	4	5	4	4	4	3	5	5	5	2
1.64583	3.66667	3.45833	3.9625	1.25	1.33333	2	2	4.33333	2.83333	4.16667	3.33333	3.83333	2.83333	3	4.16667	4.25	4	4	3.6	1275	1	1	1	3	0	3	5	3	4	3	4	4	4	4	3	4	5	4	5	3	4	3	4	5	4	4	4	5	3
3.5375	3.58333	2.66667	3.47917	2.5	3	4.25	4.4	4	3	3.83333	3.5	3.16667	2.66667	3	1.83333	4.75	3.16667	3	3	1276	0	1	1	4	1	4	2	4	2	3	1	4	3	3	3	2	4	4	3	3	5	3	4	1	5	5	4	5	4
2.32083	3.45833	3.29167	2.99792	2.5	3.33333	2.25	1.2	4.33333	3.16667	4.5	1.83333	2.66667	3.5	3.5	3.5	3.75	3.16667	2.875	2.2	1277	0	3	1	5	0	1	3	2	2	3	4	2	3	1	4	3	3	3	3	3	3	3	3	4	3	4	4	4	1
2.34583	3.25	3	2.83125	2	2.33333	3.25	1.8	2.66667	2.5	4.33333	3.5	3	2.33333	3.66667	3	3.25	2	2.875	3.2	1278	1	2	1	4	1	4	3	2	3	4	4	3	2	3	3	3	2	3	3	1	3	1	3	1	2	4	4	3	2
3.49167	2.20833	3.83333	2.49167	2.5	3.66667	3	4.8	2.33333	2.83333	2.33333	1.33333	4.16667	3.66667	4.16667	3.33333	2	2.66667	2.5	2.8	1279	0	3	0	2	0	3	1	3	4	3	3	3	1	3	3	2	1	4	3	2	3	1	3	4	2	1	3	2	5
3.425	2.875	2.5	3.45833	2.5	3	4	4.2	3	3.66667	2.66667	2.16667	2.16667	2.16667	2.66667	3	4.25	4.33333	3.25	2	1280	1	2	1	1	0	3	2	2	1	2	3	4	3	3	3	3	4	3	5	4	4	4	5	4	3	5	4	5	3
2.7	2.70833	2.79167	3.94375	2.75	2	4.25	1.8	2.66667	2.16667	3.66667	2.33333	2.66667	3.33333	2.33333	2.83333	4.25	4.5	4.625	2.4	1281	1	2	1	1	0	2	2	2	2	4	5	5	4	4	5	4	5	5	4	4	5	5	5	4	4	5	4	4	2
3.35833	3.29167	3.95833	2.725	3	3.33333	3.5	3.6	3.66667	3.16667	2.66667	3.66667	4.66667	4.66667	4	2.5	2.5	3	3	2.4	1282	0	3	1	2	0	2	3	2	3	2	3	3	3	3	4	3	3	2	2	3	3	4	3	3	2	3	2	3	4
2.1125	2.41667	2.54167	3.09167	3	1	2.25	2.2	2.5	2.5	3	1.66667	3	2.16667	2	3	3.75	3.66667	2.75	2.2	1283	1	1	0	1	0	2	2	3	2	2	3	3	1	3	3	3	3	3	3	4	3	3	5	4	5	3	4	3	2
3.25417	2.29167	3.04167	2.53542	3.25	3.66667	2.5	3.6	2.16667	1.5	2.16667	3.33333	2.66667	2.83333	3.66667	3	1.75	3.16667	1.625	3.6	1284	0	3	0	3	0	3	3	4	4	4	1	1	3	2	2	1	2	1	3	3	4	3	3	3	2	1	3	1	5
2.8	2.79167	2.79167	4.00625	3	3	2	3.2	3.66667	3	2.16667	2.33333	2.16667	2.66667	2.83333	3.5	4.5	4	3.125	4.4	1285	0	2	0	3	0	5	4	5	4	4	3	3	4	1	3	4	4	3	5	4	4	3	3	5	5	5	4	4	3
3.2875	3.33333	4.16667	2.65625	3.25	2	3.5	4.4	4.5	3	3.16667	2.66667	4.33333	4.66667	3	4.66667	3.5	2	2.125	3	1286	0	3	0	4	0	4	2	3	3	3	3	2	3	1	1	3	3	1	1	1	3	3	3	1	3	5	3	3	5
1.45417	3.91667	4	3.65833	1.5	1.66667	1.25	1.4	3.5	3	5	4.16667	4.66667	4.66667	3.83333	2.83333	3.75	2.83333	4.25	3.8	1287	1	2	1	5	1	4	3	4	4	4	4	5	5	4	3	3	5	5	3	2	3	2	3	4	3	3	4	5	2
2.45	3.20833	2.58333	2.7875	2.75	2	3.25	1.8	4.16667	2.66667	3.16667	2.83333	3	2.5	2.83333	2	2.5	3	2.25	3.4	1288	1	3	1	3	1	4	5	2	2	4	1	3	3	3	3	2	1	2	3	3	2	3	4	3	4	1	3	2	2
1.5375	4.33333	4.375	4.52708	2	1	1.75	1.4	4.83333	4.33333	4.33333	3.83333	4.33333	4.33333	3.83333	5	4.75	4.33333	4.625	4.4	1289	1	2	1	2	0	4	4	4	5	5	4	5	5	5	4	4	5	5	4	4	4	4	5	5	5	5	4	5	2
2.17917	3.95833	4	4.23125	1.5	2.66667	1.75	2.8	4.5	3	4.5	3.83333	4	4.16667	4.33333	3.5	4.5	4.5	3.125	4.8	1290	0	1	1	3	0	5	5	5	5	4	4	4	3	3	3	1	4	3	5	4	4	5	5	4	4	5	4	5	3
1.60417	4.70833	4.66667	4.27083	1.5	1.66667	2.25	1	4.33333	5	4.83333	4.66667	4.66667	5	4.66667	4.33333	4.75	4.33333	4	4	1291	1	1	1	3	0	4	5	4	4	3	4	4	4	3	4	3	5	5	5	4	4	5	4	4	4	5	5	5	1
1.2375	4.08333	3	4.125	1.25	1	1.5	1.2	3.66667	4.83333	3.5	4.33333	4.5	3.16667	2.5	1.83333	4	4	4.5	4	1292	1	1	1	6	0	4	3	4	4	5	5	5	4	5	4	4	4	5	4	4	4	3	4	5	4	5	4	3	1
1.27083	4.75	4.70833	4.575	1.25	1.33333	1.5	1	4.66667	4.83333	4.66667	4.83333	4.83333	4.66667	4.5	4.83333	4	4.5	5	4.8	1293	1	3	1	3	0	5	5	4	5	5	5	5	5	5	5	5	5	5	5	5	5	4	4	4	4	3	4	5	1
2.0625	4.58333	4.58333	3.63125	2	3	1.25	2	4.83333	4.66667	4.66667	4.16667	4.83333	4.66667	4.5	4.33333	3.5	3.5	3.125	4.4	1294	0	3	0	6	1	4	5	3	5	5	1	4	3	4	3	3	4	3	4	4	3	3	3	4	3	5	3	3	2
2.00833	4.625	4.54167	4.24375	2	2.33333	2.5	1.2	4.83333	4.5	4.5	4.66667	5	4.16667	4.66667	4.33333	4.25	3.5	4.625	4.6	1295	0	3	1	3	1	4	5	4	5	5	5	5	4	5	5	4	4	5	2	3	3	5	4	4	4	5	4	4	1
2.8375	2.83333	3	3.01875	3	3	1.75	3.6	3.16667	2.16667	2.33333	3.66667	3	3.5	3.5	2	3.25	3.5	3.125	2.2	1296	0	3	1	3	0	2	2	2	2	3	4	1	3	3	3	3	5	3	3	3	4	4	3	4	2	4	4	3	3
1.55	3.95833	3.66667	4.26458	2	2	1	1.2	3.66667	3.33333	4.66667	4.16667	4	4.33333	2.5	3.83333	3.75	3.83333	4.875	4.6	1297	0	2	1	1	1	5	3	5	5	5	5	4	5	5	5	5	5	5	5	3	4	3	4	4	3	5	3	4	1
3.78333	3.33333	2.875	2.48125	3	3.33333	5	3.8	4.16667	3.66667	2.33333	3.16667	3.16667	3.33333	3	2	2.75	3	2.375	1.8	1298	0	1	1	1	0	3	1	1	1	3	2	2	2	3	3	3	3	1	3	3	4	3	3	2	3	2	3	3	5
1.8125	4.33333	4.41667	3.31667	1.75	2	1.5	2	4.5	4	4.16667	4.66667	4.33333	4.33333	4.16667	4.83333	2.5	3.16667	4	3.6	1299	0	1	1	1	0	4	5	3	3	3	4	4	4	4	4	3	5	4	4	3	2	4	3	3	2	2	3	3	2
2.2125	2.95833	3.625	3.575	2	2	2.25	2.6	2.33333	2.33333	2.83333	4.33333	4.83333	3.5	3.5	2.66667	3.75	3	2.75	4.8	1300	0	1	1	6	1	5	5	5	4	5	4	4	2	1	3	2	3	3	3	4	3	1	4	3	4	5	3	3	3
1.79583	3.625	2.91667	4.6375	2	2.33333	1.25	1.6	5	2.66667	3.5	3.33333	2.66667	2.16667	2.66667	4.16667	5	4.5	4.25	4.8	1301	1	1	1	5	1	5	5	5	4	5	4	5	4	4	3	4	5	5	5	5	4	4	4	5	5	5	5	5	2
1.95417	4.875	4.75	4.16042	2	1.66667	2.75	1.4	5	4.83333	5	4.66667	4.66667	5	4.66667	4.66667	2.5	4.66667	4.875	4.6	1302	1	3	1	4	0	5	5	5	3	5	5	5	5	5	4	5	5	5	4	5	5	4	5	5	3	1	3	3	2
2.43333	3.79167	3.91667	3.61042	2.5	2.33333	3.5	1.4	4.16667	4.16667	3.16667	3.66667	3.66667	3.66667	4	4.33333	3	4.16667	3.875	3.4	1303	0	2	1	6	1	3	2	4	4	4	4	4	4	3	4	3	4	5	5	4	4	3	4	5	3	1	4	4	1
1.35417	3.58333	4.375	4.34375	1.75	1.66667	1	1	3.5	3	4.66667	3.16667	4.83333	4.16667	4.66667	3.83333	4.75	4	3.625	5	1304	1	1	1	4	1	5	5	5	5	5	5	4	3	3	3	3	4	4	4	4	3	4	5	4	4	5	5	5	1
2.0375	4.29167	4.75	3.42917	2.75	1	3	1.4	5	4	4.33333	3.83333	4.66667	5	4.83333	4.5	1.75	3.66667	4.5	3.8	1305	0	2	1	6	1	3	4	5	4	3	5	5	4	4	5	4	5	4	4	3	3	3	5	4	2	1	3	1	1
2.33333	3.79167	3.45833	4.05	2	2.33333	3	2	4	4.16667	4.33333	2.66667	3.16667	4.33333	3.16667	3.16667	4.75	3.5	3.75	4.2	1306	0	2	1	1	0	3	3	5	5	5	4	4	3	4	3	3	4	5	4	3	4	4	3	3	4	5	5	5	2
2.0375	4.33333	3.04167	4.59583	2.25	2	1.5	2.4	4.66667	4.83333	4.16667	3.66667	2.33333	2.66667	4.16667	3	5	4.83333	4.75	3.8	1307	0	1	1	6	0	3	4	4	4	4	5	5	5	5	5	3	5	5	5	5	5	5	5	4	5	5	5	5	3
2	3.625	3.29167	3.05625	2	2	2	2	3.83333	2.83333	3.33333	4.5	4.5	3.5	2.5	2.66667	2.75	2	3.875	3.6	1308	1	1	1	6	0	4	3	4	3	4	3	3	4	4	4	3	5	5	2	1	3	2	1	3	2	4	2	3	2
2.26667	3.29167	3.54167	4.30417	3.5	1.66667	1.5	2.4	3.16667	2.66667	4	3.33333	4.33333	3.83333	3.33333	2.66667	4.75	4.66667	3	4.8	1309	1	1	0	5	1	5	4	5	5	5	1	4	5	1	2	4	4	3	4	5	4	5	5	5	5	5	5	4	1
2.97083	2.91667	2.66667	2.57292	3.25	2.33333	3.5	2.8	2.5	3.5	2.66667	3	3.5	2.5	2	2.66667	2.75	2.66667	1.875	3	1310	0	2	0	1	0	2	4	3	3	3	1	3	3	2	1	3	1	1	4	3	3	2	2	2	2	3	3	3	3
2.85417	3.79167	4.5	3.86875	2.25	3.66667	2.5	3	3.33333	3.66667	3.83333	4.33333	4.5	4.33333	4.33333	4.83333	4.5	3.5	2.875	4.6	1311	0	1	1	2	1	4	5	4	5	5	4	2	3	1	3	3	4	3	4	5	4	4	3	1	4	5	4	5	2
2.37083	3.20833	2.41667	3.23333	2.5	1.33333	3.25	2.4	2.16667	4.16667	2.16667	4.33333	2.33333	2.33333	2.5	2.5	2.5	2.83333	4	3.6	1312	1	1	1	1	1	3	3	4	4	4	4	4	5	4	4	3	4	4	2	3	3	3	3	3	3	2	3	2	3
2.19583	4	3.66667	3.34583	1.75	1.33333	3.5	2.2	4.33333	3.5	4.33333	3.83333	3.5	3.33333	4.5	3.33333	3.25	3.83333	3.5	2.8	1313	1	2	1	3	1	2	4	3	2	3	4	4	3	4	3	4	3	3	4	4	4	4	4	3	3	3	4	3	2
2.575	3.41667	2.83333	3.03542	2.75	3	1.75	2.8	4.33333	3.66667	1.83333	3.83333	3	3.66667	3.33333	1.33333	3	3.66667	1.875	3.6	1314	0	2	1	4	0	2	4	4	4	4	1	2	1	3	3	3	1	1	5	3	3	4	5	2	2	3	3	4	3
2.05417	3.875	3.70833	4.0125	2.75	1.66667	2	1.8	4.33333	4	3.33333	3.83333	4.16667	2.16667	4.33333	4.16667	4.75	2.5	4	4.8	1315	1	2	1	6	0	5	5	5	4	5	4	4	5	5	3	3	4	4	3	1	2	3	3	3	5	5	4	5	2
2.09583	2.66667	3.83333	3.54375	1.5	3.33333	1.75	1.8	2.33333	2.33333	3.33333	2.66667	4.5	3.33333	3.83333	3.66667	4.5	3	3.875	2.8	1316	0	3	0	5	0	3	2	2	3	4	4	5	5	4	1	4	4	4	1	3	3	3	4	4	4	5	4	5	2
3.47083	3.20833	3.58333	4.58125	3.25	4.33333	3.5	2.8	2.33333	2.5	3.5	4.5	4.5	2.66667	4.16667	3	4.75	5	4.375	4.2	1317	1	2	1	5	1	4	5	4	4	4	4	4	5	3	5	5	4	5	5	5	5	5	5	5	5	4	5	5	3
2.22083	4.45833	4.66667	4.77292	2.25	3.33333	1.5	1.8	4	4.16667	4.83333	4.83333	4.83333	4.33333	4.83333	4.66667	4.75	4.66667	4.875	4.8	1318	1	3	1	5	0	5	4	5	5	5	4	5	5	5	5	5	5	5	5	3	5	5	5	5	4	5	5	5	2
1.75417	3.83333	3.75	4.3	2	1.66667	1.75	1.6	3.33333	4.66667	4.16667	3.16667	4.5	3.33333	3.5	3.66667	5	3.5	4.5	4.2	1319	0	1	0	2	0	4	5	4	4	4	5	4	4	4	4	5	5	5	3	3	3	3	5	4	5	5	5	5	2
3.58333	2.875	3	3.44792	2.75	4.33333	3.25	4	2	2.16667	3.33333	4	4.66667	2.16667	1.83333	3.33333	4.25	2.66667	1.875	5	1320	0	3	1	1	0	5	5	5	5	5	1	2	1	2	3	1	2	3	3	1	3	3	3	3	4	5	3	5	3
2.10417	2.83333	4.25	3.85208	1.5	1.66667	3.25	2	3.5	4	2.5	1.33333	4.66667	3.83333	4	4.5	4.5	4.33333	2.375	4.2	1321	1	3	0	5	1	4	4	5	4	4	1	3	3	3	2	3	2	2	5	3	5	4	5	4	4	5	4	5	2
1.975	4	4.29167	3.65625	2.5	2	2	1.4	3.83333	3.83333	3.83333	4.5	4.16667	3.83333	4.83333	4.33333	4.5	2	4.125	4	1322	0	3	1	4	1	5	4	4	4	3	5	4	3	4	4	4	5	4	1	3	1	3	1	3	4	5	4	5	2
3.05417	3.625	3.83333	3.7625	3	3.66667	2.75	2.8	4.5	4.16667	3.5	2.33333	3.33333	4.16667	4.16667	3.66667	4	4	3.25	3.8	1323	0	3	0	3	0	3	3	4	5	4	3	4	3	3	3	3	4	3	4	4	4	4	4	4	4	4	3	5	3
2.175	4.25	4.58333	2.69375	2.75	2	1.75	2.2	4.66667	3.16667	4.83333	4.33333	4.83333	5	4.33333	4.16667	3	3	2.375	2.4	1324	0	1	0	4	1	3	3	1	2	3	3	1	3	1	3	2	3	3	3	2	4	3	3	3	2	3	4	3	2
3.25	2.79167	2.70833	3.24792	2.5	2	4.5	4	3.16667	3.83333	2.66667	1.5	2.66667	2.83333	2	3.33333	4	3.66667	3.125	2.2	1325	0	1	0	1	0	3	1	1	3	3	2	4	3	3	4	3	3	3	3	4	4	4	3	4	3	4	4	5	5
1.72917	3.70833	4.45833	4.65625	2.25	1.66667	2	1	4.33333	2.66667	4.16667	3.66667	4.83333	4.66667	4.33333	4	5	4	4.625	5	1326	1	3	1	2	1	5	5	5	5	5	5	4	5	4	5	5	5	4	5	3	4	3	5	4	5	5	5	5	1
1.79167	4.125	3.95833	2.87708	1.75	2.66667	1.75	1	4	4	3.83333	4.66667	5	3.33333	3.16667	4.33333	2.25	3.33333	4.125	1.8	1327	1	1	1	2	1	1	2	2	1	3	4	4	4	3	5	5	3	5	3	3	3	4	4	3	3	2	2	2	1
2.34167	3.70833	4.625	3.76875	1.25	3.66667	1.25	3.2	4.66667	3.83333	2.33333	4	4.33333	4.66667	4.83333	4.66667	3.25	3	4.625	4.2	1328	0	1	1	3	0	3	5	5	4	4	4	4	5	5	5	5	5	4	3	2	3	3	3	4	3	2	3	5	3
1.94583	3.29167	3.83333	2.8125	2.75	1.33333	2.5	1.2	2.66667	2.33333	4.16667	4	4.83333	3.33333	2.5	4.66667	3	2.5	2.75	3	1329	1	1	1	3	1	3	3	3	3	3	4	1	2	3	4	1	3	4	1	3	3	3	4	1	2	4	3	3	1
2.69583	4.5	4.375	4.15833	2	3.33333	2.25	3.2	4.83333	4.33333	4.83333	4	4.83333	4.66667	4.5	3.5	4.25	3.83333	3.75	4.8	1330	1	2	1	3	0	5	5	4	5	5	4	5	4	3	4	3	4	3	4	3	3	5	4	4	3	5	4	5	3
1.94583	3.125	2.83333	4.81458	1.5	2.33333	2.75	1.2	3.33333	3.5	1.83333	3.83333	4.83333	1.66667	3.16667	1.66667	4.75	4.83333	4.875	4.8	1331	1	1	0	2	0	5	5	4	5	5	5	5	5	5	5	4	5	5	5	5	4	5	5	5	4	5	5	5	1
1.84167	4.04167	4.08333	3.48542	2	1.66667	2.5	1.2	4.33333	3.66667	4.16667	4	3.66667	4.66667	3.83333	4.16667	2.5	3.16667	3.875	4.4	1332	0	2	1	1	1	4	4	5	4	5	3	4	3	5	5	3	5	3	4	3	3	3	3	3	2	3	3	2	2
3.24583	3.29167	3.125	2.675	3	2.33333	4.25	3.4	3	4	3.5	2.66667	3.16667	2.83333	3.5	3	2.5	3	2	3.2	1333	1	1	0	2	0	4	4	1	3	4	3	1	2	2	3	3	1	1	2	1	3	4	4	4	3	1	3	3	4
2.70417	4.20833	2.875	4.77083	2.5	4.66667	2.25	1.4	4.5	4.83333	4.16667	3.33333	3.16667	3.33333	2.33333	2.66667	5	4.33333	4.75	5	1334	0	2	0	6	0	5	5	5	5	5	4	5	5	5	5	5	4	5	4	4	5	4	5	4	5	5	5	5	2
3.27083	3.20833	3.375	2.34583	1.5	3.33333	4.25	4	4.33333	2.66667	3.66667	2.16667	2.66667	3.5	4.33333	3	2.25	2.83333	2.5	1.8	1335	0	2	1	1	0	1	2	1	3	2	3	2	3	3	3	1	3	2	3	2	3	3	3	3	2	1	3	3	3
1.95417	4.25	3.58333	4.62917	2.25	1.66667	2.5	1.4	4.83333	3.83333	4	4.33333	3	4	3.5	3.83333	5	4.66667	4.25	4.6	1336	0	1	1	6	0	4	5	5	4	5	4	4	5	4	4	3	5	5	5	5	4	5	5	4	5	5	5	5	1
3.00417	2.20833	2.125	2.26667	2.75	2.66667	4	2.6	2	2.16667	2.5	2.16667	2.5	2.33333	2.16667	1.5	2.75	2.16667	1.75	2.4	1337	0	1	1	1	1	1	3	3	2	3	2	1	1	3	1	2	3	1	2	2	2	3	3	1	3	1	2	5	2
2.6625	2.75	3.29167	3.9875	2.75	3	1.5	3.4	2	3.16667	2.5	3.33333	3.5	2.66667	2.5	4.5	4.5	4.5	3.75	3.2	1338	1	3	1	2	1	3	3	3	2	5	3	5	4	5	3	3	4	3	4	5	5	4	4	5	3	5	5	5	3
2.81667	3.33333	3.70833	3.95208	2.75	4.66667	2.25	1.6	3.5	2.5	4	3.33333	3.33333	4	3.83333	3.66667	4.5	3.33333	3.375	4.6	1339	1	1	0	2	0	5	4	5	4	5	4	4	5	3	1	3	4	3	4	3	2	4	3	4	4	5	4	5	2
2.95417	2.79167	2.5	4.20417	2.75	3.66667	3	2.4	3.16667	1.83333	2.66667	3.5	2.16667	3	2	2.83333	4	4.66667	4.75	3.4	1340	0	1	0	3	0	3	4	3	4	3	5	4	4	5	5	5	5	5	5	5	5	4	4	5	4	5	2	5	3
2.40417	3.58333	3.33333	3.85833	3.25	1.66667	1.5	3.2	4.16667	3.33333	4.5	2.33333	4	3.66667	2.33333	3.33333	4.5	4.33333	4	2.6	1341	0	3	1	3	1	4	1	2	3	3	5	4	3	3	4	5	3	5	4	5	4	5	4	4	4	4	5	5	3
1.49583	3.79167	3.83333	4.50625	1.25	1.33333	2	1.4	3.83333	3.16667	3.66667	4.5	3.83333	4	3.66667	3.83333	4.75	4.5	4.375	4.4	1342	0	1	1	6	0	5	5	4	4	4	4	5	5	5	3	4	4	5	5	4	5	4	4	5	5	5	4	5	2
1.75833	4.41667	4.25	4.30417	2	2.33333	1.5	1.2	4.66667	3.66667	4.66667	4.66667	5	4.33333	4.5	3.16667	5	3.66667	4.75	3.8	1343	0	1	1	6	0	4	3	4	4	4	5	5	5	5	5	5	4	4	4	4	4	3	3	4	5	5	5	5	1
2.17917	2.54167	4.5	2.55208	2	2.66667	1.25	2.8	2.5	2	3	2.66667	4.66667	4.66667	3.66667	5	2.25	2.83333	2.125	3	1344	0	1	1	5	0	3	3	3	4	2	1	1	2	3	3	4	1	2	1	3	3	3	3	4	2	1	3	3	3
2.74167	4.66667	4.75	3.99792	1.75	3.66667	3.75	1.8	4.83333	4.83333	4.33333	4.66667	5	4.83333	4.33333	4.83333	3.75	4.16667	3.875	4.2	1345	0	2	1	4	0	4	5	4	3	5	4	4	4	4	4	3	4	4	2	5	5	5	4	4	4	3	3	5	3
3.35833	4.08333	3.625	2.67083	3.75	4.33333	2.75	2.6	4.66667	4	3.66667	4	2.83333	4.5	4	3.16667	3.5	2.33333	2.25	2.6	1346	1	1	1	4	0	3	1	4	1	4	4	1	3	3	2	1	3	1	3	2	3	2	3	1	4	4	3	3	3
3.56667	2.41667	2.08333	2.37917	3.25	2.66667	4.75	3.6	2.33333	1.5	2.83333	3	2.66667	2	2.33333	1.33333	2.25	2.66667	3	1.6	1347	0	3	1	1	1	1	1	2	2	2	3	3	2	4	3	4	3	2	3	3	3	1	3	3	2	2	2	3	3
3.70417	2.25	2.08333	2.87917	3.25	3.66667	4.5	3.4	2	2.83333	1.83333	2.33333	1.83333	2.5	1.66667	2.33333	3.75	2.66667	2.5	2.6	1348	0	3	1	1	0	2	4	2	2	3	3	1	3	2	3	3	4	1	3	3	3	4	1	2	4	3	3	5	3
3.20833	3.04167	2.66667	3.17917	3.5	3.33333	3	3	3	2.5	3.33333	3.33333	3.66667	3.33333	1.66667	2	2.75	4.66667	2.5	2.8	1349	0	3	1	1	0	2	2	3	3	4	2	2	3	3	1	3	3	3	5	5	4	5	5	4	3	1	2	5	3
1.63333	2.45833	2.5	4.72917	1.25	2.33333	1.75	1.2	2.33333	4	1.66667	1.83333	3	2.66667	2.5	1.83333	5	4.66667	4.25	5	1350	1	1	1	2	0	5	5	5	5	5	5	4	5	5	3	3	5	4	5	5	4	5	5	4	5	5	5	5	1
2.9375	3.58333	3.66667	3.4	3.5	2	4.25	2	4.5	4.16667	3.16667	2.5	4.33333	3.16667	3.66667	3.5	4	3.5	3.5	2.6	1351	1	1	1	6	1	2	3	3	1	4	4	4	4	3	4	3	3	3	3	3	4	4	3	4	4	4	4	4	2
3.5375	2.33333	2.16667	3.29792	2.75	4	4	3.4	1.83333	1.83333	2.83333	2.83333	2.66667	2.16667	2.33333	1.5	2.5	3.16667	3.125	4.4	1352	1	3	1	5	1	4	5	5	4	4	3	2	3	3	3	3	4	4	4	3	1	3	4	4	2	2	3	3	4
1.62917	3.70833	3.54167	4.37292	2	1.66667	1.25	1.6	3.5	4.66667	2.5	4.16667	3.5	4.16667	3.16667	3.33333	4.5	4.66667	4.125	4.2	1353	0	1	1	5	0	4	4	5	5	3	4	4	4	4	4	4	4	5	4	5	5	5	5	4	4	5	5	4	2
1.47083	4.04167	4	4.56667	1.25	1.33333	1.5	1.8	3.83333	3.5	4.66667	4.16667	4.16667	4.33333	4.33333	3.16667	4.75	4.16667	4.75	4.6	1354	0	1	1	2	0	4	5	5	5	4	5	4	4	5	5	5	5	5	5	4	4	5	3	4	5	5	4	5	2
1.80417	3.75	4.375	4.78125	1.5	1.66667	2.25	1.8	4.66667	3.83333	3	3.5	4.66667	4.33333	4	4.5	5	4.5	4.625	5	1355	1	3	1	3	0	5	5	5	5	5	5	4	5	4	5	5	5	4	5	5	4	4	4	5	5	5	5	5	2
2.70833	2.83333	2.54167	3.70208	2	3.33333	3.5	2	4.5	2.83333	2.16667	1.83333	2.66667	2.83333	2.83333	1.83333	3.5	3.83333	3.875	3.6	1356	1	2	1	6	0	4	3	4	4	3	4	4	5	3	4	3	3	5	3	5	4	3	4	4	4	3	4	3	2
1.88333	4.125	3.83333	3.46042	3	1.33333	2	1.2	4.16667	4.16667	4.5	3.66667	4.5	4.5	3.16667	3.16667	4	2.66667	4.375	2.8	1357	0	2	1	5	0	3	4	2	3	2	4	5	4	5	4	4	4	5	4	2	4	1	4	1	4	4	3	5	1
2.84583	2.41667	3.25	2.62917	3.5	3.33333	1.75	2.8	2.33333	2.5	2.16667	2.66667	2.83333	3.33333	3.5	3.33333	2.25	4.16667	1.5	2.6	1358	1	1	1	1	0	3	3	1	3	3	1	1	3	3	1	1	1	1	4	4	4	4	5	4	2	3	2	2	3
1.70833	4.29167	4.625	4.10625	2	2.33333	1.5	1	4.83333	4.16667	4.5	3.66667	4.83333	4.33333	4.5	4.83333	4.75	4	2.875	4.8	1359	1	2	1	3	0	4	5	5	5	5	4	4	1	3	3	1	3	4	4	4	4	3	4	5	5	5	4	5	1
2.16667	4.20833	4.375	4.19375	2	1.66667	3	2	4.16667	4.83333	3.83333	4	5	4.16667	3.83333	4.5	4.75	3	4.625	4.4	1360	0	1	1	6	0	4	5	4	4	5	5	4	4	5	5	4	5	5	4	3	3	3	4	1	4	5	5	5	2
2.3625	3.20833	3.08333	2.2625	2.25	2	2	3.2	2.83333	2.33333	4.33333	3.33333	3.5	2.33333	4	2.5	2	2	3.25	1.8	1361	1	1	1	5	0	2	2	2	2	1	4	3	3	3	4	3	3	3	1	2	2	1	4	2	2	3	2	1	3
2.29583	2.83333	2.375	2.76042	2.75	3.33333	1.5	1.6	4	2.5	3.16667	1.66667	3.5	2.33333	1.5	2.16667	3.5	2.16667	3.375	2	1362	1	2	0	1	1	1	2	2	2	3	3	3	4	4	4	3	3	3	4	2	2	3	1	1	2	4	3	5	2
2.42083	3.25	2.91667	3.52083	2.75	2.33333	3	1.6	3	2.66667	2.66667	4.66667	4	2	3.33333	2.33333	3	4.33333	2.75	4	1363	1	2	1	2	1	2	4	4	5	5	3	1	3	3	4	4	3	1	4	4	5	4	4	5	4	2	3	3	2
1.64167	4.20833	4.16667	4.24167	2	1.66667	1.5	1.4	4.66667	3.66667	4.83333	3.66667	4.66667	4.66667	4.16667	3.16667	4	3.66667	4.5	4.8	1364	1	2	1	4	0	4	5	5	5	5	4	5	5	3	5	5	5	4	3	4	4	4	4	3	4	5	3	4	2
1.8625	4.33333	3.54167	3.48958	2	2	2.25	1.2	4.16667	4.66667	3.83333	4.66667	4.83333	2	4.5	2.83333	2	4.33333	3.625	4	1365	0	3	1	4	0	5	4	4	4	3	3	4	4	3	4	3	4	4	4	4	4	5	5	4	2	1	2	3	2
2.44583	2.875	2.79167	2.45417	3.5	2.33333	1.75	2.2	4	1.83333	3	2.66667	2	3.66667	2.66667	2.83333	2.5	2.66667	2.25	2.4	1366	1	2	1	1	0	2	3	3	3	1	1	3	3	3	4	1	2	1	1	3	3	3	3	3	2	2	3	3	1
2.4625	4.54167	3.625	4.63333	2.75	4	1.5	1.6	4.66667	4	4.66667	4.83333	4.33333	3.33333	2.33333	4.5	4.75	4.83333	4.75	4.2	1367	1	1	0	4	1	5	5	5	2	4	5	5	5	4	5	5	5	4	5	4	5	5	5	5	4	5	5	5	1
2.54583	2.70833	3.29167	2.26458	2	3.33333	2.25	2.6	2.66667	2.83333	2.33333	3	3.16667	4	3.16667	2.83333	2.25	1.83333	2.375	2.6	1368	0	2	0	3	0	2	2	2	4	3	4	1	1	3	2	3	3	2	1	2	2	4	1	1	2	1	2	4	2
2.03333	3.83333	4.5	4.84583	2.5	1.33333	2.5	1.8	3.16667	3.83333	4.16667	4.16667	4	4.66667	4.5	4.83333	5	4.83333	4.75	4.8	1369	0	2	1	5	0	5	5	4	5	5	5	5	5	5	4	4	5	5	4	5	5	5	5	5	5	5	5	5	2
3.12083	3.95833	3.58333	4.1375	2.75	4.33333	3	2.4	3.5	4.66667	4.66667	3	3.66667	2.83333	3	4.83333	4.5	4.5	3.75	3.8	1370	1	2	1	3	1	4	3	4	4	4	3	4	4	4	5	2	5	3	4	4	5	4	5	5	5	5	3	5	3
1.20833	4.625	4.58333	3.88958	1.5	1.33333	1	1	5	4.33333	5	4.16667	4.83333	4.83333	4.33333	4.33333	3.25	3.83333	4.875	3.6	1371	1	1	1	2	0	4	4	3	4	3	4	5	5	5	5	5	5	5	4	3	4	4	4	4	4	3	3	3	1
1.93333	3.20833	2.79167	4.30833	1	2.33333	2	2.4	3.66667	2.16667	3.66667	3.33333	3	3.16667	3.16667	1.83333	4.5	4.33333	4	4.4	1372	1	2	1	3	0	4	5	4	5	4	4	4	4	3	3	5	5	4	5	4	5	3	5	4	4	5	4	5	3
2.25	2.5	4.20833	2.97083	2.75	2	2.25	2	2.66667	3	2.33333	2	4.66667	3.66667	4.16667	4.33333	3.25	3.83333	3	1.8	1373	1	2	1	3	0	1	2	2	1	3	2	3	4	3	3	3	4	2	4	3	5	3	4	4	2	3	3	5	2
3.03333	2.54167	2.70833	2.91667	2.5	4.33333	2.5	2.8	3	2	2.16667	3	2.66667	3	2.33333	2.83333	4	2.16667	2.5	3	1374	1	3	1	1	1	3	3	3	3	3	3	1	3	3	3	2	2	3	3	1	4	1	3	1	4	5	4	3	3
1.5125	4.79167	4.625	3.94167	1.25	2	1	1.8	4.83333	4.83333	4.83333	4.66667	4.83333	4.33333	5	4.33333	3.5	4.16667	4.5	3.6	1375	1	3	1	2	0	4	2	4	4	4	4	4	5	5	5	4	5	4	5	4	4	3	5	4	5	3	3	3	2
1.51667	4.5	4.41667	4.35417	1.75	1.66667	1.25	1.4	4.66667	4.83333	4.66667	3.83333	4.83333	4.66667	4.5	3.66667	4.5	4.16667	4.75	4	1376	0	2	1	3	1	4	3	5	3	5	4	4	5	5	5	5	5	5	4	4	5	3	4	5	4	5	4	5	1
1.38333	3.25	4.375	2.51667	1.5	1.33333	1.5	1.2	2.16667	3.16667	3.33333	4.33333	5	3.83333	3.83333	4.83333	2.5	2.66667	1.5	3.4	1377	0	1	0	5	0	3	4	4	2	4	1	3	1	1	3	1	1	1	3	2	3	3	1	4	3	2	3	2	1
2.42083	3.58333	3.08333	2.96042	2.5	1.33333	3.25	2.6	3.66667	2.66667	3.5	4.5	4.5	3	2.83333	2	2.75	2.66667	3.625	2.8	1378	0	1	1	4	0	2	3	3	3	3	4	3	4	2	3	5	4	4	3	3	3	3	3	1	2	3	3	3	2
1.55417	3.20833	3.58333	3.98958	1.25	1.66667	1.5	1.8	4	4.5	2	2.33333	3.33333	4.33333	3.33333	3.33333	4.75	3.83333	4.375	3	1379	1	2	1	4	0	2	3	4	3	3	5	3	5	4	5	5	5	3	4	3	4	3	4	5	4	5	5	5	1
3.81667	3.33333	2.625	2.73125	3.5	3.66667	3.5	4.6	4.16667	3.16667	2.5	3.5	3.16667	2.5	2.5	2.33333	1.75	3.5	2.875	2.8	1380	0	1	1	1	0	3	3	2	3	3	3	4	1	3	3	3	3	3	3	3	2	5	4	4	2	1	3	1	3
2.2125	4.08333	4.45833	3.71458	2.5	2	2.75	1.6	4.5	4.16667	3.16667	4.5	5	4	4.66667	4.16667	3.75	4.33333	3.375	3.4	1381	1	1	1	2	0	3	1	3	5	5	3	4	4	3	3	3	4	3	3	4	4	5	5	5	4	4	4	3	2
1.40833	2.66667	3.16667	3.7625	1.25	1.33333	1.25	1.8	2.66667	3	2.33333	2.66667	3	3	2.83333	3.83333	3.25	4.5	3.5	3.8	1382	1	1	1	4	0	4	3	5	3	4	5	3	3	3	3	4	3	4	4	5	4	4	5	5	3	3	3	4	2
3.09583	4.45833	3.875	4.45	2.75	3.33333	3.5	2.8	4.66667	4.66667	4.16667	4.33333	4.16667	3.5	5	2.83333	4.75	5	4.25	3.8	1383	1	3	0	2	1	3	4	4	4	4	4	4	3	5	4	4	5	5	5	5	5	5	5	5	5	5	4	5	3
2.80833	2.25	2.91667	3.60625	2.25	3.33333	2.25	3.4	2.33333	2.66667	2.16667	1.83333	3.5	3.66667	3	1.5	3.5	3	4.125	3.8	1384	1	2	1	3	1	5	5	3	1	5	5	4	3	4	3	5	5	4	3	2	3	3	3	4	3	2	4	5	3
1.44583	4.45833	4.45833	3.32917	2	1.33333	1.25	1.2	4.66667	4.5	4.66667	4	4.83333	4.5	4.83333	3.66667	4	4.16667	2.75	2.4	1385	1	1	1	6	1	3	1	2	3	3	3	3	3	3	3	3	1	3	5	5	5	3	3	4	4	5	3	4	1
2.0125	4.25	4.66667	3.48333	1.5	3	1.75	1.8	4.33333	4.5	3.5	4.66667	4.83333	4.83333	4.66667	4.33333	3.75	3.83333	3.75	2.6	1386	0	3	1	6	0	3	2	3	1	4	3	3	5	4	3	5	3	4	3	3	4	4	4	5	4	3	3	5	2
2.725	4.125	3	2.49375	2.75	3	1.75	3.4	4.16667	4.33333	4.83333	3.16667	2.66667	3.33333	2.83333	3.16667	1.75	2	3.625	2.6	1387	1	3	1	3	0	2	2	2	3	4	4	4	3	3	4	3	4	4	2	1	3	2	3	1	2	1	3	1	4
2.47083	3.875	2.79167	3.3625	1.75	2.33333	3	2.8	4.66667	3	4.16667	3.66667	3.5	2.66667	3.5	1.5	4	3.5	2.75	3.2	1388	0	1	1	6	1	3	2	4	4	3	3	3	3	4	1	3	4	1	3	3	5	3	3	4	5	4	3	4	3
1.43333	4.5	4.33333	3.86667	1.5	1.33333	1.5	1.4	4.66667	4.5	4.33333	4.5	4.16667	4.5	4	4.66667	5	3.16667	3.5	3.8	1389	1	1	1	6	0	4	4	3	5	3	4	3	3	4	4	3	4	3	4	1	3	3	4	4	5	5	5	5	2
2.25	2.16667	3.16667	3.35833	2.5	2	2.5	2	2.33333	2	2	2.33333	3.5	4.16667	3	2	3.5	2.33333	4	3.6	1390	0	3	1	2	0	4	4	3	4	3	4	5	4	4	4	4	4	3	2	2	3	3	1	3	3	5	4	2	3
1.62083	4.29167	4.5	4.36042	1.75	1.33333	2	1.4	4.66667	4	4.5	4	5	4.5	4.83333	3.66667	4.75	3.66667	4.625	4.4	1391	0	3	1	5	0	4	5	3	5	5	4	5	5	5	5	4	5	4	3	3	3	4	5	4	4	5	5	5	1
3.24167	3.45833	2.58333	2.76875	3	3.66667	3.5	2.8	2.83333	2	4.33333	4.66667	2.5	3	2	2.83333	2.5	3	3.375	2.2	1392	0	2	1	1	1	1	2	3	2	3	4	4	3	3	3	4	3	3	3	2	3	3	4	3	2	2	3	3	2
3.9375	2.29167	2.375	2.99375	3.5	4	4.25	4	2.83333	1.83333	2.83333	1.66667	2.66667	2.66667	1.83333	2.33333	3.75	2	3.625	2.6	1393	0	1	1	3	1	2	3	4	2	2	1	4	4	4	4	3	4	5	3	1	2	1	3	2	4	4	3	4	5
2.8125	2.79167	4.45833	3.16458	3	3	2.25	3	2.83333	3.66667	2.16667	2.5	4.33333	4.5	4	5	3	3.33333	2.125	4.2	1394	0	1	1	1	0	4	3	4	5	5	3	3	2	3	2	1	1	2	2	2	4	4	4	4	3	3	3	3	3
3.10833	3.875	4	4.11042	3.75	2.33333	2.75	3.6	4.16667	4.33333	3.5	3.5	4	4.5	3.5	4	4.25	4.16667	4.625	3.4	1395	0	3	1	1	0	4	3	3	3	4	4	5	4	5	4	5	5	5	3	5	4	5	3	5	4	3	5	5	5
2.90833	3.16667	4.5	2.83125	2.75	2.33333	2.75	3.8	1.83333	3.66667	4.33333	2.83333	5	4	5	4	2.25	3	2.875	3.2	1396	0	1	1	2	0	4	2	3	4	3	4	1	3	3	3	3	3	3	3	3	3	2	4	3	2	2	4	1	5
2.5	2.79167	2.91667	2.42708	2.75	2	3.25	2	2.66667	3.16667	2.83333	2.5	4.33333	3	2.66667	1.66667	2.25	1.83333	2.625	3	1397	1	2	1	1	0	4	3	2	3	3	3	3	1	2	2	3	3	4	2	1	3	1	1	3	2	1	3	3	2
2.575	3.5	3.83333	3.94792	1.25	3	3.25	2.8	4.5	2.33333	4.83333	2.33333	3.83333	3	4.33333	4.16667	5	3.66667	4.125	3	1398	1	3	1	3	1	3	3	4	3	2	4	4	5	4	3	5	4	4	5	3	4	3	4	3	5	5	5	5	3
3.325	3.91667	3.04167	2.63958	2	4	3.5	3.8	4	4.33333	3.83333	3.5	3.66667	3.66667	2.5	2.33333	2.75	2.33333	2.875	2.6	1399	1	2	0	3	0	2	1	4	2	4	1	4	3	5	3	2	3	2	3	3	3	2	1	2	3	3	2	3	5
1.65417	4.45833	4.625	4.42292	2.25	1.66667	1.5	1.2	4.33333	4.83333	4.66667	4	4.16667	4.83333	4.66667	4.83333	4.5	4.66667	4.125	4.4	1400	0	1	1	6	0	5	4	4	5	4	3	5	4	4	4	5	5	3	4	5	5	5	5	4	5	5	5	3	1
2.30833	4.70833	4.70833	4.76042	2.5	2.33333	2	2.4	4.5	4.66667	4.83333	4.83333	4.83333	4.33333	4.66667	5	4.75	4.66667	4.625	5	1401	1	3	1	5	0	5	5	5	5	5	5	5	4	4	5	5	4	5	4	5	5	4	5	5	5	5	4	5	3
2.71667	3.5	3.625	4.19167	1.75	2.66667	3.25	3.2	4.83333	3.33333	2.16667	3.66667	3.5	3.66667	3	4.33333	4.75	4.16667	3.25	4.6	1402	1	3	1	6	0	5	5	4	4	5	1	3	4	4	3	4	4	3	3	5	4	4	4	5	5	5	4	5	5
1.62083	3.70833	4	3.21042	1.75	1.33333	2	1.4	4.83333	2.66667	4.83333	2.5	4.83333	3.16667	3.66667	4.33333	3.25	3.16667	2.625	3.8	1403	1	1	1	4	0	4	4	3	4	4	3	2	3	4	1	2	3	3	3	4	3	2	3	4	4	3	3	3	2
3.40417	2.91667	3.625	3.52083	3.25	3.66667	3.5	3.2	3.5	2.33333	2.83333	3	2.5	3.83333	4.33333	3.83333	2.75	4.33333	3	4	1404	0	3	1	3	0	4	4	3	5	4	3	4	3	3	2	3	3	3	5	4	4	4	5	4	2	2	3	4	3
3.08333	2.79167	2	3.25625	2.25	3.33333	3.75	3	3.66667	2.83333	2.5	2.16667	2.16667	2.33333	1.83333	1.66667	5	2	3.625	2.4	1405	0	1	0	1	0	1	3	3	2	3	3	5	4	3	3	4	4	3	2	2	3	1	3	1	5	5	5	5	3
2.20417	3.54167	3.75	4.43542	1.75	3.66667	2	1.4	2.16667	4.16667	4	3.83333	3.83333	3	3.83333	4.33333	5	4.16667	4.375	4.2	1406	1	3	1	3	0	3	4	5	4	5	4	5	4	4	5	4	4	5	4	3	4	5	5	4	5	5	5	5	1
2.74583	2.45833	2.5	2.6625	3.25	3.33333	2	2.4	2.66667	2	2.83333	2.33333	3	2	3.5	1.5	2.5	2.5	3.25	2.4	1407	1	1	1	3	0	2	3	2	2	3	4	2	3	3	4	3	4	3	1	3	3	4	3	1	2	3	2	3	2
3.69167	3.375	3.75	2.33958	3.25	3.66667	3.25	4.6	3.66667	2.16667	3.66667	4	4.83333	3.33333	2.33333	4.5	2.5	1.83333	2.625	2.4	1408	0	1	0	1	0	3	3	2	2	2	4	2	3	3	3	2	3	1	1	3	2	2	1	2	2	2	3	3	5
3.02083	3.04167	2.625	2.93125	2.25	3.33333	2.5	4	3.66667	2	2.33333	4.16667	3.5	2.66667	2.16667	2.16667	2.5	3.5	3.125	2.6	1409	1	3	0	5	0	2	2	2	4	3	4	4	3	3	3	4	1	3	3	4	4	3	4	3	1	3	3	3	5
2.55417	3.625	3.83333	3.04792	3	1.66667	3.75	1.8	4.16667	3.16667	4	3.16667	4	4.5	4.66667	2.16667	2.5	3.66667	3.625	2.4	1410	0	3	1	3	1	3	2	3	1	3	4	3	4	5	4	3	3	3	4	4	4	3	4	3	2	2	2	4	2
1.4375	4.29167	4.54167	3.41667	1.5	2	1.25	1	4.83333	3.5	4.66667	4.16667	5	4	4.66667	4.5	2.75	3.66667	3.25	4	1411	1	1	1	4	1	4	2	4	5	5	4	2	4	3	3	4	3	3	3	3	3	4	5	4	2	3	3	3	1
1.6875	3.95833	4.125	4.73125	1.25	2	1.5	2	4.33333	4.16667	3.83333	3.5	4.66667	3.83333	4.16667	3.83333	5	4.5	4.625	4.8	1412	0	2	0	3	0	5	5	5	4	5	5	5	4	4	4	5	5	5	4	5	4	5	5	4	5	5	5	5	1
3.42917	2.25	3.45833	3.68542	3.5	2.66667	4.75	2.8	2.33333	2.83333	2.33333	1.5	4.66667	3.83333	3.16667	2.16667	4.25	3.16667	3.125	4.2	1413	1	1	0	1	0	5	4	4	4	4	1	3	4	3	3	3	4	4	3	2	3	4	3	4	4	5	3	5	3
2.90417	4	2.83333	3.63125	3	3.66667	1.75	3.2	3.66667	4	3.83333	4.5	3	3	2	3.33333	3.5	4.5	3.125	3.4	1414	1	1	1	3	0	3	4	3	4	3	3	4	3	3	3	2	4	3	4	4	4	5	5	5	4	3	3	4	3
1.7375	4.125	4.41667	4.17292	1.5	2	1.25	2.2	3.83333	4.83333	3.66667	4.16667	4.83333	3.5	4.83333	4.5	4.75	4.66667	2.875	4.4	1415	1	1	1	6	0	5	5	4	5	3	3	3	3	3	3	1	3	4	5	3	5	5	5	5	4	5	5	5	2
1.84583	3.20833	3	4.74375	1.75	2.33333	1.5	1.8	4.66667	2.33333	2.66667	3.16667	2.33333	2.33333	4.66667	2.66667	5	4.5	4.875	4.6	1416	1	3	1	4	0	4	5	4	5	5	5	5	4	5	5	5	5	5	5	4	5	4	5	4	5	5	5	5	2
1.375	4.875	4.45833	4.51667	1	2	1.5	1	4.83333	5	5	4.66667	4.5	4.66667	4	4.66667	4.75	4.16667	4.75	4.4	1417	1	3	1	3	1	4	4	5	4	5	5	5	4	5	5	5	4	5	4	4	4	5	4	4	4	5	5	5	1
2.95417	3.625	4.25	4.04792	3.75	2.66667	3	2.4	3.33333	3.83333	4.33333	3	4.83333	3.83333	4.83333	3.5	4.25	4.66667	3.875	3.4	1418	0	3	0	2	1	3	4	5	2	3	4	4	4	4	4	4	4	3	5	4	5	5	4	5	4	5	3	5	3
1.94167	3.625	4.33333	2.69583	1.25	2.66667	1.25	2.6	4.33333	3	3.66667	3.5	4.33333	4.66667	4.16667	4.16667	2.5	3.33333	2.75	2.2	1419	0	3	1	6	1	3	2	3	1	2	3	2	4	3	3	3	3	1	3	3	4	3	3	4	2	3	2	3	3
1.97083	4.04167	3.29167	4.46458	1.5	3.33333	1.25	1.8	4.5	4.33333	4.66667	2.66667	2.33333	3.66667	3.83333	3.33333	5	4.83333	4.625	3.4	1420	1	3	1	4	0	3	4	4	3	3	5	4	4	5	5	5	4	5	5	5	5	5	4	5	5	5	5	5	2
2.6125	2.70833	2.41667	2.67708	2.75	4	2.5	1.2	2.33333	2	3.33333	3.16667	3.33333	2.5	2.33333	1.5	3.75	2.33333	2.625	2	1421	0	2	1	5	0	2	1	3	1	3	3	4	3	2	4	2	1	2	1	2	1	3	3	4	4	3	3	5	2
2.64583	4.08333	4.375	4.49375	3.25	2.33333	3	2	4.16667	5	2.83333	4.33333	5	3.66667	5	3.83333	4.5	4.5	4.375	4.6	1422	1	2	0	5	1	5	4	4	5	5	4	4	5	5	5	5	4	3	4	4	5	4	5	5	5	5	4	4	2
1.38333	4.66667	4.625	3.825	1.5	1.33333	1.5	1.2	4.83333	4.33333	4.66667	4.83333	5	4.33333	4.33333	4.83333	2.75	4	4.75	3.8	1423	1	1	1	6	1	4	3	4	4	4	4	5	5	5	5	4	5	5	5	4	4	3	4	4	3	2	3	3	1
3.20833	2.70833	2.54167	2.9	2.75	3.33333	2.75	4	3.16667	2	2.33333	3.33333	3	3.16667	2	2	2.25	3	3.75	2.6	1424	0	3	1	5	1	3	4	2	2	2	3	5	3	4	4	4	3	4	3	1	2	5	3	4	2	2	2	3	3
2.44167	2.95833	4.33333	4.34583	2	2.66667	2.5	2.6	3.33333	2.16667	2.5	3.83333	4.66667	4.5	4.16667	4	4.75	4.83333	3	4.8	1425	0	2	0	4	0	5	5	5	5	4	3	2	3	3	3	3	3	4	5	5	5	4	5	5	4	5	5	5	3
2.95833	4.125	3.95833	3.54583	2.5	3.33333	3	3	4.16667	3.66667	4.16667	4.5	3.83333	4.5	3.16667	4.33333	4.5	3.83333	4.25	1.6	1426	1	2	1	4	1	2	1	3	1	1	5	4	4	5	4	4	5	3	4	3	4	4	4	4	4	5	4	5	3
3.19583	2.79167	3.5	2.95417	3.5	2.33333	2.75	4.2	2.16667	3.66667	3.33333	2	3.16667	3	4.16667	3.66667	2.75	3.16667	2.5	3.4	1427	1	1	1	4	0	4	3	2	4	4	1	2	3	3	2	3	3	3	3	2	4	2	4	4	2	3	3	3	5
3.14167	2.83333	3.45833	2.70417	2.75	2.66667	2.75	4.4	3.66667	2.5	2.66667	2.5	4.5	4.33333	1.5	3.5	3	3.16667	2.25	2.4	1428	1	1	0	5	0	3	2	3	2	2	3	2	1	3	3	2	1	3	3	4	3	4	3	2	2	4	4	2	5
2.04583	3.95833	4.70833	3.3625	1.75	2.33333	2.5	1.6	4	2.66667	4.83333	4.33333	4.66667	4.66667	4.66667	4.83333	3.5	3.5	2.25	4.2	1429	1	2	1	2	1	5	4	3	4	5	1	1	3	2	3	3	3	2	3	4	3	3	4	4	4	1	4	5	1
2.44583	3.33333	3.875	3.39375	1.75	2.33333	2.5	3.2	4.83333	2.33333	2.83333	3.33333	4	4.66667	3.16667	3.66667	3	4	3.375	3.2	1430	0	2	0	3	0	4	3	4	2	3	3	4	3	2	4	3	3	5	4	4	4	4	4	4	3	2	4	3	3
3.2125	2.95833	2.91667	2.54375	3.25	4	3	2.6	3.83333	2.66667	2.83333	2.5	2.83333	3.5	3	2.33333	2.5	3	2.875	1.8	1431	0	1	1	6	0	1	3	1	1	3	3	2	3	1	3	4	4	3	3	1	4	3	4	3	2	3	2	3	3
3.4	2.25	2	3.15417	4.25	2	3.75	3.6	2.33333	1.5	3.5	1.66667	1.66667	2.66667	1.83333	1.83333	4.5	4.16667	2.75	1.2	1432	1	3	1	1	0	1	2	1	1	1	1	3	1	3	3	4	3	4	4	3	5	5	4	4	4	5	4	5	5
1.81667	4.33333	4.375	2.375	2.5	1.66667	1.5	1.6	4	4.33333	4.16667	4.83333	5	3.66667	4.16667	4.66667	2	2	2.5	3	1433	0	2	0	4	0	2	4	3	2	4	1	3	3	3	3	3	2	2	1	2	3	2	3	1	2	1	2	3	1
3.24167	3.95833	4.66667	4.62708	3.75	3.66667	2.75	2.8	4.33333	3.16667	4.33333	4	5	4.83333	5	3.83333	4.75	4.33333	4.625	4.8	1434	0	1	1	1	1	5	5	4	5	5	5	5	3	5	5	5	5	4	5	4	4	4	5	4	5	5	4	5	3
2.275	2.54167	3.875	3.54167	2.25	2	2.25	2.6	2.33333	2	2.83333	3	4.83333	3.66667	3	4	4.5	2.66667	3	4	1435	1	3	1	3	1	4	3	4	5	4	4	4	3	3	3	3	3	1	3	2	3	1	3	4	4	5	4	5	3
1.75833	4.45833	3.5	4.05625	1.5	1.33333	3	1.2	4.83333	5	3.83333	4.16667	4.33333	3.66667	3	3	4.75	3.5	3.375	4.6	1436	0	2	1	4	0	4	4	5	5	5	4	4	3	2	4	3	3	4	3	4	3	4	4	3	5	5	4	5	1
1.84167	3	2.70833	3.44167	1.25	1.66667	3.25	1.2	4	2	3.5	2.5	2.83333	3.16667	2.66667	2.16667	2.5	3.66667	3	4.6	1437	0	3	1	3	0	5	4	4	5	5	3	3	3	3	2	3	3	4	4	4	4	2	4	4	3	2	2	3	1
2.75833	2.91667	3.25	4.7	2.75	2.33333	2.75	3.2	2.66667	3.5	3.16667	2.33333	3	3.33333	3.5	3.16667	4.5	4.5	5	4.8	1438	0	3	1	1	0	5	5	4	5	5	5	5	5	5	5	5	5	5	5	4	4	4	5	5	4	5	4	5	3
2.46667	2.58333	2.41667	3.70417	3	1.66667	2	3.2	2.5	2.66667	2.66667	2.5	2.83333	2.66667	2.33333	1.83333	4.75	2.66667	4	3.4	1439	0	1	1	1	0	3	4	4	3	3	4	4	3	4	5	3	4	5	3	1	3	3	3	3	5	5	4	5	4
2.28333	2.875	3.95833	3.27708	2.5	2.33333	2.5	1.8	3.16667	2.5	3.5	2.33333	3.5	4.16667	3.66667	4.5	3.75	2.83333	3.125	3.4	1440	1	1	0	2	0	3	3	4	3	4	1	4	3	3	3	3	5	3	3	2	3	3	3	3	3	5	4	3	2
3.64583	3.95833	4.29167	3.52083	3	3.33333	4.25	4	4.5	3.66667	4.83333	2.83333	4.83333	4	4.16667	4.16667	4.75	3.33333	2	4	1441	1	3	1	3	0	4	3	5	4	4	1	1	3	4	2	3	1	1	3	3	3	3	4	4	4	5	5	5	4
2.40417	3.20833	3.08333	3.76458	2.5	1.66667	2.25	3.2	3	2.5	3.16667	4.16667	3	3.66667	3	2.66667	4.25	2.83333	3.375	4.6	1442	0	1	1	6	1	4	5	5	5	4	4	4	3	3	5	3	2	3	3	1	4	3	3	3	4	4	4	5	5
3.05	2.41667	2	4.04167	3	3	3	3.2	2	2.5	2.66667	2.5	2.16667	2.16667	1.66667	2	4.5	4.16667	4.5	3	1443	0	1	0	1	1	2	3	4	3	3	4	5	4	5	3	5	5	5	4	4	4	5	4	4	4	5	4	5	3
1.67917	4.5	4.625	4.40417	1.5	1.66667	1.75	1.8	4.33333	4.5	4.83333	4.33333	5	5	4.16667	4.33333	4.75	4.66667	4	4.2	1444	0	1	1	6	0	4	4	4	5	4	4	4	5	5	4	5	4	1	4	4	5	5	5	5	5	4	5	5	2
2.31667	2.125	2.70833	3.02917	2	2.66667	2	2.6	2.33333	2.16667	1.83333	2.16667	2.66667	2.5	2.33333	3.33333	2.75	2.16667	4	3.2	1445	1	3	1	5	1	3	3	4	1	5	4	4	4	4	4	4	4	4	2	2	3	1	2	3	2	3	3	3	4
3.74167	2.29167	2.29167	3.67708	3	3.66667	4.5	3.8	2.5	2.33333	2.5	1.83333	2	2.5	2.66667	2	4.75	3.83333	3.125	3	1446	0	2	1	4	0	2	3	4	3	3	3	3	1	4	3	4	4	3	3	4	4	4	4	4	5	5	4	5	3
3.59583	3.08333	3.08333	3.39583	3.25	4.33333	4	2.8	3.5	3.5	3.5	1.83333	3.5	2.66667	4	2.16667	4	2.83333	3.75	3	1447	1	1	0	5	0	4	3	4	2	2	3	5	4	4	4	2	3	5	1	4	3	3	3	3	5	3	4	4	3
3.02917	3.20833	4.45833	2.99583	3.5	3.66667	1.75	3.2	3	3.66667	3.33333	2.83333	4.66667	4.66667	4.16667	4.33333	3	2.33333	3.25	3.4	1448	0	2	1	2	0	3	4	3	4	3	3	4	3	3	3	4	3	3	3	3	1	3	1	3	4	3	2	3	3
2.025	2.58333	3.58333	2.72292	1.5	3	2	1.6	2.16667	2.16667	3.16667	2.83333	4	3.66667	3.83333	2.83333	3	3.16667	3.125	1.6	1449	0	1	1	5	0	1	2	1	2	2	4	2	2	4	3	3	4	3	3	3	3	3	3	4	4	1	3	4	2
2.74167	2.375	2.16667	2.11667	2.5	3.66667	2	2.8	3.16667	1.83333	2.83333	1.66667	1.83333	3	2	1.83333	2.25	2.16667	2.25	1.8	1450	0	2	1	3	0	1	2	2	1	3	3	1	3	1	3	3	3	1	2	1	3	1	2	4	3	2	3	1	3
1.6875	4.29167	4.83333	4.45	1.5	2	2.25	1	4.66667	3.66667	4.66667	4.16667	5	4.66667	4.83333	4.83333	4.5	4.5	4	4.8	1451	0	2	1	3	0	5	5	5	4	5	4	4	5	3	3	4	4	5	5	5	4	4	5	4	4	5	4	5	1
3.775	2.08333	2.45833	2.68542	3	5	3.5	3.6	2.83333	2.16667	1.83333	1.5	2.66667	2.66667	1.66667	2.83333	4.25	2.66667	1.625	2.2	1452	0	1	0	3	0	1	1	3	3	3	2	2	3	1	1	1	2	1	3	1	3	3	3	3	4	4	4	5	5
2.67083	4.25	3.875	3.8	2.25	3.33333	2.5	2.6	3.83333	4	4.5	4.66667	3.83333	3.66667	4	4	4	3	4	4.2	1453	0	2	1	3	0	4	4	4	5	4	4	4	4	5	4	3	4	4	3	3	2	4	3	3	4	5	3	4	3
1.35417	4.5	4.66667	4.7125	1	1.66667	1.75	1	4.33333	4.66667	4.16667	4.83333	5	4.5	4.33333	4.83333	4.75	5	4.5	4.6	1454	1	1	1	3	0	5	4	5	4	5	4	4	5	5	4	4	5	5	5	5	5	5	5	5	4	5	5	5	1
1.38333	4.33333	4.54167	4.6375	1.5	1.33333	1.5	1.2	4.5	4.5	4.33333	4	4.83333	4.66667	4.5	4.16667	4.5	4.5	4.75	4.8	1455	1	1	1	6	1	5	5	4	5	5	5	5	5	5	4	4	5	5	5	4	5	4	4	5	4	5	4	5	2
3.66667	2.20833	2.375	3.10417	2.25	3.66667	4.75	4	3.16667	2.33333	2.16667	1.16667	2.33333	1.83333	3.5	1.83333	3.25	3.16667	3	3	1456	1	2	0	1	1	3	2	3	3	4	4	3	3	3	2	3	3	3	4	3	3	4	2	3	2	3	4	4	5
1.72917	2.75	3.16667	4.29583	2	1.66667	2.25	1	1.83333	3.16667	3.5	2.5	3.5	4	3.16667	2	4.75	3.33333	4.5	4.6	1457	0	3	1	4	0	5	4	4	5	5	4	5	4	5	4	5	5	4	3	3	4	4	3	3	5	5	4	5	1
3.3125	3.875	4.125	3.58542	3.5	4	2.75	3	2.5	4.5	4.83333	3.66667	4.16667	4.5	4.16667	3.66667	3.5	2.66667	3.375	4.8	1458	0	2	1	3	1	4	5	5	5	5	4	4	3	4	3	3	3	3	1	4	2	3	3	3	3	5	2	4	3
2.22917	3.20833	3.5	2.93125	3.5	1.66667	1.75	2	3.83333	3.66667	3	2.33333	4	4	3	3	3.5	3	2.625	2.6	1459	0	1	1	3	0	3	3	2	3	2	2	3	2	3	3	3	3	2	2	3	3	4	3	3	4	2	3	5	2
3.69167	2.08333	2.79167	3.29167	3.25	4.66667	3.25	3.6	3.16667	2.33333	1.66667	1.16667	2.66667	4	2.16667	2.33333	3.75	2.66667	3.75	3	1460	1	1	1	4	0	4	3	3	3	2	3	4	4	3	5	3	3	5	3	3	1	2	4	3	4	3	3	5	3
3.1125	2.5	2.5	2.8125	2.5	4	1.75	4.2	3.66667	1	3.83333	1.5	2	3.33333	3	1.66667	3.75	3	2.5	2	1461	1	2	0	1	0	2	1	2	2	3	3	1	3	3	3	1	3	3	4	3	3	4	1	3	3	4	3	5	3
1.70833	3.83333	3.66667	3.94792	1.75	2.33333	1.75	1	4	2.66667	4.83333	3.83333	4.16667	3.33333	2.66667	4.5	4.5	4.16667	4.125	3	1462	0	2	0	1	0	3	4	1	3	4	5	4	5	4	4	4	3	4	3	5	4	4	5	4	4	5	4	5	1
1.40833	4.04167	3.70833	4.31875	1.5	1.33333	1	1.8	4.5	3.33333	4	4.33333	4.66667	3.33333	4.83333	2	4.5	4.5	3.875	4.4	1463	0	3	1	3	0	4	4	5	5	4	4	4	4	4	5	3	4	3	4	4	5	4	5	5	4	5	4	5	1
3.0625	3.70833	3.5	3.84792	2	4	3.25	3	3	4.5	3.66667	3.66667	2.5	4.5	3.33333	3.66667	4.75	3.16667	4.875	2.6	1464	1	3	0	4	1	3	2	3	2	3	4	5	5	5	5	5	5	5	5	3	4	1	3	3	4	5	5	5	3
3.65417	2.95833	3.45833	4.04583	4	3.66667	3.75	3.2	2.33333	3.5	2.16667	3.83333	3.5	3.33333	3.33333	3.66667	5	3.33333	4.25	3.6	1465	1	1	1	6	1	4	4	4	3	3	4	5	4	4	4	5	4	4	3	3	3	3	5	3	5	5	5	5	3
1.8	3.375	3.95833	4.33958	1.75	2	2.25	1.2	3	3.66667	3.16667	3.66667	4.16667	3.83333	4	3.83333	3.75	4.83333	4.375	4.4	1466	0	2	1	5	0	4	5	5	4	4	4	5	4	4	4	4	5	5	5	5	4	5	5	5	5	3	3	4	1
3.12917	2.5	3	3.34167	3	2.66667	3.25	3.6	2.83333	3	2	2.16667	3.16667	3.66667	2.33333	2.83333	2.75	4.16667	3.25	3.2	1467	0	1	0	1	0	3	2	2	5	4	4	4	3	3	3	3	3	3	4	4	4	4	4	5	2	2	4	3	3
3.625	3.41667	4.33333	3.54792	3.75	4	3.75	3	2.83333	3.83333	2.83333	4.16667	4.83333	4.33333	4.33333	3.83333	4.5	3.66667	3.625	2.4	1468	0	2	1	6	0	1	2	4	3	2	4	4	3	4	4	3	4	3	4	4	3	3	4	4	3	5	5	5	3
1.8625	4.25	4.54167	4.28125	2.25	2	2	1.2	4.16667	4.5	4.66667	3.66667	5	4.33333	4.66667	4.16667	4.5	4	4.625	4	1469	0	1	1	2	0	4	5	4	4	3	5	5	5	5	4	5	4	4	4	5	4	4	4	3	4	5	4	5	1
3.22083	2.875	3.5	2.9125	3	3.33333	3.75	2.8	3	3.16667	1.83333	3.5	3.66667	3.66667	3	3.66667	3.25	2.5	2.5	3.4	1470	0	1	1	5	0	3	4	3	3	4	3	3	3	1	3	3	3	1	3	1	3	2	3	3	3	4	3	3	3
2.39167	4.08333	3.83333	3.98542	2.25	3.66667	2.25	1.4	4.66667	4.33333	2.5	4.83333	3.5	4.66667	3.66667	3.5	4.75	3.16667	4.625	3.4	1471	0	3	1	3	1	3	4	4	2	4	5	4	5	5	4	4	5	5	4	3	2	2	5	3	5	5	4	5	1
3.85417	3.375	2.29167	3.32083	3.75	4.66667	4	3	4.66667	2.33333	2.5	4	2.33333	2.5	2.83333	1.5	4.5	2.33333	3.25	3.2	1472	0	1	0	4	1	2	4	3	3	4	2	4	3	2	4	3	4	4	3	3	1	3	3	1	4	4	5	5	3
2.60417	2.91667	2.25	4.28542	2.25	1.66667	3.5	3	4.33333	1.66667	2.33333	3.33333	3	3	1.5	1.5	3.75	4.66667	4.125	4.6	1473	0	3	0	3	0	4	5	5	5	4	4	5	5	4	4	4	4	3	4	5	5	5	4	5	4	3	3	5	3
1.5	4.33333	4.45833	3.77292	1.5	2	1.5	1	4.5	4.5	4.16667	4.16667	5	4.5	4.5	3.83333	2.5	4.16667	4.625	3.8	1474	1	1	1	4	0	4	3	4	4	4	4	5	5	4	4	5	5	5	4	3	5	4	5	4	3	1	3	3	1
1.64583	3.58333	3.375	2.68125	2.5	1.33333	1.75	1	2.83333	3.33333	3.83333	4.33333	3.5	3.5	4	2.5	3	3.5	2.625	1.6	1475	1	2	0	4	0	2	1	1	1	3	2	1	4	3	3	4	3	1	3	3	4	4	3	4	2	3	3	4	1
1.425	4.16667	4.41667	4.25	1.25	2	1.25	1.2	2.66667	4.83333	5	4.16667	4.33333	4.16667	4.33333	4.83333	3	4.5	4.5	5	1476	1	2	1	6	0	5	5	5	5	5	4	5	4	4	4	5	5	5	4	5	4	5	5	4	2	4	3	3	1
3	2.875	3.54167	3.66875	3	4	2	3	2.5	3.66667	2.16667	3.16667	4.66667	3	2.83333	3.66667	3.5	3.5	3.875	3.8	1477	1	2	1	5	1	4	4	4	4	3	4	4	4	3	4	4	5	3	3	3	5	4	3	3	3	4	4	3	3
1.52917	4.5	4.625	4.73333	1.5	1.66667	1.75	1.2	4.5	4.83333	4.16667	4.5	5	5	4.5	4	5	4.83333	4.5	4.6	1478	1	1	1	6	0	4	5	5	5	4	5	4	5	4	5	4	4	5	5	5	5	4	5	5	5	5	5	5	2
3.28333	3.83333	3.125	4.03125	3.75	3.33333	3.25	2.8	4.5	3.66667	4.66667	2.5	3.66667	3.5	3	2.33333	4.5	4	3.625	4	1479	1	2	1	5	0	3	4	4	4	5	4	4	4	4	4	3	3	3	4	4	4	4	3	5	4	5	4	5	2
2.4625	3.75	2.75	4.56667	1.25	3	2	3.6	3.66667	3	4	4.33333	3.66667	2	3	2.33333	4.5	4.66667	4.5	4.6	1480	0	2	1	4	0	4	5	4	5	5	5	5	4	4	4	5	4	5	5	4	5	5	5	4	4	5	4	5	3
2.58333	4.5	3.54167	3.79583	2.25	2.33333	2.75	3	3.66667	4.5	5	4.83333	4.66667	2.66667	3.5	3.33333	4.5	2.83333	4.25	3.6	1481	0	1	0	6	1	4	4	3	3	4	4	4	4	5	4	4	5	4	3	3	4	3	1	3	4	4	5	5	3
3.32083	3.45833	2.79167	2.49583	3.25	3.33333	3.5	3.2	3.66667	2.66667	3.83333	3.66667	3.66667	2.5	2	3	3.25	2.33333	2	2.4	1482	0	3	1	6	0	2	3	3	2	2	1	2	2	3	3	3	1	1	3	1	2	2	3	3	2	3	3	5	3
3.37083	2.83333	2.58333	2.36875	2.5	3.33333	3.25	4.4	4	2.66667	2.5	2.16667	2.66667	2.5	2.33333	2.83333	2	2.5	2.375	2.6	1483	1	3	1	3	1	2	3	3	2	3	3	2	2	3	3	2	3	1	2	3	3	3	1	3	2	1	3	2	5
2.06667	3.91667	4.625	3.82917	2.25	1.66667	2.75	1.6	4.33333	3	4.83333	3.5	5	4.5	4.33333	4.66667	4.25	2.66667	4	4.4	1484	0	3	1	6	0	5	4	4	5	4	5	4	4	3	4	5	4	3	1	2	3	3	4	3	4	5	3	5	2
2.30833	4.16667	4.45833	3.64375	1.25	2.33333	1.25	4.4	4.66667	4.16667	4	3.83333	4.83333	4.66667	4.33333	4	3.25	3.5	3.625	4.2	1485	1	3	0	1	1	4	4	5	3	5	4	4	3	3	3	4	4	4	3	3	3	5	3	4	2	4	3	4	4
2.39167	3.125	4.16667	3.39167	1.5	2.66667	2	3.4	3.16667	4	3.5	1.83333	4.5	4.5	4.33333	3.33333	4.25	3.16667	3.75	2.4	1486	1	3	1	6	0	2	2	2	3	3	4	4	4	3	5	4	4	2	2	3	4	4	2	4	5	5	4	3	3
1.8625	4.29167	4.33333	4.34583	1.25	2	3	1.2	4.83333	3.83333	4.5	4	4.33333	4	4.16667	4.83333	4.5	3.83333	4.25	4.8	1487	0	3	1	4	0	5	5	5	5	4	5	4	4	5	5	3	5	3	4	3	4	3	5	4	4	5	4	5	1
2.4	3.16667	1.91667	4.62708	3	3	2	1.6	3.33333	2.83333	4.5	2	2.33333	1.5	2.16667	1.66667	4.5	4.33333	4.875	4.8	1488	1	2	1	2	1	5	5	4	5	5	5	4	5	5	5	5	5	5	5	4	4	5	4	4	4	5	4	5	2
2.675	2.25	2.91667	3.18333	3	2	3.5	2.2	2.16667	2	2.83333	2	2.66667	3.83333	2.66667	2.5	3.75	3.83333	1.75	3.4	1489	1	2	1	1	0	4	3	3	3	4	1	3	3	2	1	1	1	2	4	3	4	4	4	4	4	3	4	4	1
1.925	4.5	4.5	3.89792	2	2	2.5	1.2	4.66667	4.33333	4.66667	4.33333	4.83333	4.5	4.83333	3.83333	4.75	3.66667	2.375	4.8	1490	1	2	1	2	0	5	5	4	5	5	3	1	3	4	1	1	3	3	3	3	4	4	4	4	4	5	5	5	1
3.11667	2.875	3.08333	2.5	2.5	3.66667	3.5	2.8	2.5	2.33333	3.16667	3.5	4.83333	3.16667	2.16667	2.16667	2.25	2.5	3.25	2	1491	1	2	1	3	0	2	3	2	2	1	3	3	3	3	3	3	4	4	3	3	2	1	3	3	3	1	3	2	3
2.225	4.04167	3.375	4.34375	2	2	3.5	1.4	3.33333	4.66667	4.33333	3.83333	2.83333	3.5	3.83333	3.33333	3.5	4	4.875	5	1492	1	3	1	1	0	5	5	5	5	5	5	5	5	5	5	5	5	4	4	4	3	5	4	4	2	3	5	4	1
2.49167	2.20833	2.45833	2.80208	2.25	1.66667	3.25	2.8	2.83333	1.83333	2.5	1.66667	3.33333	2	1.83333	2.66667	2.5	3.33333	3.375	2	1493	0	3	1	3	0	2	1	2	3	2	3	4	3	4	3	3	4	3	2	3	3	4	4	4	3	1	3	3	3
1.76667	2.91667	3.625	4.66042	1.5	1.66667	1.5	2.4	3	2.66667	3.5	2.5	3.83333	3.83333	4.66667	2.16667	4.75	4.66667	4.625	4.6	1494	1	2	1	6	0	5	4	4	5	5	4	5	5	5	4	5	4	5	5	4	4	5	5	5	5	5	4	5	2
2.57917	2.54167	3.58333	3.29167	1.5	2.66667	3.75	2.4	3.33333	1.83333	2.83333	2.16667	3.5	2.66667	4.66667	3.5	4.5	2.16667	3.5	3	1495	0	3	0	2	1	3	3	3	3	3	4	1	4	3	4	4	3	5	2	3	2	1	4	1	5	5	3	5	2
1.89167	4.16667	3.625	3.77708	2.75	1.66667	1.75	1.4	4.83333	4.16667	3.5	4.16667	4.5	3.33333	3.33333	3.33333	4.75	3.83333	4.125	2.4	1496	0	1	1	3	0	2	2	2	4	2	4	4	4	4	4	4	5	4	4	4	4	3	4	4	4	5	5	5	2
1.50417	3.25	3.95833	3.725	1	1.66667	1.75	1.6	2.33333	3.5	3.16667	4	5	4	3.16667	3.66667	4	4	4.5	2.4	1497	0	2	0	2	0	1	3	4	2	2	5	4	4	4	5	5	4	5	5	3	4	4	4	4	5	5	3	3	2
2.02083	3.58333	3.45833	3.40625	2.25	1.33333	2.5	2	3.83333	3.5	4	3	4.5	3.5	2.5	3.33333	4	2.5	3.125	4	1498	0	2	1	5	1	4	3	4	4	5	3	4	3	3	3	3	3	3	2	3	3	3	3	1	3	5	4	4	2
3.7625	3.58333	3.41667	4.26458	2.75	4	4.5	3.8	4.33333	4.16667	3.5	2.33333	2.66667	2.66667	4.33333	4	4.75	4.83333	3.875	3.6	1499	0	3	1	6	1	4	4	4	4	2	4	4	5	3	3	4	5	3	4	5	5	5	5	5	5	5	4	5	4
3.28333	3.29167	2.54167	3.52292	2.75	3.33333	3.25	3.8	4.66667	2	4	2.5	2.83333	2.66667	2.5	2.16667	4.25	2.16667	3.875	3.8	1500	1	2	0	6	0	4	4	4	3	4	3	4	4	4	4	5	4	3	3	3	1	1	4	1	4	5	3	5	3
2.08333	3.95833	4	2.94375	1.5	1.33333	3.5	2	4.5	3.33333	3.66667	4.33333	4.5	3.33333	3.83333	4.33333	2	3	3.375	3.4	1501	0	2	1	5	1	3	4	3	4	3	3	4	3	4	3	3	3	4	3	3	3	3	3	3	2	1	3	2	1
3.0125	3.79167	4.70833	3.67083	3.25	2	4	2.8	4.66667	3.5	3.83333	3.16667	4.66667	4.5	4.83333	4.83333	4.5	3.33333	2.25	4.6	1502	0	1	1	3	1	5	5	4	4	5	4	1	1	4	1	3	3	1	3	3	4	3	4	3	4	4	5	5	3
3.325	3.08333	2.45833	3.07083	3	4	3.5	2.8	4.16667	2.83333	2.5	2.83333	3	2	2.5	2.33333	3.25	2.33333	2.5	4.2	1503	1	1	1	1	1	3	5	4	4	5	3	2	2	2	2	3	3	3	2	1	4	2	3	2	2	4	3	4	3
1.66667	3.58333	3.91667	4.39375	1.5	1.66667	2.5	1	3.83333	3.16667	3.5	3.83333	3.83333	4	3.83333	4	5	4.5	3.875	4.2	1504	1	2	1	2	1	5	2	5	5	4	4	5	3	3	4	4	5	3	4	5	4	5	5	4	5	5	5	5	1
2.53333	3.29167	3.66667	2.35417	2.75	1.33333	3.25	2.8	4.16667	3.66667	3.16667	2.16667	3.66667	4.33333	3.83333	2.83333	2.25	2.66667	2.5	2	1505	1	1	1	3	0	1	1	3	2	3	3	3	3	3	1	3	1	3	2	1	3	4	3	3	2	2	2	3	3
3.20417	2.45833	3	3.84375	3.5	1.66667	3.25	4.4	1.83333	2.66667	2.83333	2.5	3	4.16667	2.83333	2	4.75	4.5	4.125	2	1506	1	2	1	6	0	1	4	1	3	1	3	4	3	4	4	5	5	5	4	5	4	4	5	5	4	5	5	5	5
2.32917	4.20833	3.70833	4.22292	2.5	2.66667	2.75	1.4	4.66667	4	3.66667	4.5	4	3.16667	4.33333	3.33333	4	3.66667	4.625	4.6	1507	1	2	1	5	1	4	5	5	5	4	5	4	5	4	5	5	5	4	4	3	3	3	5	4	4	5	4	3	2
1.79583	4.70833	4.20833	4.39792	1.5	1.33333	1.75	2.6	5	4.66667	4.66667	4.5	4.66667	4.33333	4	3.83333	4.75	4.66667	4.375	3.8	1508	0	3	1	5	0	4	4	4	4	3	5	4	4	5	4	5	5	3	5	5	5	3	5	5	4	5	5	5	3
1.53333	4	4.33333	4.12708	1.75	1.33333	1.25	1.8	3.83333	4.5	3.16667	4.5	4.83333	3.33333	4.66667	4.5	4.5	4.33333	3.875	3.8	1509	1	1	1	5	0	4	4	4	3	4	4	3	4	4	3	3	5	5	5	3	5	5	4	4	4	5	4	5	2
2.67917	2.16667	2.41667	2.80417	3.25	1.66667	3	2.8	2.5	1.33333	2.66667	2.16667	2.83333	2.16667	2.83333	1.83333	3	2.66667	2.75	2.8	1510	0	2	1	1	0	4	2	3	1	4	3	3	3	4	1	3	2	3	3	2	1	3	3	4	2	3	4	3	3
2.6125	2.875	3.41667	3.36042	3	3	2.25	2.2	2.16667	2.16667	3.66667	3.5	4.16667	3.5	4.33333	1.66667	3.5	3.66667	1.875	4.4	1511	0	1	1	5	0	5	4	4	5	4	3	1	3	3	1	1	2	1	4	4	1	5	4	4	3	5	3	3	3
3.425	2.70833	2.375	2.19375	2.75	4	3.75	3.2	3.33333	2	2.83333	2.66667	3	2.5	2.16667	1.83333	2.5	2	2.875	1.4	1512	0	3	1	1	0	2	1	1	2	1	4	4	3	3	2	1	3	3	2	3	1	1	2	3	3	1	3	3	3
2.675	2.625	2.95833	3.075	3	2	2.5	3.2	2.83333	2	3.83333	1.83333	2.5	3.16667	2.33333	3.83333	2.5	3.5	3.5	2.8	1513	1	3	1	1	0	2	3	3	3	3	4	4	4	4	3	3	3	3	4	3	3	4	3	4	2	2	2	4	3
2.28333	2.875	3.95833	3.06458	2.25	1.33333	3.75	1.8	2.83333	4	2.5	2.16667	3.33333	4.5	3.5	4.5	2	3.83333	1.625	4.8	1514	1	3	1	5	1	5	5	5	4	5	3	1	1	3	1	2	1	1	4	3	4	5	3	4	2	1	3	2	1
3.4625	4.375	3.33333	4.65208	3.5	4	2.75	3.6	4	4.66667	4.16667	4.66667	3.83333	3.5	2.66667	3.33333	4.75	4.83333	4.625	4.4	1515	0	1	1	3	0	4	4	4	5	5	4	4	5	5	5	5	5	4	5	5	5	4	5	5	5	5	4	5	3
1.55	4.20833	3.83333	3.37083	1	2	2	1.2	4.16667	3.66667	4.5	4.5	2.83333	4.66667	4.16667	3.66667	2.5	3.33333	4.25	3.4	1516	0	2	1	6	0	3	4	3	3	4	4	4	4	4	5	4	5	4	3	3	3	3	4	4	2	2	3	3	1
2.9625	2.45833	2.16667	2.31875	2.25	3	4	2.6	2.16667	2.66667	2.83333	2.16667	2.66667	2.33333	2.33333	1.33333	2	2.5	2.375	2.4	1517	0	2	0	1	0	2	2	3	2	3	3	1	3	1	1	3	4	3	3	3	2	2	3	2	2	2	2	2	2
3.5	2.5	2.45833	3.55833	3.25	4	3.75	3	2.16667	2.33333	2.5	3	2.33333	1.83333	2.83333	2.83333	4.25	3.33333	3.25	3.4	1518	0	1	1	1	0	3	3	4	3	4	3	4	3	4	3	3	3	3	3	4	2	4	4	3	4	5	4	4	3
1.32083	3.95833	3.79167	4.55	1.25	1.33333	1.5	1.2	3.5	3.66667	4.16667	4.5	3.66667	3.66667	4.5	3.33333	4.75	4.5	4.75	4.2	1519	1	1	0	4	0	4	5	4	4	4	5	5	5	5	4	4	5	5	3	4	5	5	5	5	5	5	4	5	1
1.47917	3.08333	4.33333	4.34792	2.25	1.66667	1	1	2.5	3.83333	2.66667	3.33333	4.16667	4.33333	3.83333	5	5	3.16667	4.625	4.6	1520	1	1	1	6	1	5	5	4	5	4	4	4	4	5	5	5	5	5	3	3	4	4	3	2	5	5	5	5	1
3.60417	4.08333	3.70833	3.95208	3.5	3.66667	3.25	4	4	3.83333	4.16667	4.33333	3.33333	3.66667	3.5	4.33333	5	2.83333	3.375	4.6	1521	0	3	1	1	1	5	4	4	5	5	3	4	4	3	1	4	4	4	2	2	4	3	4	2	5	5	5	5	5
1.725	4.58333	4.58333	4.60208	2	2	1.5	1.4	4.33333	4.5	4.83333	4.66667	4.83333	4.5	4.66667	4.33333	4.75	4.83333	4.625	4.2	1522	0	1	1	6	0	4	5	4	4	4	5	4	5	4	5	4	5	5	5	5	5	5	4	5	4	5	5	5	2
1.62083	3.54167	3.79167	4.09792	1.5	1.33333	2.25	1.4	4	3	4.5	2.66667	3.5	3.5	4.5	3.66667	3	4.16667	4.625	4.6	1523	1	2	1	5	1	4	5	5	4	5	4	5	5	4	5	4	5	5	3	5	4	5	4	4	2	3	4	3	2
3.67917	3.33333	2.70833	3.48542	3.5	3.66667	3.75	3.8	3.16667	3.83333	3.16667	3.16667	2.66667	3.5	2.16667	2.5	3	3.66667	3.875	3.4	1524	0	3	0	4	0	3	3	4	3	4	3	4	4	4	3	4	5	4	3	3	4	4	4	4	3	2	4	3	3
2.17083	3.20833	3.04167	4.57292	2	2.33333	1.75	2.6	3.16667	2.66667	4.5	2.5	2.83333	2.5	2.83333	4	4.75	3.66667	4.875	5	1525	0	3	1	6	1	5	5	5	5	5	5	5	5	5	5	5	4	5	4	4	4	4	3	3	4	5	5	5	2
2.8625	2.875	3.04167	3.71458	2.75	3	2.5	3.2	2.66667	2.5	2.83333	3.5	3.16667	2.83333	2.83333	3.33333	3.5	4.33333	3.625	3.4	1526	1	2	0	5	0	4	3	4	4	2	4	3	4	4	3	3	4	4	4	4	4	5	4	5	4	2	3	5	3
2.97083	4.08333	3.66667	4.90625	3.75	3.33333	3	1.8	3.66667	3.66667	4.66667	4.33333	3.66667	3.83333	4.5	2.66667	5	5	4.625	5	1527	0	1	1	3	1	5	5	5	5	5	4	5	5	5	5	4	4	5	5	5	5	5	5	5	5	5	5	5	2
1.34167	4.45833	3.91667	4.61875	1.25	1.66667	1.25	1.2	4.66667	5	3.66667	4.5	4	3.5	4.5	3.66667	4.5	4.5	4.875	4.6	1528	1	2	1	3	0	4	5	5	5	4	5	5	4	5	5	5	5	5	4	4	4	5	5	5	5	5	5	3	1
2.875	2.875	3.25	3.04583	3.5	2	2	4	2.16667	4.16667	2.5	2.66667	3	3.5	2.33333	4.16667	3	3.83333	2.75	2.6	1529	0	2	1	1	1	3	2	3	3	2	4	2	3	3	3	1	3	3	4	4	3	5	4	3	4	3	3	2	5
3.42083	3.91667	2.58333	3.16667	2.5	4.33333	3.25	3.6	4.66667	4.5	3.83333	2.66667	3	3.16667	2.33333	1.83333	3.25	4.66667	2.75	2	1530	0	3	1	1	1	1	2	2	2	3	1	4	3	4	3	1	3	3	5	5	4	5	5	4	3	3	4	3	5
3.64583	2.33333	2.70833	3.31875	3	4.33333	3.25	4	2.33333	3.5	1.83333	1.66667	2.66667	3.83333	2.5	1.83333	4.25	3	2.625	3.4	1531	1	2	1	3	1	4	5	2	3	3	3	3	3	2	3	3	3	1	4	2	4	4	1	3	4	5	3	5	5
3.875	3.875	2.79167	3.0375	2.75	4	4.75	4	4.5	4.16667	3.16667	3.66667	2.83333	2.5	4	1.83333	3.75	2.5	2.5	3.4	1532	0	3	1	2	0	3	4	5	3	2	3	2	2	3	3	3	3	1	3	1	2	3	3	3	4	3	3	5	4
1.84167	2.91667	4.54167	3.3625	1.5	1.66667	3	1.2	2.83333	3	3	2.83333	4.83333	4.66667	4.33333	4.33333	3.5	4	2.75	3.2	1533	0	1	0	1	1	3	4	3	3	3	3	3	4	4	3	3	1	1	3	5	4	4	5	3	3	3	3	5	1
1.96667	4.375	4.375	4.78125	2	1.66667	3	1.2	4.33333	4.5	4.66667	4	4.83333	3.66667	5	4	4.5	5	4.625	5	1534	1	1	1	6	0	5	5	5	5	5	5	5	4	4	4	5	5	5	5	5	5	5	5	5	4	4	5	5	1
2.325	3.33333	4.16667	4.5375	2.5	1	4	1.8	2.5	2.16667	5	3.66667	3.5	4.33333	4.66667	4.16667	4.5	4.5	4.75	4.4	1535	0	2	1	5	1	4	5	5	4	4	5	5	5	3	5	5	5	5	5	4	5	4	4	5	5	5	4	4	2
2	3.08333	2.83333	3.67083	1.75	2	2.25	2	2.83333	2.16667	3.33333	4	3.33333	2.83333	3.16667	2	4.75	4.33333	3	2.6	1536	0	1	1	5	0	3	2	3	3	2	1	2	3	3	4	3	3	5	4	5	4	5	4	4	4	5	5	5	2
3.45833	2.66667	2.41667	2.96042	3.25	2.33333	4.25	4	1.66667	3.16667	4	1.83333	2.5	1.83333	3.16667	2.16667	3.25	3.16667	1.625	3.8	1537	0	1	1	1	0	2	3	5	5	4	1	1	3	3	1	1	2	1	3	3	4	3	2	4	2	4	4	3	3
3.50417	2.375	2.45833	2.92917	2.5	3.66667	4.25	3.6	2.66667	2	2.5	2.33333	3.66667	2.83333	1.66667	1.66667	3.5	3.16667	2.25	2.8	1538	0	2	1	3	0	3	2	3	3	3	1	2	3	3	3	1	2	3	4	3	4	4	3	1	3	4	4	3	3
1.70417	3.91667	3.5	4.71042	1.5	2.66667	1.25	1.4	4.66667	3.83333	4.16667	3	3	4.33333	3.16667	3.5	5	4.16667	4.875	4.8	1539	1	2	1	2	1	5	5	5	4	5	5	5	4	5	5	5	5	5	4	4	5	3	5	4	5	5	5	5	2
1.46667	3.83333	3.54167	4.12083	1.5	1.66667	1.5	1.2	4.16667	3.5	4.33333	3.33333	4.5	2.66667	3.5	3.5	3.25	4.33333	4.5	4.4	1540	0	2	1	5	0	4	4	4	5	5	3	4	5	4	5	5	5	5	4	4	5	4	5	4	4	3	3	3	1
2.07083	3.08333	3.75	2.4125	1.25	2.33333	1.5	3.2	2.16667	3.66667	1.66667	4.83333	4.5	3.83333	2.66667	4	3.25	2.5	1.5	2.4	1541	1	3	1	2	0	2	3	3	2	2	1	2	1	1	3	2	1	1	3	3	2	3	2	2	3	4	3	3	2
2.13333	3.91667	3.95833	4.3625	1.75	1.33333	3.25	2.2	4.66667	4.16667	3.66667	3.16667	4.33333	4.5	4.33333	2.66667	4.75	4.5	4	4.2	1542	1	3	1	4	0	4	5	4	4	4	4	4	4	3	5	4	4	4	4	4	5	4	5	5	4	5	5	5	3
2.90833	2.79167	3.66667	4.36458	1.75	3.33333	3.75	2.8	3.66667	1.66667	3.66667	2.16667	4.66667	2.16667	3.83333	4	4.75	4.83333	2.875	5	1543	1	3	1	6	1	5	5	5	5	5	3	1	3	3	2	3	3	5	5	4	5	5	5	5	4	5	5	5	3
3.02083	4.33333	4.70833	4.51458	2.5	3.33333	3.25	3	3.66667	4.5	4.5	4.66667	4.66667	4.66667	4.66667	4.83333	4.5	4.83333	4.125	4.6	1544	1	1	1	6	0	5	4	5	4	5	3	4	4	4	4	5	4	5	5	5	5	5	4	5	5	5	4	4	3
3.125	4.58333	3.70833	3.72292	3	4	2.5	3	4.33333	4.83333	4.66667	4.5	3	3.16667	4.83333	3.83333	4.5	4.16667	3.625	2.6	1545	0	1	0	3	0	3	3	2	3	2	4	2	4	3	4	5	4	3	4	4	5	4	4	4	5	5	4	4	3
2.35833	3.70833	3	3.67292	1.25	3.33333	3.25	1.6	4.5	3.66667	3.66667	3	2.5	3.33333	2.5	3.66667	3.75	4.16667	4.375	2.4	1546	0	3	0	4	0	1	2	3	3	3	4	4	5	3	4	5	5	5	4	4	5	4	4	4	4	4	3	4	2
1.7375	4.29167	4.16667	4.49167	1.75	2	2	1.2	4	4.5	4.16667	4.5	4.5	4.5	4.5	3.16667	5	4.16667	4	4.8	1547	0	3	1	2	0	5	5	4	5	5	4	3	4	5	4	4	4	4	4	5	4	3	5	4	5	5	5	5	2
2.35417	4	3.70833	3.35417	2	2.66667	1.75	3	4.66667	4.66667	3.83333	2.83333	3.83333	3.83333	3.83333	3.33333	4	3.16667	4.25	2	1548	1	2	1	2	0	2	1	3	1	3	4	4	4	4	4	5	5	4	3	3	4	3	3	3	4	3	4	5	3
2.825	2.08333	2.33333	3.51667	2	2	3.5	3.8	1.83333	2	3	1.5	2.5	2.5	2.33333	2	4	3.16667	4.5	2.4	1549	1	2	0	2	0	4	1	2	2	3	5	4	4	4	5	5	5	4	3	3	4	3	3	3	4	5	4	3	5
2.6625	4	3.79167	4.12917	2.5	2	2.75	3.4	4.5	3.33333	4.83333	3.33333	4.16667	4	3.33333	3.66667	3.5	4.16667	4.25	4.6	1550	0	1	1	3	0	5	4	5	4	5	5	5	3	3	5	5	3	5	4	3	5	3	5	5	3	5	2	4	3
1.7375	3.91667	3	4.41042	3.5	1	1.25	1.2	4.16667	3.66667	4.83333	3	2.5	2.5	3.16667	3.83333	4.5	3.66667	4.875	4.6	1551	1	3	1	5	0	5	5	5	4	4	5	5	4	5	5	5	5	5	3	3	4	3	5	4	5	5	4	4	1
1.2375	4.20833	3.125	4.57708	1.5	1	1.25	1.2	4.33333	4.83333	4.66667	3	3	2.5	3.5	3.5	4.75	4.83333	4.125	4.6	1552	1	3	1	2	0	4	5	5	5	4	4	4	5	4	4	3	5	4	5	4	5	5	5	5	4	5	5	5	2
2.95417	2.875	2.625	2.8875	3.75	2.66667	3	2.4	3.33333	2.66667	3.66667	1.83333	3.5	2.66667	1.5	2.83333	2	3.5	3.25	2.8	1553	1	2	1	3	0	4	2	3	2	3	4	3	4	2	4	2	3	4	3	3	3	4	4	4	2	1	3	2	3
1.70417	3.91667	4	4.80417	1.5	2.66667	1.25	1.4	3	4.5	4.5	3.66667	3.66667	4.83333	3.16667	4.33333	5	4.66667	4.75	4.8	1554	0	2	1	6	0	5	5	5	5	4	5	5	5	4	5	5	5	4	4	5	5	4	5	5	5	5	5	5	2
3.2875	4	4.16667	2.57917	1.25	5	3.5	3.4	4.16667	4.16667	3.16667	4.5	4.16667	4.16667	4.16667	4.16667	2	2.66667	3.25	2.4	1555	1	3	1	5	0	1	3	3	3	2	4	3	4	3	3	3	3	3	3	2	2	2	4	3	2	3	2	1	4
2.39583	3	2.33333	2.66667	2.75	1.33333	3.5	2	2.5	3	3.83333	2.66667	2	2.66667	2.83333	1.83333	2.75	2.66667	2.25	3	1556	0	2	1	2	0	3	4	3	2	3	3	1	1	3	2	3	3	2	2	3	3	2	3	3	3	3	3	2	3
1.67917	4.625	4.45833	4.54375	1.5	1.66667	1.75	1.8	4.83333	4.5	4.83333	4.33333	5	4.16667	3.83333	4.83333	5	4	4.375	4.8	1557	1	3	1	5	1	5	5	4	5	5	5	4	5	4	4	4	5	4	3	3	4	5	5	4	5	5	5	5	2
1.42083	4.04167	3.875	4.59375	1.25	1.33333	1.5	1.6	4	4.33333	4.83333	3	4.33333	3.83333	3	4.33333	4.5	4.5	4.375	5	1558	1	3	1	1	0	5	5	5	5	5	4	5	4	5	5	3	4	5	4	4	5	5	5	4	4	5	4	5	2
1.69583	3.125	3.83333	3.28333	1.75	2.33333	1.5	1.2	4.16667	2	4.5	1.83333	4.66667	3.16667	5	2.5	2.75	3.33333	3.25	3.8	1559	0	3	1	1	0	4	3	4	5	3	3	5	3	2	3	4	1	5	3	4	4	2	3	4	3	3	2	3	1
1.52917	4	3.33333	4.47708	1.5	1.66667	1.75	1.2	4	4.33333	3.33333	4.33333	2.5	2.83333	4.33333	3.66667	5	4.33333	4.375	4.2	1560	0	3	1	2	0	4	4	4	5	4	5	4	4	3	4	5	5	5	4	4	4	5	5	4	5	5	5	5	1
3.3875	2.375	2.58333	2.79583	3	4	2.75	3.8	2.33333	2.83333	3	1.33333	2.5	2	3.66667	2.16667	1.75	2.83333	3	3.6	1561	1	1	0	5	0	4	3	3	4	4	3	4	3	3	3	2	3	3	3	3	3	3	4	1	2	1	2	2	3
2.2125	4.20833	3.33333	4.14583	2.5	3	1.75	1.6	4.83333	4.33333	4.16667	3.5	3.5	2.33333	4.16667	3.33333	4.25	3.83333	4.5	4	1562	0	2	1	6	0	4	4	3	4	5	5	4	5	4	5	4	4	5	4	3	4	3	4	5	4	3	5	5	3
2.19167	3.91667	2.95833	3.39167	1.5	3.66667	2	1.6	3.16667	3.66667	4.5	4.33333	3	3.5	2.33333	3	4.25	1.66667	4.25	3.4	1563	1	1	1	1	1	3	3	3	4	4	4	4	5	4	4	4	4	5	1	2	2	1	3	1	4	4	4	5	1
1.55	3.54167	4.5	4.21875	2	1	1	2.2	2.83333	4.66667	4.66667	2	4.66667	4.83333	4.33333	4.16667	3.25	4	4.625	5	1564	0	2	1	6	1	5	5	5	5	5	4	5	5	4	5	5	4	5	5	5	4	2	4	4	4	1	4	4	3
3.49583	3.16667	2.58333	2.66458	3.5	3.33333	3.75	3.4	4.16667	3.33333	2.83333	2.33333	3	2.33333	2.5	2.5	4	2.33333	2.125	2.2	1565	0	3	1	4	0	1	2	2	2	4	1	2	3	3	3	3	1	1	3	3	1	3	1	3	4	5	4	3	3
2.7125	3.41667	4.04167	3.13542	2	3	3.25	2.6	3.83333	2.83333	3.33333	3.66667	4.33333	4.5	3.33333	4	2.75	3.66667	3.125	3	1566	0	3	0	1	0	3	4	1	4	3	3	4	3	2	2	3	5	3	3	3	4	4	4	4	2	3	3	3	3
1.88333	4.16667	4.29167	3.97292	1.25	2.33333	1.75	2.2	4.33333	3.5	4.5	4.33333	5	3	4.5	4.66667	4.25	3.66667	4.375	3.6	1567	1	2	1	2	0	3	5	3	4	3	5	4	4	4	4	5	5	4	4	3	3	4	4	4	4	3	5	5	2
2.84167	2.54167	2.75	3.30208	2.5	2.66667	3	3.2	3.66667	2.83333	1.83333	1.83333	3.16667	2.5	2.33333	3	2.75	4.33333	3.125	3	1568	0	3	1	2	0	2	4	3	3	3	3	4	3	3	3	3	4	2	4	4	5	4	5	4	2	3	3	3	3
3.0625	3.625	3.66667	4.7625	3.25	3	4	2	3.66667	2.83333	4.33333	3.66667	3.5	4.33333	2.66667	4.16667	4.75	5	4.5	4.8	1569	1	1	1	3	1	5	5	4	5	5	4	5	4	5	4	5	5	4	5	5	5	5	5	5	5	5	4	5	2
3.28333	3.75	2.91667	3.62917	2.25	3.33333	3.75	3.8	4.66667	4	2.83333	3.5	4	3.33333	2.16667	2.16667	3.75	2.66667	3.5	4.6	1570	1	3	1	3	0	5	5	5	4	4	4	4	4	1	4	3	4	4	2	2	3	4	3	2	4	3	4	4	4
1.65417	3.625	3.95833	4.68958	1.25	2.66667	1.5	1.2	3.33333	4.16667	3	4	4.33333	3.33333	4.16667	4	4.5	4.83333	4.625	4.8	1571	1	2	1	2	1	5	4	5	5	5	5	5	4	5	4	5	5	4	5	5	4	5	5	5	4	4	5	5	1
2.96667	2.45833	3	3.30625	2.25	1.66667	3.75	4.2	2.66667	2.16667	3.66667	1.33333	3	3	3.5	2.5	3.75	4	3.875	1.6	1572	0	2	0	3	0	1	2	1	1	3	4	4	4	4	4	2	5	4	4	3	4	4	4	5	4	3	4	4	3
1.64583	4.04167	4.41667	4.53125	2.25	1.33333	2	1	4.16667	3.5	4.16667	4.33333	4.33333	4.5	4.66667	4.16667	4.5	4	4.625	5	1573	1	1	1	6	0	5	5	5	5	5	5	5	4	5	4	5	4	5	4	4	3	5	4	4	4	5	4	5	1
1.45	4.29167	4.33333	3.43125	1.75	1	1.25	1.8	4.16667	4	4.66667	4.33333	4.66667	4.5	3.66667	4.5	3	3.5	3.625	3.6	1574	0	3	1	2	1	4	4	3	5	2	4	3	4	4	4	3	4	3	4	4	4	2	3	4	3	2	4	3	1
2.02917	3.45833	3.66667	3.46875	1.5	1.66667	1.75	3.2	3.33333	3.83333	3.83333	2.83333	4.16667	2.66667	4	3.83333	3.5	4	2.375	4	1575	1	3	1	1	0	4	4	4	4	4	2	2	1	3	3	2	3	3	4	4	5	4	4	3	3	3	3	5	4
2.62083	3.45833	2.625	2.32708	1.5	3.33333	3.25	2.4	3.16667	2	4	4.66667	1.83333	2.33333	2.5	3.83333	2.25	2.33333	2.125	2.6	1576	1	1	1	1	0	3	2	2	3	3	3	3	2	3	1	2	2	1	1	2	3	3	4	1	2	1	2	4	3
1.49583	3.75	3.79167	4.7	2.25	1.33333	1	1.4	4	4.16667	4	2.83333	4.33333	4.66667	3.16667	3	4.75	4.5	4.75	4.8	1577	1	2	0	4	0	5	5	4	5	5	5	5	4	5	4	5	5	5	3	4	5	5	5	5	5	5	4	5	1
2.29583	4.58333	4.58333	3.875	1.75	2.33333	3.5	1.6	4.33333	4.33333	4.83333	4.83333	5	4.5	4.5	4.33333	4	3.5	4	4	1578	1	2	1	3	1	3	4	4	5	4	4	4	4	3	4	5	4	4	3	3	5	2	5	3	4	5	4	3	1
3.2125	3.5	2.04167	4.25625	3.5	4	2.75	2.6	3.83333	3	3.66667	3.5	1.83333	2	2	2.33333	4.5	3.5	4.625	4.4	1579	0	1	1	5	0	5	5	4	5	3	5	5	5	5	5	3	4	5	4	3	3	3	4	4	4	5	4	5	3
1.62917	4.25	4.25	4.44167	1.5	1.66667	1.75	1.6	3.5	4.5	4.83333	4.16667	4.66667	4.5	3.66667	4.16667	4.25	4.66667	4.25	4.6	1580	0	1	1	3	1	4	5	5	5	4	5	5	3	4	4	5	4	4	5	5	5	4	4	5	4	4	4	5	2
2.325	3.45833	3.29167	4.30208	2.25	2	3.25	1.8	4.33333	3.5	3.83333	2.16667	2.83333	3.5	2.83333	4	4.75	4.33333	4.125	4	1581	1	3	0	5	1	4	3	4	4	5	4	4	5	4	4	4	4	4	4	4	5	4	4	5	5	5	4	5	1
2.66667	3.16667	3.29167	3.31875	2.5	2.66667	2.5	3	3	4.16667	3	2.5	3.16667	4.33333	2.5	3.16667	3.5	3	2.375	4.4	1582	0	1	1	4	1	4	4	5	4	5	3	2	3	1	3	3	2	2	3	3	3	3	2	4	3	5	3	3	3
1.47917	4.66667	4.5	4.54583	1.25	1.66667	2	1	4.66667	4.83333	4.66667	4.5	5	4.16667	4.5	4.33333	4.5	4.33333	4.75	4.6	1583	1	3	1	4	0	5	5	4	4	5	4	5	5	5	5	4	5	5	4	5	3	4	5	5	3	5	5	5	1
2.04167	4.5	4.83333	3.72292	3	1.66667	1.5	2	4.5	4.83333	4.33333	4.33333	4.83333	4.83333	4.83333	4.83333	3.75	3.66667	2.875	4.6	1584	0	3	1	6	1	5	4	4	5	5	3	3	3	3	3	2	3	3	4	3	4	4	4	3	3	3	4	5	3
1.8625	4.25	3.41667	3.69375	1.75	2	2.5	1.2	4.83333	3.5	4.33333	4.33333	4.16667	4	1.66667	3.83333	3.25	4	3.125	4.4	1585	0	3	1	2	0	4	5	4	4	5	3	3	3	3	3	4	3	3	4	3	5	4	4	4	3	4	3	3	1
2.15	4.125	4.08333	3.20833	3.25	1	1.75	2.6	4.83333	4	3.83333	3.83333	4.16667	4.5	3.16667	4.5	3	2.83333	3	4	1586	1	1	1	5	0	3	5	3	4	5	4	2	3	3	3	3	3	3	4	1	3	2	3	4	4	2	3	3	3
2.8625	3.75	4.33333	3.51042	1.75	3	3.5	3.2	4.5	3.5	4.16667	2.83333	4.83333	4	3.83333	4.66667	3.25	4.16667	2.625	4	1587	1	1	0	4	1	5	4	4	4	3	1	4	3	3	3	3	2	2	3	5	4	4	5	4	3	3	3	4	2
2.46667	2.79167	2.95833	2.97292	2.5	1.66667	2.5	3.2	2.83333	3.66667	2.33333	2.33333	2.83333	3	3.83333	2.16667	3.25	3.16667	2.875	2.6	1588	1	1	1	4	1	2	2	3	3	3	3	4	3	3	3	3	1	3	3	3	3	4	4	2	3	4	3	3	3
3.12917	2.375	2.83333	4.46875	3	3.66667	3.25	2.6	2.83333	2.16667	1.66667	2.83333	2.83333	2.5	3.33333	2.66667	4.75	5	4.125	4	1589	0	1	1	2	1	4	5	4	5	2	3	5	3	4	4	5	4	5	5	5	5	5	5	5	5	5	4	5	3
3.15417	3.79167	2.08333	2.98542	3.75	3.66667	2	3.2	4.16667	4	3.83333	3.16667	2	2.66667	1.5	2.16667	3	2.66667	3.875	2.4	1590	1	3	1	2	0	1	3	2	3	3	4	4	5	4	3	3	4	4	3	2	3	3	3	2	3	4	3	2	3
1.90417	4	4.16667	4.71875	1.5	2.66667	2.25	1.2	3.83333	4.5	5	2.66667	4.66667	4.5	4.66667	2.83333	5	5	4.875	4	1591	1	1	1	6	0	4	4	4	4	4	4	5	5	5	5	5	5	5	5	5	5	5	5	5	5	5	5	5	1
3.88333	2.25	3.5	2.70417	3.75	4.33333	4.25	3.2	2	1.66667	3.16667	2.16667	3	3.33333	3.33333	4.33333	3.75	2.66667	2	2.4	1592	0	3	1	3	0	2	2	4	2	2	3	1	1	3	3	1	1	3	1	3	3	3	3	3	3	4	3	5	3
3.01667	3.125	2.54167	4.20625	1.75	3.66667	4.25	2.4	2.33333	4.33333	2.66667	3.16667	3.16667	1.66667	3.33333	2	4.5	3.5	4.625	4.2	1593	0	3	1	1	0	3	4	4	5	5	5	4	5	5	5	4	5	4	3	3	3	4	4	4	4	5	4	5	2
3.65833	3.29167	2.66667	2.34167	3.75	4.33333	2.75	3.8	2.16667	3.33333	3.5	4.16667	3.83333	2.16667	3.16667	1.5	1.75	2.66667	2.75	2.2	1594	0	1	0	5	0	4	1	3	1	2	2	4	2	3	3	3	3	2	1	3	4	4	3	1	2	1	2	2	3
2.25417	2.45833	3.58333	2.0875	2	2.66667	1.75	2.6	3.16667	2.66667	1.5	2.5	3.66667	3.16667	4	3.5	1.75	2	2	2.6	1595	0	1	1	3	0	1	3	4	4	1	3	3	3	1	1	2	1	2	1	3	1	3	3	1	2	1	1	3	3
1.99583	4.20833	4.41667	3.58958	2.25	1.33333	3	1.4	3.66667	3.66667	4.66667	4.83333	4.5	4.66667	4.16667	4.33333	3	3.33333	4.625	3.4	1596	1	1	1	6	0	3	3	4	3	4	5	5	4	5	5	4	5	4	3	3	4	3	3	4	2	4	3	3	2
3.6875	3.125	2.75	2.8	3.25	4	3.5	4	2.66667	2.66667	3	4.16667	2.16667	1.83333	3.5	3.5	2.25	3.5	3.25	2.2	1597	0	3	0	1	0	2	2	2	2	3	3	3	4	4	3	4	4	1	4	3	4	3	3	4	2	3	3	1	4
3.09583	3.125	3	4.61667	2.5	3.33333	2.75	3.8	4	1.5	4	3	3.83333	2.66667	2.5	3	4.5	4.16667	5	4.8	1598	1	2	1	3	0	5	5	4	5	5	5	5	5	5	5	5	5	5	3	4	5	5	4	4	4	5	4	5	5
1.80833	4.375	4.79167	3.87292	1.75	1.33333	1.75	2.4	4.5	3.83333	4.5	4.66667	4.83333	4.83333	4.83333	4.66667	3.25	4.16667	3.875	4.2	1599	1	2	1	6	0	5	3	5	5	3	3	4	3	4	5	3	5	4	4	4	5	5	3	4	4	3	2	4	3
2.89583	3.79167	4.29167	2.97708	2.75	2.33333	3.5	3	4.16667	3	3.66667	4.33333	4.33333	4.33333	4.5	4	3.25	3.33333	3.125	2.2	1600	0	3	1	5	0	1	2	2	3	3	4	4	3	1	3	5	3	2	3	4	3	4	3	3	3	3	3	4	3
2.825	3.58333	3.625	3.45	2	4	3.5	1.8	3.16667	4.16667	3.83333	3.16667	4.33333	3.83333	2.66667	3.66667	3.25	4	3.75	2.8	1601	0	2	1	6	1	3	2	3	2	4	4	4	4	5	3	4	3	3	4	3	5	4	3	5	3	1	4	5	2
3.16667	3.79167	3.75	3.26875	3.25	3.66667	3.75	2	2.83333	4.66667	4.5	3.16667	4.5	4.16667	2.66667	3.66667	4.25	3	2.625	3.2	1602	1	3	0	1	0	3	2	3	4	4	4	2	3	2	3	1	3	3	3	3	3	4	3	2	5	3	4	5	3
2.43333	3.16667	4.04167	3.47292	1.5	3.33333	1.5	3.4	2.66667	3.66667	3.5	2.83333	4.16667	3.66667	4.33333	4	4.5	2.16667	3.625	3.6	1603	0	1	1	3	1	4	3	3	4	4	4	3	4	4	4	4	3	3	1	3	3	3	1	2	4	5	4	5	3
1.9125	3.20833	3.5	4.38125	1.5	1	2.75	2.4	4.33333	1.66667	3.66667	3.16667	3.33333	3.33333	3.33333	4	4.75	4.5	3.875	4.4	1604	1	2	1	4	1	3	5	5	4	5	4	4	5	4	3	3	4	4	5	4	5	5	5	3	5	5	4	5	2
2.89583	2.875	3.83333	3.94167	3	3.33333	2.25	3	3	3.33333	2.66667	2.5	4	4.16667	4	3.16667	4.5	3.66667	3	4.6	1605	1	3	1	3	1	4	5	5	5	4	3	1	3	3	3	3	5	3	4	3	4	2	5	4	4	5	4	5	3
1.7625	4	4.33333	2.89167	1	1	1.25	3.8	3	4	5	4	4.66667	5	4.5	3.16667	2	2.66667	3.5	3.4	1606	1	3	1	2	0	3	3	3	3	5	4	4	3	4	3	3	3	4	3	2	3	2	3	3	2	1	3	2	5
2.89167	3.125	3.45833	3.67708	2.75	3.66667	2.75	2.4	4.16667	3.66667	3.16667	1.5	2.83333	4.33333	2.33333	4.33333	3.75	3.83333	3.125	4	1607	1	3	1	5	0	4	4	4	4	4	3	2	4	3	3	3	3	4	3	3	4	5	4	4	3	5	4	3	3
2.50833	3.25	2.83333	2.50625	3.75	1.33333	1.75	3.2	2.33333	3.66667	3.33333	3.66667	2.83333	1.66667	4.16667	2.66667	3.25	2	2.375	2.4	1608	1	2	1	6	0	1	4	3	1	3	3	3	1	3	1	3	2	3	3	3	1	1	3	1	4	3	3	3	3
2.51667	3	4.16667	3.20417	2	1.66667	3	3.4	2.16667	3.66667	3.83333	2.33333	4.83333	4.16667	4.16667	3.5	2.5	3.66667	3.25	3.4	1609	1	3	0	6	0	4	4	3	4	2	4	3	4	3	3	3	2	4	4	4	4	1	5	4	3	2	3	2	3
2.1375	4.375	4.79167	3.24792	1.75	4	1	1.8	4.83333	3.66667	4.5	4.5	5	4.33333	4.83333	5	2.75	4.16667	2.875	3.2	1610	0	3	1	4	0	4	2	4	3	3	3	3	3	3	3	3	3	2	5	3	3	5	5	4	2	3	3	3	2
1.69167	4.54167	3.33333	4.78125	2	1.66667	1.5	1.6	4.5	4.66667	4.66667	4.33333	4	2.83333	3.5	3	4.75	4.5	4.875	5	1611	1	3	1	6	0	5	5	5	5	5	5	5	5	4	5	5	5	5	4	5	5	4	5	4	5	5	4	5	3
2.3625	3.45833	4.25	4.48333	2.5	4	1.75	1.2	3	4.66667	4.5	1.66667	4.16667	3.5	4.66667	4.66667	4.75	4.33333	4.25	4.6	1612	0	1	0	6	1	4	5	5	5	4	4	4	5	4	4	4	5	4	4	5	3	5	4	5	5	5	4	5	1
3.13333	2.875	2	3.41667	2.25	2.33333	3.75	4.2	2.66667	3.83333	2.5	2.5	2.83333	2	1.33333	1.83333	4	3.16667	4.5	2	1613	0	1	1	5	1	1	2	2	3	2	4	4	3	5	5	5	5	5	3	3	2	5	3	3	4	5	4	3	5
2.5125	4	3.58333	4.82708	1.75	3	2.5	2.8	3.33333	4.33333	4	4.33333	2.66667	4.16667	4.16667	3.33333	5	4.83333	4.875	4.6	1614	1	1	1	4	1	5	4	5	4	5	4	5	5	5	5	5	5	5	5	5	5	5	5	4	5	5	5	5	3
3.41667	3.20833	3.83333	3.8125	3.25	2.66667	3.75	4	4.5	4	2.66667	1.66667	3.83333	3.83333	4.16667	3.5	3.25	3.5	3.5	5	1615	1	2	1	5	0	5	5	5	5	5	3	4	4	3	4	4	3	3	3	3	4	4	3	4	3	4	3	3	3
3.25417	2.70833	3.58333	3.22917	2.25	4.66667	3.5	2.6	2.83333	2.16667	3.5	2.33333	2.83333	4.66667	4	2.83333	2	4.16667	2.75	4	1616	1	3	0	1	0	5	5	4	4	2	3	2	3	2	3	3	4	2	4	5	4	4	4	4	2	1	3	2	2
1.9875	3.41667	2.83333	3.575	2	2	1.75	2.2	4	3.5	2.33333	3.83333	1.66667	2.83333	3.5	3.33333	3.5	3	4	3.8	1617	0	1	1	4	0	4	3	3	4	5	3	4	5	5	2	4	4	5	3	1	3	4	4	3	3	4	4	3	2
2.47083	2.75	3.08333	4.31667	2.75	3.33333	2	1.8	2.33333	2.83333	2.66667	3.16667	3.33333	1.5	3	4.5	5	3.16667	4.5	4.6	1618	0	2	1	3	1	5	5	4	5	4	5	5	5	4	5	4	4	4	3	3	3	3	4	3	5	5	5	5	2
2.2125	4.125	2.75	4.35	2.25	2	2	2.6	4.33333	3.66667	4.33333	4.16667	3.16667	2.5	3	2.33333	4	4.5	4.5	4.4	1619	1	3	1	1	0	4	5	5	4	4	5	5	4	4	4	4	5	5	3	5	5	5	5	4	5	3	3	5	3
1.7125	2.54167	2.83333	4.67917	2	2	1.25	1.6	4	1.83333	2.66667	1.66667	2.33333	3	3.33333	2.66667	4.75	4.66667	4.5	4.8	1620	1	2	1	2	0	5	4	5	5	5	5	5	4	4	5	3	5	5	5	4	4	5	5	5	4	5	5	5	1
3.19583	2.45833	3.04167	3.14583	2.5	3.33333	3.75	3.2	3	2.33333	2.66667	1.83333	3.5	3.33333	2.5	2.83333	3.5	4.33333	2.75	2	1621	1	1	1	1	0	1	1	3	3	2	1	4	3	3	3	3	3	2	4	3	5	5	5	4	4	2	4	4	3
2.52917	3.5	2.875	2.93333	1.25	1.66667	4	3.2	4.5	3.16667	3.66667	2.66667	3	3.16667	3	2.33333	3.25	2.33333	3.75	2.4	1622	1	2	1	3	1	3	3	2	2	2	4	5	4	1	4	5	4	3	3	2	3	2	3	1	3	4	3	3	4
3.30833	3.75	2.75	3.29375	2.5	3.33333	4	3.4	4.16667	3.83333	2.83333	4.16667	3	3.16667	2.5	2.33333	3.75	3	4.625	1.8	1623	1	2	1	1	1	1	2	2	2	2	5	5	4	5	4	4	5	5	3	3	3	3	3	3	4	3	3	5	3
1.725	4.25	3.95833	4.41458	2.25	2	1.25	1.4	4.16667	3.83333	4.66667	4.33333	4	3.5	4.16667	4.16667	4.25	4.33333	4.875	4.2	1624	0	1	1	6	0	4	4	4	4	5	5	5	5	5	4	5	5	5	5	4	3	5	4	5	4	3	5	5	1
3.66667	2.33333	2.54167	2.27708	3	3.66667	4	4	2.5	2.16667	2.66667	2	2.16667	3.16667	2.83333	2	2	2.83333	1.875	2.4	1625	0	2	0	4	0	2	1	2	4	3	1	1	3	1	2	3	3	1	2	4	3	2	3	3	2	2	3	1	4
1.66667	4.58333	4.79167	4.8125	1.75	1.66667	2.25	1	5	4.5	4.33333	4.5	5	5	4.66667	4.5	5	4.5	4.75	5	1626	0	1	1	5	1	5	5	5	5	5	4	5	5	5	4	5	5	5	5	4	5	5	4	4	5	5	5	5	1
2.12917	4.41667	4.58333	4.55833	2	2.66667	2.25	1.6	4.33333	4.66667	4.66667	4	4	5	4.66667	4.66667	5	4.33333	4.5	4.4	1627	1	1	1	3	0	4	4	4	5	5	4	5	5	3	5	4	5	5	4	4	5	5	4	4	5	5	5	5	2
3.4875	3.04167	2.91667	3.25	2.75	3	4	4.2	4	2.66667	2.5	3	3.83333	2.16667	3.66667	2	2.25	4	3.75	3	1628	0	2	1	1	1	2	3	4	2	4	4	4	3	4	4	3	5	3	3	4	5	4	4	4	2	4	2	1	5
1.73333	3.25	3.25	4.08958	1.75	1.33333	2.25	1.6	2	3.33333	4.16667	3.5	3.66667	4.33333	2.66667	2.33333	4.75	4.33333	2.875	4.4	1629	0	2	0	1	0	4	4	4	5	5	3	3	3	2	2	3	4	3	4	5	4	4	5	4	4	5	5	5	1
3.3125	4.125	3.95833	4.27292	2.75	3	4.5	3	4.83333	2.66667	4.83333	4.16667	4	2.66667	4.5	4.66667	4.5	4.16667	4.625	3.8	1630	1	1	1	4	0	3	3	3	5	5	5	4	5	5	5	4	4	5	4	4	4	3	5	5	4	5	4	5	3
2.225	2.58333	4.25	3.79792	1.5	3	3	1.4	2.5	2.16667	2.83333	2.83333	4.66667	4.66667	3	4.66667	4.75	3.16667	2.875	4.4	1631	1	1	0	4	0	3	5	4	5	5	3	2	3	3	3	3	3	3	3	3	4	2	3	4	4	5	5	5	1
2.60417	4.41667	4.54167	4.54375	2.5	3.66667	2.25	2	4.66667	4.33333	4.66667	4	4.66667	4.5	4.83333	4.16667	4.75	5	3.625	4.8	1632	1	1	1	2	1	5	4	5	5	5	4	4	4	3	2	4	4	4	5	5	5	5	5	5	4	5	5	5	2
2.12083	4.125	2.75	3.88333	1.5	1.33333	3.25	2.4	4.66667	4.33333	4.66667	2.83333	3.16667	2.66667	3.33333	1.83333	3.5	3.33333	4.5	4.2	1633	1	1	1	6	0	4	5	4	3	5	5	5	4	4	4	5	4	5	4	3	4	3	3	3	4	3	4	3	3
3.06667	3.29167	2.25	3.26458	3	3.66667	4	1.6	4.66667	2.66667	2.66667	3.16667	2.66667	1.66667	2.16667	2.5	3.5	2.83333	3.125	3.6	1634	1	1	1	1	1	4	4	3	4	3	3	2	4	3	3	4	3	3	3	3	4	1	3	3	3	3	4	4	1
2.62917	3.95833	4.5	4.47083	3.5	3.66667	1.75	1.6	4.16667	4.16667	3.5	4	4.83333	4	4.83333	4.33333	4.75	4.83333	4.5	3.8	1635	0	1	0	2	1	4	4	2	4	5	4	4	5	5	5	5	4	4	5	4	5	5	5	5	5	5	4	5	2
2.29583	4.16667	4.33333	4.01667	2	3.33333	2.25	1.6	4.5	4.83333	3.66667	3.66667	4	4.83333	3.66667	4.83333	4.75	3.16667	3.75	4.4	1636	1	1	1	3	0	5	4	4	4	5	4	5	3	3	3	5	4	3	4	3	1	3	4	4	4	5	5	5	2
2.27917	3.79167	4.125	3.86875	1.75	2.66667	2.5	2.2	3.83333	3.5	4.33333	3.5	4.83333	4.33333	3.16667	4.16667	4	3	3.875	4.6	1637	1	3	1	3	0	3	5	5	5	5	4	4	4	3	5	3	4	4	3	2	4	2	4	3	4	4	5	3	3
2.775	2.375	3.125	3.01667	1.75	2	3.75	3.6	1.83333	2.5	2.83333	2.33333	3.16667	4.16667	3.83333	1.33333	4.75	2.66667	2.25	2.4	1638	1	2	1	5	0	3	1	1	4	3	1	3	3	3	3	3	1	1	2	2	1	4	3	4	4	5	5	5	3
3.25833	2.58333	2.54167	3.19792	3.25	4.33333	2.25	3.2	3.33333	2.83333	2.5	1.66667	3.83333	1.83333	2.66667	1.83333	2.75	4.16667	2.875	3	1639	0	1	0	4	1	3	4	4	1	3	3	4	1	3	3	3	3	3	3	4	4	5	5	4	3	2	3	3	3
3.85	2.125	2	2.11458	3.25	4	3.75	4.4	2.5	2.33333	1.33333	2.33333	1.5	2.83333	1.83333	1.83333	2.5	2.33333	1.625	2	1640	0	2	1	2	0	3	1	2	2	2	2	2	2	2	1	2	1	1	1	2	1	3	4	3	3	2	3	2	5
1.45417	3.91667	3.58333	4.6125	1.75	1.66667	1	1.4	3.83333	3.16667	4.5	4.16667	2.83333	4.16667	3.16667	4.16667	5	4.5	4.75	4.2	1641	1	2	1	4	0	4	5	5	4	3	4	5	5	5	4	5	5	5	5	5	5	3	5	4	5	5	5	5	1
1.38333	4.5	4.33333	3.92083	1.5	1.33333	1.5	1.2	4.83333	4.83333	3.66667	4.66667	5	4.66667	4	3.66667	3.25	3.33333	4.5	4.6	1642	1	3	1	6	0	5	4	5	5	4	4	5	4	5	5	4	4	5	3	3	4	4	3	3	3	3	4	3	1
2.4	3.5	3.875	4.46042	2.25	3	1.75	2.6	4	3.33333	2.83333	3.83333	3.83333	4	4.16667	3.5	5	4.66667	4.375	3.8	1643	0	2	0	4	1	3	3	4	4	5	5	4	4	4	4	5	5	4	5	5	5	4	4	5	5	5	5	5	3
2.04583	2.83333	2.20833	4.75	1.75	2.33333	1.5	2.6	4.66667	2.66667	2.33333	1.66667	2.33333	1.66667	2.5	2.33333	5	4	5	5	1644	1	1	1	2	0	5	5	5	5	5	5	5	5	5	5	5	5	5	3	5	4	4	4	4	5	5	5	5	2
2.73333	2.83333	2.33333	2.20208	2.5	3.33333	2.5	2.6	2.83333	3	2.5	3	3	2	2.33333	2	2.75	2.33333	2.125	1.6	1645	0	2	1	1	0	2	1	1	1	3	3	1	3	3	2	1	1	3	3	1	3	3	3	1	3	2	3	3	3
3.34167	2.83333	2.66667	2.98958	2.75	3.66667	3.75	3.2	3.33333	2.16667	3.83333	2	4.16667	2	2	2.5	3.25	2.83333	2.875	3	1646	1	2	0	1	0	3	3	3	3	3	3	2	3	3	3	3	3	3	3	3	2	3	3	3	2	3	3	5	3
2.87083	4.375	4.54167	4.26042	2.75	2.33333	4	2.4	4.66667	3.5	4.83333	4.5	4.83333	4.33333	4.83333	4.16667	4	3.66667	4.375	5	1647	1	3	1	5	1	5	5	5	5	5	5	5	5	3	4	4	4	5	3	4	4	3	4	4	3	4	4	5	2
2.8875	2.75	2.91667	3.81875	2	4	3.75	1.8	2.5	2.33333	3.83333	2.33333	2.83333	2.66667	3.66667	2.5	4.75	4	3.125	3.4	1648	1	1	1	6	0	4	3	4	4	2	3	4	4	3	1	3	4	3	4	4	4	4	4	4	4	5	5	5	2
3.22083	2.33333	2.41667	2.78958	3.25	3.33333	2.5	3.8	1.66667	2.5	1.66667	3.5	2.5	2.33333	3.5	1.33333	3.75	3.33333	1.875	2.2	1649	0	2	1	3	0	2	1	2	3	3	2	3	2	1	3	1	1	2	3	4	3	4	3	3	4	4	4	3	5
1.4375	4.20833	4.79167	4.50208	1.25	2	1.5	1	4.33333	4.33333	3.66667	4.5	5	5	4.83333	4.33333	4.25	4.33333	4.625	4.8	1650	1	2	1	3	1	5	5	4	5	5	5	5	5	4	4	5	4	5	5	5	5	3	4	4	3	5	4	5	1
2.52083	3.95833	3.08333	3.98542	2.5	3.33333	2.25	2	2.83333	4.16667	4.16667	4.66667	3.5	2.5	3.5	2.83333	3	4.66667	4.875	3.4	1651	0	2	0	1	0	4	3	3	4	3	5	5	5	4	5	5	5	5	3	5	5	5	5	5	3	3	3	3	1
3.1125	2.54167	3.875	2.31875	3.75	3	3.5	2.2	2	3.5	3.16667	1.5	4.16667	2.83333	4.66667	3.83333	1.75	2.5	2.625	2.4	1652	1	1	1	6	0	3	1	3	2	3	3	2	2	3	4	3	3	1	1	2	3	3	3	3	2	1	2	2	2
3.13333	2.33333	1.70833	2.9375	3	4.33333	2	3.2	3.33333	1.66667	2.5	1.83333	2.33333	1	1.83333	1.66667	4	1.5	3.25	3	1653	0	2	1	2	0	2	3	4	3	3	3	3	3	4	4	4	1	4	2	1	1	1	3	1	4	3	4	5	5
1.72083	4.70833	4.58333	4.52708	1.25	2.33333	1.5	1.8	4.66667	4.83333	4.66667	4.66667	4.83333	4.33333	4.5	4.66667	5	4.33333	4.375	4.4	1654	1	1	1	6	0	4	4	5	4	5	5	3	4	5	4	5	5	4	5	4	4	5	4	4	5	5	5	5	2
3.54583	2.83333	2.75	2.35625	3.5	3.33333	3.75	3.6	2.83333	3.66667	3.33333	1.5	2.83333	3	2.16667	3	2.75	2.5	2.375	1.8	1655	0	3	0	4	0	2	3	2	1	1	1	1	3	3	3	3	2	3	3	3	4	1	3	1	1	4	3	3	3
2.08333	3.75	3.54167	3.65625	2.5	1.33333	1.5	3	4	2.83333	4.33333	3.83333	4	3.33333	3.66667	3.16667	3.75	3	3.875	4	1656	1	2	1	4	1	3	4	4	5	4	4	5	4	4	5	3	3	3	4	3	3	3	3	2	3	3	4	5	3
2.86667	2.83333	3.875	2.38333	2	4.66667	2	2.8	3.66667	2.33333	3.66667	1.66667	4.66667	3	3.83333	4	2.5	2.33333	2.5	2.2	1657	1	1	1	2	0	2	2	2	3	2	3	3	2	3	3	2	1	3	3	2	2	1	3	3	3	3	3	1	3
2.41667	3.20833	3.5	2.55	2.25	1.66667	2.75	3	3	4.16667	2.16667	3.5	2.16667	4.16667	3.5	4.16667	3.25	2.5	2.25	2.2	1658	1	2	1	3	1	3	1	2	3	2	1	1	3	3	3	2	2	3	3	3	3	2	3	1	3	3	3	4	3
1.43333	4.45833	4.70833	4.41667	1.5	1.33333	1.5	1.4	4.33333	5	4	4.5	4.66667	4.5	4.66667	5	4.75	4.16667	4.75	4	1659	1	3	1	2	0	5	3	4	4	4	5	5	5	4	5	5	4	5	5	4	4	4	4	4	4	5	5	5	1
2.575	3.375	3.625	3.125	2.25	3	2.25	2.8	2.33333	3.5	3.16667	4.5	3.83333	4.33333	3.66667	2.66667	2.5	4.5	2.5	3	1660	0	2	1	2	0	4	3	2	3	3	3	4	3	3	1	2	3	1	5	4	4	5	5	4	2	3	3	2	3
4.0125	2.375	2.58333	3.12083	3.25	4	4	4.8	2.5	2	2.5	2.5	2.66667	3	2.66667	2	3.5	3.33333	3.25	2.4	1661	0	1	1	1	1	1	3	3	3	2	4	4	3	3	4	4	3	1	2	3	3	3	5	4	4	3	3	4	5
2.9875	4.16667	3.16667	4.02917	1.75	3	4	3.2	4.16667	4.66667	3.83333	4	3.5	3.5	2.83333	2.83333	5	3.16667	3.75	4.2	1662	1	1	0	5	0	4	4	4	5	4	4	4	4	4	3	5	3	3	3	3	3	3	3	4	5	5	5	5	3
1.54167	4.54167	4.54167	3.77083	1	1.66667	1.5	2	4.5	4.66667	4.66667	4.33333	4.66667	4.33333	4.33333	4.83333	2.75	2.33333	5	5	1663	1	2	1	6	0	5	5	5	5	5	5	5	5	5	5	5	5	5	1	2	1	3	4	3	2	3	3	3	2
3.42083	3.54167	2.29167	4.525	2.75	3.33333	3	4.6	4.5	2.16667	3.5	4	3.5	1.83333	1.83333	2	4.75	4.5	4.25	4.6	1664	1	3	0	3	1	5	4	4	5	5	5	4	5	4	3	5	5	3	5	4	4	5	4	5	5	5	4	5	5
3.44583	2.54167	3.5	3.22917	2.75	4.33333	3.5	3.2	2	2.83333	2.83333	2.5	3.16667	3.16667	3.33333	4.33333	3.75	2.66667	3.5	3	1665	0	1	0	1	0	3	3	3	2	4	3	4	4	4	3	4	5	1	1	3	3	3	3	3	3	5	3	4	3
2.10417	4.54167	4	3.43542	2.25	2.66667	1.5	2	4.83333	3.83333	4.83333	4.66667	3.5	4.83333	3.33333	4.33333	4.5	2.66667	3.375	3.2	1666	0	2	1	1	0	4	3	4	2	3	3	4	3	3	4	3	3	4	3	2	3	1	4	3	5	5	3	5	2
1.7	3	3.33333	4.46042	3	1	1	1.8	4	3.33333	2.5	2.16667	4.33333	4.33333	2	2.66667	4.75	4.66667	4.625	3.8	1667	0	2	0	6	1	4	3	5	2	5	5	5	4	5	5	5	4	4	5	4	5	5	5	4	5	5	4	5	2
3.12083	3.625	3.29167	3.04583	2.75	2.33333	4	3.4	3.66667	3.33333	4	3.5	4.83333	2.16667	2.16667	4	3.75	3.33333	2.5	2.6	1668	0	3	1	6	0	3	3	2	3	2	3	2	3	1	1	3	3	4	2	3	4	5	3	3	3	5	3	4	3
1.5375	3.83333	3.91667	3.08333	2	1	1.75	1.4	4.5	4.33333	3.83333	2.66667	4.33333	4.16667	4	3.16667	4.25	2.33333	3.75	2	1669	1	3	1	6	0	2	2	2	1	3	4	4	3	4	4	3	3	5	3	1	3	1	3	3	4	5	3	5	2
2.4375	3.95833	3.83333	3.46458	2	3	1.75	3	3	4.33333	4.5	4	3.5	4.16667	4.66667	3	2.75	4.33333	3.375	3.4	1670	0	3	1	2	0	2	4	3	4	4	3	5	4	3	3	3	3	3	5	5	5	4	4	3	2	3	3	3	4
2.90417	4.625	3.54167	3.97292	2.25	4.66667	2.5	2.2	4.83333	4.83333	5	3.83333	3.33333	2.66667	3.83333	4.33333	4.75	3.16667	4.375	3.6	1671	0	1	1	3	1	4	2	4	5	3	4	4	5	4	4	4	5	5	3	3	3	4	3	3	4	5	5	5	3
3.19167	3.29167	3.20833	4.58125	3.25	2.66667	3.25	3.6	3.33333	4.33333	3.16667	2.33333	4.16667	3	3.33333	2.33333	4.25	5	4.875	4.2	1672	1	3	1	2	0	5	4	4	4	4	4	5	5	5	5	5	5	5	5	5	5	5	5	5	4	5	4	4	5
2.99167	4.70833	4.54167	4.13958	2.25	3.66667	4.25	1.8	5	4.83333	4.33333	4.66667	5	4.66667	3.83333	4.66667	4.75	4.33333	2.875	4.6	1673	1	2	0	6	0	4	5	5	5	4	2	3	3	3	1	3	4	4	5	5	3	4	5	4	4	5	5	5	1
2.8375	4.29167	3.58333	4.15208	2.25	2	3.5	3.6	4.33333	4.5	4	4.33333	4.33333	3.16667	3.33333	3.5	4.25	4.33333	3.625	4.4	1674	0	3	1	1	0	5	5	5	3	4	3	3	4	3	3	5	4	4	5	4	5	4	4	4	4	5	5	3	3
2.2375	4.29167	4.41667	3.89167	3	2	2.75	1.2	4	4.66667	4	4.5	4.66667	3.5	4.66667	4.83333	5	3.66667	3.5	3.4	1675	1	1	1	4	0	3	4	3	3	4	4	2	3	3	3	5	5	3	3	3	5	3	4	4	5	5	5	5	1
2.5	2.75	3.25	2.89792	3.25	2	3.75	1	3	3.33333	2	2.66667	2.66667	2.66667	3.5	4.16667	3.5	2.16667	3.125	2.8	1676	0	2	0	5	0	3	3	3	2	3	3	4	3	1	4	3	3	4	2	2	3	1	3	2	4	5	3	2	1
2.875	3.16667	2.45833	3.76458	2.25	4	2.25	3	3.5	2.83333	4.16667	2.16667	2.83333	1.66667	3.16667	2.16667	4	3.83333	2.625	4.6	1677	1	3	1	3	0	4	5	4	5	5	3	4	3	3	2	2	3	1	4	3	3	4	5	4	4	3	4	5	3
3.40833	2.58333	3.08333	2.57292	3.25	3.33333	4.25	2.8	2.83333	2.5	2	3	3	3.33333	2.83333	3.16667	2.75	3.16667	2.375	2	1678	1	1	1	2	0	3	1	1	2	3	3	3	2	2	3	2	1	3	3	3	3	3	4	3	3	4	1	3	3
2.12083	3.25	2.58333	3.99792	1.75	1.33333	3	2.4	4	2.83333	2.66667	3.5	2.33333	3.66667	2.16667	2.16667	4.5	4.16667	4.125	3.2	1679	1	2	1	3	0	4	2	3	4	3	3	4	5	4	4	4	5	4	5	4	4	4	4	4	5	4	4	5	2
3.30417	3	2.66667	4.11875	2.5	3.66667	3.25	3.8	2.66667	3.33333	3.5	2.5	2.16667	2	3.66667	2.83333	4	3.5	4.375	4.6	1680	0	2	0	5	0	5	5	5	5	3	4	4	5	3	4	5	5	5	4	1	4	3	4	5	3	5	4	4	5
1.97917	4.125	4.20833	3.725	2	1.66667	2.25	2	3.66667	4.5	4	4.33333	4.83333	4	3.5	4.5	4	4	3.5	3.4	1681	0	3	0	6	1	3	3	3	4	4	1	4	4	4	4	3	4	4	3	4	4	4	4	5	4	4	4	4	2
3.66667	2.875	4.25	3.58542	3.25	4.66667	3.75	3	2.83333	3.5	3.83333	1.33333	4.66667	3.83333	4.33333	4.16667	3.5	4.16667	2.875	3.8	1682	1	2	1	4	1	3	4	4	4	4	3	4	1	3	3	3	3	3	4	3	4	5	4	5	3	3	4	4	2
2.45833	1.83333	2.41667	4.41458	2.25	1.33333	3.25	3	2.16667	1.66667	1.5	2	2.66667	2.5	2	2.5	5	3.83333	4.625	4.2	1683	0	2	0	1	0	4	4	5	3	5	5	5	5	5	5	4	4	4	4	4	4	4	4	3	5	5	5	5	3
2.72917	3.45833	3.5	4.63542	3.25	1.66667	3	3	3.83333	3.5	3.83333	2.66667	4.16667	4.16667	3.83333	1.83333	4.75	4.16667	4.625	5	1684	1	3	1	1	0	5	5	5	5	5	5	5	4	5	5	5	4	4	4	3	5	4	4	5	4	5	5	5	3
1.80833	3.54167	2.70833	3.41667	1.75	2.33333	1.75	1.4	3	4.5	4.16667	2.5	3	3.83333	1.66667	2.33333	3.25	3.16667	3.25	4	1685	1	1	0	4	1	3	4	4	5	4	4	3	3	3	5	3	4	1	3	3	3	3	4	3	4	1	4	4	2
3.75833	3.79167	2.83333	3.59583	3.75	3.33333	3.75	4.2	4.16667	2.33333	4.83333	3.83333	3	3.16667	2.33333	2.83333	4.5	2.83333	3.25	3.8	1686	0	3	0	4	1	4	3	4	3	5	3	4	4	3	3	3	3	3	4	3	3	1	3	3	4	5	4	5	3
3.32917	2.45833	3.25	2.98542	3.25	3.66667	3	3.4	3.16667	1.66667	3.16667	1.83333	2.66667	3.33333	2.83333	4.16667	3.5	2.66667	2.375	3.4	1687	1	2	0	3	1	4	4	2	4	3	3	3	1	3	2	3	3	1	2	3	3	2	3	3	3	4	4	3	3
2.075	4.16667	4.29167	4.4	2.5	1	3	1.8	3.33333	4.33333	4.66667	4.33333	4.16667	4.5	4.16667	4.33333	4.25	4.5	4.25	4.6	1688	1	3	1	5	0	5	5	5	4	4	4	4	5	4	4	3	5	5	4	5	5	3	5	5	5	5	4	3	2
1.50417	3.70833	3.95833	3.725	1.75	1.66667	1	1.6	4.66667	4.5	3.83333	1.83333	3	4.5	3.66667	4.66667	3.75	4.5	2.25	4.4	1689	0	2	1	3	0	5	4	5	4	4	3	2	1	1	1	3	4	3	5	4	5	4	5	4	3	5	3	4	1
3.575	2.91667	4.625	3.0125	2.75	4	3.75	3.8	3.83333	2	3.66667	2.16667	5	4.5	4.16667	4.83333	3.75	2.5	2	3.8	1690	0	3	1	3	1	5	4	4	3	3	1	2	3	1	1	3	3	2	3	1	4	1	3	3	4	5	4	2	3
2.62083	4.20833	3.83333	4.45208	2.75	2.33333	2	3.4	4.66667	4	4.33333	3.83333	3.66667	2.83333	3.83333	5	4.5	4.33333	4.375	4.6	1691	0	2	1	3	1	4	5	4	5	5	4	5	5	3	5	3	5	5	4	5	4	5	4	4	5	5	3	5	4
1.57917	4.16667	4.75	4.33333	2	1.66667	1.25	1.4	3.5	4.5	4.83333	3.83333	4.83333	4.83333	4.5	4.83333	4.5	4.33333	4.5	4	1692	1	2	1	4	1	3	4	5	4	4	4	5	5	4	5	5	3	5	4	4	4	5	5	4	4	5	4	5	2
3.07917	2.66667	3.45833	3.28542	2.75	3.66667	2.5	3.4	2.66667	3.16667	2.5	2.33333	3.83333	4.5	3.33333	2.16667	4.25	3.16667	3.125	2.6	1693	1	3	1	2	0	2	2	3	3	3	3	2	3	3	3	3	3	5	4	3	3	3	3	3	4	5	5	3	3
1.70417	4.45833	4.41667	4.3125	1.5	2.66667	1.25	1.4	4.33333	3.83333	5	4.66667	4.5	4.5	4.33333	4.33333	4	4	4.25	5	1694	0	3	1	2	0	5	5	5	5	5	4	4	4	3	5	4	5	5	3	3	4	5	4	5	3	5	3	5	1
2.20417	2.58333	3.5	3.49375	2.25	2.66667	1.5	2.4	2.33333	3	3	2	4.83333	3.5	3.33333	2.33333	4	2	4.375	3.6	1695	0	3	0	2	0	4	3	4	4	3	5	4	4	4	5	5	4	4	1	2	3	2	1	3	4	4	5	3	3
1.875	4.33333	4.75	4.54375	1.25	2	2.25	2	4.66667	4.33333	4.33333	4	5	4.66667	4.66667	4.66667	4.25	4.5	4.625	4.8	1696	0	1	1	3	0	5	5	5	5	4	5	5	5	4	4	4	5	5	5	5	5	3	5	4	3	5	4	5	2
2.04167	3.45833	3.58333	4.3	1.5	3.66667	1	2	2.5	4.16667	3.33333	3.83333	3.16667	4	3.5	3.66667	4.5	4	4.5	4.2	1697	1	3	0	4	1	4	4	4	5	4	4	4	5	4	5	4	5	5	4	4	4	4	4	4	5	5	4	4	1
3.77083	2.625	2.875	2.35833	3.75	4.33333	3	4	2.5	3.16667	2.83333	2	4.33333	1.83333	4	1.33333	1.75	2.33333	2.75	2.6	1698	0	2	0	1	0	2	2	3	3	3	3	4	3	2	3	3	3	1	3	1	3	3	3	1	2	1	2	2	5
3.86667	1.95833	2.29167	3.15625	3.25	3.66667	3.75	4.8	2	2.16667	2.33333	1.33333	2.66667	2	2.33333	2.16667	4	4	2.625	2	1699	0	1	0	5	0	2	2	1	2	3	4	1	4	3	3	1	3	2	4	5	4	3	4	4	4	5	4	3	5
2.4625	3.45833	3.33333	3.55208	3.5	2	2.75	1.6	4.16667	3.66667	3.33333	2.66667	3.83333	3.33333	3.66667	2.5	3.75	3.33333	3.125	4	1700	0	3	1	3	0	4	4	3	5	4	3	3	4	3	1	4	4	3	4	3	3	3	3	4	3	3	5	4	2
2.14583	3.125	3.08333	4.61458	1.5	1.33333	2.75	3	3.66667	3.66667	2.5	2.66667	4.33333	3	2.83333	2.16667	4.5	4.33333	4.625	5	1701	0	2	1	3	1	5	5	5	5	5	4	5	5	5	4	4	5	5	3	5	4	5	4	5	4	5	4	5	3
3.1125	2.45833	4.58333	3.36875	3	4	2.25	3.2	2.16667	2.83333	2.5	2.33333	5	4.33333	4.83333	4.16667	4	5	1.875	2.6	1702	1	2	1	3	0	1	2	2	4	4	1	3	1	1	2	3	2	2	5	5	5	5	5	5	3	5	4	4	3
1.57083	4.5	4.20833	4.51458	1.75	1.33333	1	2.2	4.66667	4.5	4.66667	4.16667	4.83333	3.5	4.16667	4.33333	4.75	4.83333	3.875	4.6	1703	1	3	1	3	1	5	5	4	5	4	5	5	3	4	4	4	4	2	5	5	5	4	5	5	4	5	5	5	3
3.5125	3.125	2.54167	3.11875	2.5	3	4.75	3.8	3.83333	2.16667	3	3.5	2.83333	2.66667	2.33333	2.33333	4	3	2.875	2.6	1704	0	1	1	4	0	2	4	3	3	1	4	2	3	3	3	4	3	1	2	3	3	3	4	3	4	5	4	3	4
1.875	4.16667	4.58333	3.59583	1.25	2	2.25	2	4.33333	4.16667	4.66667	3.5	4.66667	4.66667	4	5	4.25	3.83333	2.5	3.8	1705	1	2	1	1	0	4	4	4	4	3	2	4	3	3	1	3	1	3	4	5	4	3	3	4	4	5	3	5	2
1.73333	4.25	3	3.95833	1.5	1.33333	2.5	1.6	4.5	3.66667	4.5	4.33333	4.33333	2	2.66667	3	4	3.83333	4	4	1706	1	2	1	5	0	5	4	4	4	3	4	4	4	3	4	5	3	5	4	5	3	4	3	4	3	4	4	5	2
2.24167	2.79167	3.75	4.67083	2.25	2.66667	2.25	1.8	3.66667	1.66667	2.83333	3	5	4.16667	4.16667	1.66667	4.5	4.83333	4.75	4.6	1707	1	3	1	3	1	4	4	5	5	5	5	5	5	4	4	5	5	5	4	5	5	5	5	5	5	4	4	5	2
2.29583	2.58333	3.70833	2.71667	2	1.33333	2.25	3.6	2.33333	2.33333	2.33333	3.33333	2.66667	3.66667	4	4.5	2.75	2.66667	3.25	2.2	1708	1	3	1	3	0	1	3	2	2	3	4	3	3	3	3	4	3	3	2	2	4	4	3	1	3	1	3	4	5
1.89583	2.5	3.29167	4.45833	2	1.33333	3.25	1	2.16667	3.66667	1.83333	2.33333	3.5	4.33333	2.5	2.83333	5	3.33333	4.5	5	1709	1	3	1	5	0	5	5	5	5	5	4	4	5	5	4	5	4	5	3	4	3	3	3	4	5	5	5	5	1
2.59167	2.66667	3.16667	3.84792	2.5	2.66667	2	3.2	2.33333	1.83333	3	3.5	4.5	2.5	3.16667	2.5	4.25	3.66667	2.875	4.6	1710	1	1	1	6	1	4	4	5	5	5	3	2	3	3	2	3	4	3	4	4	3	3	4	4	3	5	4	5	3
3.025	2.25	3.04167	3.275	3	3	3.5	2.6	2.5	1.83333	3	1.66667	3.16667	3	3.33333	2.66667	4.75	2	3.75	2.6	1711	1	1	1	2	0	2	1	4	2	4	4	4	4	4	3	5	3	3	1	2	3	1	2	3	4	5	5	5	3
1.60833	3.29167	4.45833	4.18542	1.5	1.33333	2	1.6	4	3.5	2.5	3.16667	4.33333	4.33333	4.33333	4.83333	4.75	4.16667	3.625	4.2	1712	0	3	1	2	0	4	3	5	5	4	3	5	4	4	3	3	3	4	4	5	5	2	5	4	5	5	4	5	2
3.175	2.91667	2.20833	2.92917	1.5	4	4	3.2	3.16667	3.83333	2.33333	2.33333	1.83333	2.5	1.83333	2.66667	3.5	3.16667	2.25	2.8	1713	1	2	1	1	0	3	1	3	3	4	3	1	2	3	3	1	2	3	3	3	4	3	3	3	4	3	4	3	3
2.03333	4.5	3.83333	3.86875	1.75	1.33333	2.25	2.8	4.66667	4.5	4.5	4.33333	3.66667	3.16667	4.66667	3.83333	4.75	4	3.125	3.6	1714	1	1	1	1	0	4	4	4	3	3	4	1	4	3	3	4	3	3	4	4	4	4	4	4	5	5	4	5	3
3.46667	3	2.29167	3.4625	4	3.66667	3	3.2	3.66667	3.33333	1.83333	3.16667	2.5	2	2	2.66667	3.25	5	3	2.6	1715	1	3	1	1	0	2	3	2	3	3	3	4	3	3	3	4	1	3	5	5	5	5	5	5	4	2	3	4	3
3.27083	2.33333	2.70833	3.22917	2.75	2.33333	4	4	2.5	2.83333	2.33333	1.66667	3.5	3.66667	2	1.66667	4	3.16667	3.75	2	1716	1	3	1	4	0	2	2	3	2	1	3	4	3	5	4	4	3	4	4	3	2	3	5	2	3	3	5	5	5
1.45833	2.79167	4.29167	3.64792	2.25	1.33333	1.25	1	1.66667	2.5	4.16667	2.83333	4.5	4.33333	3.83333	4.5	2.5	4.16667	4.125	3.8	1717	0	3	1	6	1	4	3	5	3	4	2	5	5	4	4	4	5	4	4	4	5	4	4	4	3	2	3	2	1
1.3875	4.66667	4.66667	4.12083	1.5	1	1.25	1.8	4.66667	4.83333	4.66667	4.5	4.5	4.83333	4.5	4.83333	4.25	4.33333	3.5	4.4	1718	1	2	1	6	0	4	5	4	5	4	4	4	4	3	3	3	4	3	5	4	4	5	4	4	4	4	4	5	1
2.76667	2.625	2.41667	2.57083	2.75	2.66667	2.25	3.4	1.66667	2	3.33333	3.5	2.33333	2.33333	2.83333	2.16667	1.75	3.33333	2	3.2	1719	1	1	0	1	1	4	4	2	2	4	1	3	4	1	1	2	1	3	3	2	3	5	3	4	2	1	3	1	3
1.48333	4.45833	4	4.21458	2	1.33333	1	1.6	4.66667	4.33333	4.16667	4.66667	4.66667	2.33333	4.33333	4.66667	4.25	3.83333	4.375	4.4	1720	1	1	1	2	1	4	4	5	5	4	5	5	5	3	4	4	4	5	4	3	3	4	5	4	4	5	3	5	1
1.99583	4.125	3.625	4.23125	1.5	2.33333	1.75	2.4	4.5	3.5	3.5	5	3	3.5	4	4	3.5	5	4.625	3.8	1721	0	2	1	5	0	5	3	4	4	3	5	4	5	5	4	5	4	5	5	5	5	5	5	5	4	2	3	5	2
1.49583	4.08333	3.95833	4.12083	1.5	1.33333	1.75	1.4	4.16667	4.16667	4.33333	3.66667	3.66667	3.5	3.83333	4.83333	3.5	4.83333	3.75	4.4	1722	0	2	1	3	0	4	5	5	4	4	4	4	4	3	4	3	4	4	5	4	5	5	5	5	3	3	4	4	2
3.45833	2.33333	2.70833	3.03333	2.75	3.33333	3.75	4	3	2.33333	1.83333	2.16667	3	2.5	2.5	2.83333	2.75	3.33333	3.25	2.8	1723	0	1	1	1	1	3	2	4	2	3	1	4	3	5	3	3	4	3	3	4	3	4	3	3	2	3	3	3	4
3.00417	2.79167	2.5	3.08333	3.25	2.66667	3.5	2.6	2.66667	2.83333	4.16667	1.5	3.66667	2	2.33333	2	4.5	2.33333	3.5	2	1724	1	2	1	5	1	2	2	3	1	2	1	4	4	3	4	4	4	4	3	1	3	2	1	4	4	5	4	5	2
1.25833	4.20833	4.33333	4.34583	1	1.33333	1.5	1.2	4.5	4.66667	4.33333	3.33333	4.83333	4.33333	4.5	3.66667	4.25	3.33333	5	4.8	1725	0	3	1	5	0	5	5	4	5	5	5	5	5	5	5	5	5	5	3	2	3	4	4	4	5	5	3	4	1
2.10417	3.95833	3.79167	3.10417	1.25	3.66667	1.5	2	4.5	4	3.5	3.83333	4.5	4.83333	3.5	2.33333	4.5	2.16667	3.75	2	1726	0	2	1	1	0	1	1	3	3	2	3	4	4	4	4	3	4	4	3	2	1	1	3	3	4	5	4	5	2
2.45833	3.33333	4.04167	3.55417	2.25	3.33333	2.25	2	2.83333	3.66667	2.83333	4	4.16667	3.33333	4.66667	4	3.25	2.16667	5	3.8	1727	0	3	1	3	1	4	3	4	4	4	5	5	5	5	5	5	5	5	3	1	4	3	1	1	4	3	3	3	2
2.59583	2.70833	3.41667	3.23958	1.75	3.33333	3.5	1.8	3.66667	2.5	3.16667	1.5	4.16667	3	3.83333	2.66667	3.75	3.33333	3.875	2	1728	1	3	0	1	1	2	1	3	1	3	4	4	4	4	3	3	5	4	4	3	2	3	4	4	2	4	4	5	3
2.30417	2.58333	2.375	3.7125	2.25	1.66667	3.5	1.8	3.66667	2.33333	1.66667	2.66667	2.5	2.66667	2.16667	2.16667	4.5	3	3.75	3.6	1729	0	1	1	2	0	3	3	4	4	4	4	4	4	3	4	3	3	5	3	3	3	3	3	3	5	3	5	5	2
2.63333	3.875	4.29167	2.17292	1.75	3.33333	3.25	2.2	4.16667	3.66667	3.5	4.16667	4.66667	3.33333	4.5	4.66667	2	1.66667	2.625	2.4	1730	1	2	1	1	0	2	2	2	3	3	3	1	1	3	3	3	4	3	1	3	1	1	3	1	1	3	2	2	2
3.20417	2.95833	2.95833	3.9125	3	3.66667	3.75	2.4	3.33333	2	3.83333	2.66667	2.5	3	4	2.33333	3.5	3	4.75	4.4	1731	0	1	1	5	0	4	5	4	4	5	4	5	5	4	5	5	5	5	3	4	3	2	3	3	3	2	4	5	2
1.825	4.20833	3.625	4.65	2.25	2	1.25	1.8	4.83333	4	3.5	4.5	3.16667	4.16667	3.5	3.66667	4.75	4.5	4.75	4.6	1732	0	2	1	1	0	5	5	3	5	5	5	4	5	5	5	5	4	5	5	5	4	5	4	4	4	5	5	5	3
4.07917	2.54167	3.41667	3.00625	2.75	4.66667	4.5	4.4	3.16667	2.33333	2.5	2.16667	3.66667	3.83333	3.66667	2.5	3	3	2.625	3.4	1733	0	3	1	1	1	3	4	4	3	3	2	2	3	3	4	3	3	1	3	3	2	4	3	3	2	3	3	4	5
1.97917	4.29167	4.75	3.74792	2	1.66667	2.25	2	4.5	4	4.16667	4.5	4.66667	4.83333	4.83333	4.66667	4.25	3.66667	3.875	3.2	1734	1	2	1	6	1	3	2	3	4	4	4	4	4	3	3	5	4	4	4	3	3	4	4	4	4	5	3	5	2
1.57917	4.5	4.33333	3.49583	1.5	1.66667	1.75	1.4	4.83333	4.16667	4.5	4.5	4.83333	4.5	3.5	4.5	2.5	3.83333	3.25	4.4	1735	0	1	1	2	0	5	5	4	4	4	3	5	4	3	3	2	3	3	3	4	4	4	3	5	3	3	2	2	2
2.65	3.91667	4.33333	2.93333	3	3	2	2.6	4.5	4	3.33333	3.83333	4	4	4.66667	4.66667	2.25	3.83333	3.25	2.4	1736	0	3	0	2	0	3	3	2	1	3	3	2	4	4	3	3	3	4	3	4	4	4	4	4	2	3	2	2	3
1.55833	3.66667	3.08333	4.63542	2.25	1.33333	1.25	1.4	4	3.66667	3.66667	3.33333	3.16667	3	3	3.16667	4.75	4.16667	4.625	5	1737	1	3	0	2	0	5	5	5	5	5	5	5	5	5	4	4	5	4	4	5	5	3	4	4	5	5	4	5	2
2.1875	4	4.375	4.625	3.25	2	1.5	2	3.5	3.66667	4.33333	4.5	4.66667	3.66667	4.5	4.66667	5	5	4.5	4	1738	0	3	1	6	0	4	4	5	3	4	4	5	5	4	4	5	5	4	5	5	5	5	5	5	5	5	5	5	2
1.99583	3.125	2.25	4.5125	1.5	2.33333	1.75	2.4	2.33333	2.83333	3.5	3.83333	2.83333	2.33333	1.83333	2	5	4	4.25	4.8	1739	0	1	0	2	0	5	5	4	5	5	4	5	5	4	3	4	5	4	3	5	5	5	3	3	5	5	5	5	2
3.37917	2.41667	2.29167	2.43958	4.5	1.66667	3.75	3.6	3	2.66667	1.66667	2.33333	2.66667	2.16667	2.83333	1.5	2.5	2.33333	2.125	2.8	1740	1	1	0	3	0	3	2	3	3	3	3	3	1	3	2	1	1	3	2	3	2	1	3	3	4	1	2	3	4
1.52083	4.54167	3.70833	4.66042	1.75	1.33333	2	1	4.5	4.16667	4.66667	4.83333	3.5	3.33333	3.5	4.5	4.5	4.66667	4.875	4.6	1741	1	1	1	3	0	5	4	5	5	4	5	5	5	4	5	5	5	5	5	5	5	4	5	4	4	5	4	5	1
2.60833	2.58333	2.41667	3.90833	2.25	3.33333	2.25	2.6	2.66667	1.5	3.5	2.66667	1.83333	2.66667	2.16667	3	4.5	3.33333	4	3.8	1742	1	3	0	5	0	4	3	4	4	4	4	4	4	4	5	3	4	4	3	3	3	4	4	3	4	5	5	4	3
2.61667	4.45833	4.79167	3.58542	2.25	3.66667	1.75	2.8	4.16667	4.33333	4.66667	4.66667	5	4.83333	4.5	4.83333	3.75	3.66667	3.125	3.8	1743	0	1	0	1	0	4	4	4	4	3	3	4	2	3	4	3	4	2	3	3	4	4	4	4	3	5	4	3	4
1.55833	4.5	4.16667	3.925	1.25	1.33333	1.25	2.4	4.66667	4.5	4.66667	4.16667	4.66667	4.5	4.16667	3.33333	4.25	4.5	4.75	2.2	1744	0	2	1	5	0	1	2	3	2	3	4	5	5	5	5	5	4	5	5	5	5	4	4	4	5	5	4	3	2
1.34167	2.375	2.45833	4.83542	1.25	1.66667	1.25	1.2	2	2.16667	2.83333	2.5	2.16667	2.66667	3	2	5	4.66667	4.875	4.8	1745	0	2	1	1	0	5	5	5	4	5	5	5	5	4	5	5	5	5	4	5	5	5	5	4	5	5	5	5	2
1.97083	4.41667	4.54167	4.02292	2.25	1.33333	2.5	1.8	3.83333	4.5	4.33333	5	4.66667	3.83333	4.83333	4.83333	4.75	3.16667	4.375	3.8	1746	0	1	1	3	0	4	4	5	3	3	5	4	5	4	4	5	4	4	3	3	3	3	4	3	5	5	4	5	2
2.32083	2.91667	3.33333	3.36042	1.75	3.33333	2	2.2	3	2.33333	3.66667	2.66667	3.33333	3.16667	4.33333	2.5	3	3.66667	3.375	3.4	1747	0	2	1	6	1	3	4	3	3	4	3	3	4	3	3	4	3	4	3	3	5	3	4	4	2	3	3	4	2
1.83333	4.33333	4	4.36875	2	1.33333	2	2	4.83333	4.5	4.33333	3.66667	4.5	4	3.66667	3.83333	4.25	4	4.625	4.6	1748	0	1	0	4	0	5	4	5	4	5	4	5	5	5	4	5	4	5	3	5	5	4	3	4	3	5	4	5	2
3.59167	2.54167	3.625	3.5875	3.5	3.66667	4	3.2	3	2.33333	2.83333	2	2.66667	4.66667	2.33333	4.83333	4.25	4.5	3	2.6	1749	1	2	1	3	0	3	3	2	2	3	4	3	3	2	3	3	3	3	4	4	5	4	5	5	4	5	4	4	3
2.0375	4	3.41667	3.80417	1.5	3	2.25	1.4	4.5	4.33333	4	3.16667	4	3.33333	3.5	2.83333	3.5	3.16667	3.75	4.8	1750	0	1	0	5	0	5	4	5	5	5	4	4	4	3	5	3	3	4	3	3	3	3	3	4	2	5	3	4	2
2.45833	2.91667	3.33333	2.62292	2	1.33333	4.5	2	2.16667	3.83333	3.16667	2.5	4.83333	3.83333	2.16667	2.5	2.75	3.66667	1.875	2.2	1751	1	1	0	1	0	3	2	3	1	2	1	2	2	1	2	3	3	1	4	4	3	3	5	3	2	3	3	3	2
2.45417	3.16667	3.375	3.16042	3	3.66667	1.75	1.4	4.33333	3.83333	3.16667	1.33333	4	3	3.16667	3.33333	3.25	2.66667	3.125	3.6	1752	0	3	0	5	0	4	4	4	1	5	4	1	4	3	4	3	3	3	3	1	4	1	3	4	3	5	3	2	1
1.38333	4.70833	4.54167	4.45208	1.75	1.33333	1.25	1.2	4.5	5	4.83333	4.5	5	4	4.5	4.66667	5	4.33333	3.875	4.6	1753	1	1	1	6	0	4	4	5	5	5	4	4	3	4	3	4	4	5	5	3	5	4	5	4	5	5	5	5	1
2.53333	2.29167	3.41667	3.67083	2.75	1.33333	3.25	2.8	2.83333	2.33333	2.5	1.5	4	2.83333	2.66667	4.16667	4	4.33333	2.75	3.6	1754	0	2	1	3	0	4	3	4	4	3	3	1	3	2	4	3	4	2	4	5	5	3	4	5	4	5	3	4	3
2.3375	3.625	4.45833	4.59375	2.75	2	3	1.6	3.83333	4.16667	2.66667	3.83333	4.83333	4.33333	4.16667	4.5	4.5	4.5	4.375	5	1755	1	1	0	3	0	5	5	5	5	5	4	5	4	4	5	4	4	5	4	3	5	5	5	5	4	5	4	5	1
2.9125	2.625	3.45833	3.85	3.25	2	4	2.4	4	2.16667	2	2.33333	5	3	2.33333	3.5	3.75	3.5	3.75	4.4	1756	0	3	1	6	0	5	5	4	4	4	3	3	5	4	4	4	4	3	3	4	3	4	4	3	3	4	3	5	3
2.65833	2.875	3.79167	3.26875	2.5	1.33333	3	3.8	2.33333	4	1.66667	3.5	3.83333	2.33333	4.83333	4.16667	4.5	2.5	2.875	3.2	1757	1	1	1	1	1	3	4	3	3	3	3	1	4	3	3	3	2	4	2	2	3	3	3	2	4	5	4	5	3
1.94583	4.58333	4.29167	4.67708	1.75	3.33333	1.5	1.2	4.33333	4.5	4.5	5	3.16667	5	4.66667	4.33333	4.75	4.33333	4.625	5	1758	1	1	1	3	1	5	5	5	5	5	5	5	4	5	4	4	5	5	4	5	4	4	5	4	5	5	4	5	2
1.79583	3.91667	3.16667	4.29167	1.5	1.33333	2.75	1.6	4.16667	3.5	3.33333	4.66667	2.66667	3.5	2	4.5	3	4.66667	4.5	5	1759	1	1	1	6	1	5	5	5	5	5	5	4	4	4	4	5	5	5	4	4	5	5	5	5	2	3	3	4	3
3.125	3.25	4	4.02292	3.5	3	2	4	3.66667	2.33333	3.83333	3.16667	4.83333	4.33333	3.16667	3.66667	4.25	4.66667	4.375	2.8	1760	0	2	1	3	1	3	3	1	4	3	5	5	3	4	5	5	5	3	5	5	5	4	4	5	5	5	4	3	5
1.30833	4.16667	4.66667	4.25417	1.25	1.33333	1.25	1.4	4.33333	3.83333	4.33333	4.16667	5	4	5	4.66667	4.5	4.66667	3.25	4.6	1761	0	2	1	6	0	5	5	4	4	5	3	5	3	1	4	3	3	4	5	4	4	5	5	5	5	5	4	4	1
1.72917	4.16667	4.33333	3.49583	2.75	1.66667	1.5	1	4.16667	3.83333	4.66667	4	4.83333	4.5	3.66667	4.33333	3.5	4.33333	2.75	3.4	1762	0	1	1	3	0	3	4	4	3	3	3	3	1	3	4	2	3	3	4	4	5	4	5	4	4	4	4	2	1
2.94583	3.33333	3.25	3.18125	3.5	3.33333	2.75	2.2	4	2.16667	3.83333	3.33333	3.33333	3.33333	3.5	2.83333	2.75	3	4.375	2.6	1763	1	1	1	1	0	3	3	3	2	2	4	4	5	4	5	4	5	4	3	3	3	3	3	3	3	3	3	2	3
1.91667	3.875	3.54167	3.94792	2	1.66667	2	2	4.33333	4	4.33333	2.83333	4.83333	4	2	3.33333	4.75	2.66667	4.375	4	1764	1	3	0	5	0	5	4	4	3	4	4	5	3	5	4	5	4	5	3	3	2	3	3	2	5	5	5	4	2
2.42083	3.16667	2.75	4.10417	3.75	1.33333	2	2.6	3.5	3.83333	2.66667	2.66667	2	2.83333	2.33333	3.83333	4.5	4.16667	3.75	4	1765	1	1	1	5	0	4	3	3	5	5	4	5	4	4	3	2	4	4	4	4	4	4	5	4	5	5	4	4	3
2.79583	3.66667	3.04167	4.60833	3	3.33333	2.25	2.6	2.66667	4.66667	4	3.33333	2.83333	3.33333	2.83333	3.16667	4.75	4.33333	4.75	4.6	1766	0	1	0	2	0	4	5	4	5	5	4	5	4	5	5	5	5	5	5	4	5	4	4	4	4	5	5	5	2
3.50417	2.25	3.5	2.65	3	4.66667	2.75	3.6	1.5	3	2	2.5	3.83333	4.16667	3.66667	2.33333	3	3	3	1.6	1767	1	3	0	1	1	1	2	2	1	2	4	4	3	3	3	1	3	3	3	3	3	3	3	3	3	2	4	3	3
1.54167	4.83333	4.66667	3.99375	2.25	1.66667	1.25	1	4.83333	4.83333	4.66667	5	4.5	4.83333	4.83333	4.5	3	4.5	3.875	4.6	1768	0	2	1	5	1	5	4	4	5	5	4	4	4	4	4	3	4	4	4	5	4	4	5	5	2	4	3	3	1
2.9	3	3.375	3.54167	3	4	3	1.6	2.5	3.16667	4.5	1.83333	4	4.33333	2.16667	3	4	2.66667	3.5	4	1769	0	3	1	4	1	3	4	3	5	5	4	2	5	3	3	3	5	3	3	2	3	4	3	1	4	5	3	4	2
2.56667	4.04167	3.33333	2.84583	3.5	1.66667	2.5	2.6	4.83333	3.83333	4	3.5	3.83333	3.33333	2.66667	3.5	2.25	3.83333	2.5	2.8	1770	1	1	1	4	1	4	3	2	3	2	3	2	3	1	3	3	3	2	3	4	4	4	4	4	2	2	3	2	3
1.3625	4.79167	4.375	4.52292	1.5	1	1.75	1.2	4.33333	4.83333	5	5	4.83333	3.83333	4.66667	4.16667	4	4.66667	4.625	4.8	1771	1	1	1	2	0	4	5	5	5	5	5	5	5	5	4	5	4	4	4	4	5	5	5	5	4	5	4	3	1
1.83333	3.08333	4.33333	3.39583	2	2.33333	1	2	4.33333	2.66667	2.33333	3	4.5	4.5	4.5	3.83333	3	3.33333	4.25	3	1772	1	1	1	4	1	3	3	2	4	3	4	5	4	4	5	4	4	4	3	3	3	4	4	3	4	1	4	3	2
1.73333	3.79167	4.625	4.56875	1	2.33333	2	1.6	4.16667	2.66667	4.83333	3.5	4.5	4.83333	5	4.16667	5	5	3.875	4.4	1773	1	2	1	6	1	5	4	4	5	4	4	4	4	4	4	3	4	4	5	5	5	5	5	5	5	5	5	5	1
3.75417	2.25	2.70833	3.05	3.5	4.66667	3.25	3.6	2.5	1.5	2.83333	2.16667	2.83333	3.66667	2.5	1.83333	3	4	3	2.2	1774	1	1	0	3	0	3	2	2	1	3	4	4	3	3	3	4	1	2	5	4	3	5	3	4	3	3	3	3	4
3.34167	3.04167	2.375	2.675	3.25	1.66667	4.25	4.2	3.33333	3.33333	3.83333	1.66667	1.83333	2.33333	3	2.33333	2.25	3	4.25	1.2	1775	1	1	1	1	0	1	1	1	1	2	5	5	3	4	4	4	5	4	2	3	3	2	4	4	2	3	3	1	5
2.65417	2.66667	3.125	2.64167	3.25	1.66667	2.5	3.2	3	2.33333	2.5	2.83333	4.33333	3	3.33333	1.83333	3.25	2.16667	2.75	2.4	1776	1	3	0	6	1	1	3	3	2	3	3	1	3	4	3	3	2	3	3	2	3	1	3	1	3	5	3	2	3
2.42083	2.75	3.04167	3.50833	3.25	3.33333	1.5	1.6	2.83333	2.16667	2.16667	3.83333	3	3.66667	3.33333	2.16667	3.25	3.83333	2.75	4.2	1777	0	1	1	4	1	4	3	4	5	5	3	3	3	3	3	2	3	2	5	4	3	4	3	4	4	4	3	2	2
3.2875	3	4.25	3.36667	3	4	3.75	2.4	3.83333	3.33333	2.66667	2.16667	4.5	3.5	5	4	4	3.16667	3.5	2.8	1778	0	3	1	6	0	3	3	3	3	2	3	3	5	3	3	3	4	4	2	4	3	3	3	4	3	5	3	5	3
1.54167	4.5	4.5	4.59167	1.5	1.66667	2	1	4.33333	4.5	4.5	4.66667	4.33333	4.66667	4.33333	4.66667	4.75	4.66667	4.75	4.2	1779	1	3	1	2	0	4	4	4	4	5	5	4	4	5	5	5	5	5	5	5	4	4	5	5	5	5	4	5	1
2.1125	3.66667	3.33333	3.89792	2	2	2.25	2.2	3.16667	4	4.83333	2.66667	4.33333	2.83333	4.16667	2	4.25	4.16667	3.375	3.8	1780	0	1	1	2	1	3	5	4	3	4	4	4	4	1	3	4	4	3	4	4	4	4	4	5	4	4	4	5	2
3.23333	3.91667	3.20833	2.64583	2.5	4.33333	3.5	2.6	3.66667	3.83333	4	4.16667	2.5	3.16667	3.66667	3.5	3	2.83333	2.75	2	1781	0	2	1	2	0	2	2	4	1	1	3	3	4	2	1	2	4	3	1	3	3	3	4	3	2	5	3	2	2
1.3125	4.54167	4.79167	4.4125	2	1	1.25	1	4.83333	4.33333	4.83333	4.16667	4.83333	4.66667	4.83333	4.83333	4.5	4	4.75	4.4	1782	1	1	1	6	0	4	5	4	4	5	5	4	5	4	5	5	5	5	4	3	4	5	4	4	4	5	4	5	1
2.73333	3.16667	4.33333	4.27292	2	2.33333	3	3.6	4	2.16667	3.33333	3.16667	4.5	4	4.83333	4	4.5	3.66667	4.125	4.8	1783	1	2	1	1	1	5	4	5	5	5	4	5	3	4	4	4	5	4	4	4	4	3	3	4	4	5	4	5	3
2.36667	3.95833	2.83333	3.39583	1.75	2.66667	2.25	2.8	4.33333	4	4.16667	3.33333	3.16667	3.16667	2.66667	2.33333	3.5	4.83333	3.25	2	1784	1	2	1	5	0	1	1	3	3	2	3	4	3	3	3	3	4	3	5	5	5	4	5	5	3	4	4	3	3
2.97917	2.16667	2.79167	3.11042	2	2.66667	4.25	3	2	2.66667	2.33333	1.66667	3.16667	2.83333	2.5	2.66667	3.5	3.16667	2.375	3.4	1785	1	2	0	2	1	3	3	3	3	5	4	2	3	3	1	2	3	1	4	4	4	1	3	3	3	5	4	2	3
2.6375	4.08333	4.16667	3.03542	2.5	3	3.25	1.8	4.33333	4.33333	3.33333	4.33333	3.5	3.83333	4.66667	4.66667	3	3.16667	2.375	3.6	1786	1	3	1	2	0	4	2	4	4	4	3	2	3	3	3	1	3	1	4	3	2	3	3	4	4	3	3	2	2
2.02917	3.33333	4.08333	4.59792	1.25	3.66667	2	1.2	2.16667	4.16667	4	3	4.5	4.33333	4.33333	3.16667	5	4.16667	4.625	4.6	1787	1	2	1	1	1	4	5	5	5	4	4	5	5	4	5	4	5	5	4	5	5	3	4	4	5	5	5	5	1
2.27917	4	4.16667	4.43958	1.75	2.66667	2.5	2.2	4.5	2.66667	4.5	4.33333	4.83333	4.5	4	3.33333	5	4.33333	3.625	4.8	1788	1	3	1	6	0	5	5	4	5	5	4	4	3	3	3	5	4	3	4	4	4	5	4	5	5	5	5	5	2
2.01667	2.75	2.91667	2.91667	2.25	1.66667	1.75	2.4	2.5	3	2.83333	2.66667	3	2.16667	3.33333	3.16667	2.25	2.66667	3.75	3	1789	0	3	1	3	0	3	3	3	3	3	4	4	4	4	3	3	4	4	3	3	2	3	3	2	3	1	3	2	3
3.12917	2.95833	3.08333	2.24167	2.5	3.66667	3.75	2.6	2.16667	2.5	4.16667	3	3.5	2.83333	3	3	2.5	2.16667	2.5	1.8	1790	0	1	1	4	0	1	1	2	2	3	1	3	3	3	4	3	1	2	2	1	3	3	3	1	3	3	2	2	2
1.65417	3.95833	3.29167	3.325	1.5	1.66667	2.25	1.2	4.83333	3	4.66667	3.33333	3.66667	2.66667	3.16667	3.66667	2.25	3	4.25	3.8	1791	0	1	1	3	1	4	4	4	4	3	4	4	4	4	4	5	5	4	3	4	2	3	4	2	2	1	3	3	1
3.3375	2.875	2.41667	2.75833	2.5	4	3.25	3.6	3.33333	3	3	2.16667	2.83333	2.16667	2.33333	2.33333	2.25	3.33333	2.25	3.2	1792	0	2	1	4	0	4	2	4	4	2	3	1	3	1	3	3	1	3	3	3	3	4	3	4	2	1	4	2	3
2.7	2.91667	2.375	3.11875	3	2	3	2.8	2.33333	3.16667	3	3.16667	2.16667	2.16667	2.66667	2.5	2.75	4	3.125	2.6	1793	0	3	0	6	0	2	1	3	4	3	3	4	3	3	3	3	1	5	4	4	4	5	4	3	4	3	3	1	3
2.60833	2.75	4.5	2.71667	2.25	2.33333	2.25	3.6	3	2.33333	2.33333	3.33333	4	4.33333	4.83333	4.83333	2.5	4.66667	1.5	2.2	1794	1	2	1	4	1	2	2	3	2	2	2	2	1	3	1	1	1	1	5	4	5	5	5	4	2	3	3	2	5
2.40417	2.91667	2.25	3.03958	2.75	2.66667	3	1.2	2.5	4	1.83333	3.33333	2.5	2.66667	2	1.83333	3.75	2.33333	2.875	3.2	1795	0	1	1	3	1	3	2	3	4	4	3	3	2	3	3	3	3	3	3	3	3	1	3	1	3	5	4	3	2
2.85417	3.75	4.04167	4.63958	3	2.66667	2.75	3	4.33333	3.33333	3.33333	4	4.66667	4.33333	3.83333	3.33333	5	4.83333	4.125	4.6	1796	0	2	1	2	1	5	4	5	5	4	5	4	4	5	3	4	5	3	4	5	5	5	5	5	5	5	5	5	3
2.17917	2.75	4.125	3.14167	2.75	1.66667	1.5	2.8	2.83333	2.66667	3.33333	2.16667	4.5	4	4.16667	3.83333	2.75	2.66667	3.75	3.4	1797	0	2	1	1	0	5	3	3	3	3	3	2	4	4	4	4	4	5	2	2	3	3	3	3	2	2	3	4	2
3.34583	3.29167	4.41667	3.79167	2.75	3.33333	3.5	3.8	4	1.83333	3.16667	4.16667	4.33333	4.5	4.16667	4.66667	3.75	4.16667	4.25	3	1798	0	1	1	6	0	3	2	3	4	3	3	5	4	5	4	4	5	4	3	5	4	5	4	4	4	5	3	3	3
2.54583	3.54167	3	3.94167	1.5	3.33333	1.75	3.6	4.33333	2.66667	4.16667	3	2.83333	3.16667	3.5	2.5	3.75	4.16667	3.25	4.6	1799	1	1	1	3	1	5	5	5	4	4	1	4	4	3	3	3	5	3	4	3	4	5	5	4	4	5	4	2	2
1.49583	3.79167	3.66667	4.56667	1.75	1.33333	1.5	1.4	4.33333	2.5	4.33333	4	3.83333	3.16667	4.5	3.16667	5	4.66667	4	4.6	1800	1	3	1	6	0	5	4	5	4	5	4	3	4	4	5	5	4	3	4	5	4	5	5	5	5	5	5	5	2
2.12917	2.91667	3.45833	3.3375	2.25	1.66667	2	2.6	2.33333	3.83333	2.5	3	3.5	3.33333	3.33333	3.66667	4.5	2.5	2.75	3.6	1801	0	1	1	6	1	3	4	4	3	4	3	2	2	4	3	3	3	2	3	3	3	1	1	4	5	5	3	5	3
2.375	4.54167	4.625	4.35833	1.25	3	3.25	2	4.83333	3.66667	4.83333	4.83333	4.5	4.5	4.66667	4.83333	4	4.33333	4.5	4.6	1802	1	2	0	6	1	4	5	5	4	5	4	5	5	4	4	5	4	5	5	4	5	4	4	4	4	5	3	4	3
3.47917	2.375	4.45833	3.37083	3.25	3.66667	5	2	3.5	1.5	2.83333	1.66667	4.83333	4.66667	3.83333	4.5	4.25	2.83333	3	3.4	1803	0	1	0	5	1	3	3	4	3	4	3	3	4	3	3	3	3	2	3	3	3	1	3	4	4	4	4	5	2
1.41667	3.83333	3.875	4.18125	1.75	1.66667	1.25	1	2.83333	4.16667	4	4.33333	4.16667	3.83333	4.16667	3.33333	4.25	4	4.875	3.6	1804	1	2	1	6	1	4	3	4	4	3	5	5	5	5	4	5	5	5	3	5	4	4	4	4	4	5	4	4	1
3.65	2.375	2.79167	2.73125	3.5	4	3.5	3.6	2	2.16667	3	2.33333	2.66667	2.83333	2.83333	2.83333	2.75	3	3.375	1.8	1805	1	2	1	1	1	2	1	2	2	2	3	4	3	3	3	3	4	4	3	2	3	3	4	3	3	4	2	2	3
2.14583	3.375	4.54167	4.34792	1.75	2.33333	2.5	2	3.66667	2.83333	4.16667	2.83333	4.66667	4.83333	4.16667	4.5	4.75	4.66667	3.375	4.6	1806	0	1	0	1	0	5	4	5	5	4	3	4	3	4	4	4	4	1	5	5	4	5	4	5	4	5	5	5	2
3.0125	2.58333	3.20833	3.75417	3.5	4	1.75	2.8	3.16667	3.5	1.5	2.16667	2.33333	3	3	4.5	4.75	4.66667	4	1.6	1807	1	1	1	3	0	1	1	2	3	1	5	4	5	3	4	3	4	4	5	5	5	5	4	4	4	5	5	5	3
2.1	3.875	3.29167	4.0625	2.5	3	1.5	1.4	3.66667	4	4.33333	3.5	3.83333	3.66667	3.33333	2.33333	4.25	4.5	4.5	3	1808	1	3	1	2	0	2	4	3	3	3	4	4	5	4	5	4	5	5	3	5	5	4	5	5	4	5	3	5	1
1.43333	4.58333	4.45833	4.77292	1.75	1.33333	1.25	1.4	4.5	4.83333	4.5	4.5	4.66667	4.66667	4.16667	4.33333	4.75	4.66667	4.875	4.8	1809	1	1	1	2	0	5	5	5	5	4	4	5	5	5	5	5	5	5	4	5	5	5	5	4	4	5	5	5	1
1.40417	4.79167	4.625	4.375	1.25	1.66667	1.5	1.2	5	4.5	4.83333	4.83333	5	4.66667	4.66667	4.16667	3.5	4.5	4.5	5	1810	1	1	1	3	1	5	5	5	5	5	4	5	5	5	5	3	5	4	5	4	4	5	4	5	3	3	5	3	1
1.76667	4.66667	3.66667	3.80833	2.5	1.66667	1.5	1.4	4.83333	4.5	4.66667	4.66667	2.83333	4.16667	4.16667	3.5	4.25	2.83333	4.75	3.4	1811	1	2	1	2	0	4	3	4	3	3	5	5	5	4	5	5	5	4	3	3	3	2	3	3	5	5	4	3	1
3.19583	2.83333	2.875	4.44583	2.75	3.33333	3.5	3.2	2.33333	2.33333	4	2.66667	3	4.16667	2.16667	2.16667	4.5	4.33333	4.75	4.2	1812	1	2	0	5	0	4	3	4	5	5	5	5	5	3	5	5	5	5	4	4	4	5	4	5	4	5	4	5	3
1.3125	4.5	4.58333	4.43333	1.25	2	1	1	4.16667	4.16667	4.83333	4.83333	4	4.83333	4.83333	4.66667	4.75	4.33333	4.25	4.4	1813	1	1	1	6	0	4	5	5	3	5	4	4	5	4	4	5	5	3	4	5	5	4	4	4	4	5	5	5	1
1.63333	3.04167	2.41667	4.40625	1.25	1.33333	1.75	2.2	2.83333	2.16667	3.66667	3.5	2.16667	3.33333	2	2.16667	4.5	4.5	4.625	4	1814	0	1	1	6	1	4	5	4	3	4	5	5	5	4	5	4	5	4	4	4	5	5	5	4	4	5	4	5	2
2.91667	3	3.33333	4.66875	3.25	1.66667	2.75	4	2.16667	2.5	2.66667	4.66667	3	3.66667	3.33333	3.33333	4.5	4.5	4.875	4.8	1815	0	1	1	2	0	4	5	5	5	5	5	5	5	5	4	5	5	5	5	4	5	5	4	4	4	5	4	5	5
2.825	2.25	3	2.32917	2.5	3	2	3.8	2.66667	2.5	2.66667	1.16667	3.66667	2.33333	3.66667	2.33333	2.75	2.16667	2	2.4	1816	0	2	1	1	0	2	2	3	2	3	3	2	2	1	1	3	1	3	3	1	3	4	1	1	4	2	2	3	3
1.92917	3.75	3.70833	4.04375	2.25	1.66667	2	1.8	3.66667	4.16667	4.5	2.66667	4	2.66667	4	4.16667	3.25	3.5	4.625	4.8	1817	1	3	1	6	0	5	5	4	5	5	4	4	5	5	5	5	4	5	3	4	3	4	3	4	3	3	4	3	2
2.84167	3.66667	4.41667	4.79375	3.25	2.66667	3.25	2.2	2.83333	2.5	4.83333	4.5	4.33333	4.5	4.33333	4.5	5	4.5	4.875	4.8	1818	0	3	1	2	1	5	5	5	4	5	5	5	5	5	5	5	5	4	4	5	5	5	4	4	5	5	5	5	3
3.50417	3.875	3.375	2.87083	3.5	2.66667	4.25	3.6	4.33333	3	4.66667	3.5	2.66667	3.33333	3.5	4	3.25	2.83333	2	3.4	1819	0	3	0	2	0	3	4	4	4	2	1	2	3	3	1	2	1	3	3	4	3	3	3	1	3	4	3	3	4
1.62917	4.125	3.54167	2.77917	2	1.66667	1.25	1.6	4.33333	4.33333	4.33333	3.5	3.16667	4	2.5	4.5	2.5	2.66667	3.75	2.2	1820	1	2	1	1	1	1	2	3	2	3	4	5	3	4	4	4	2	4	3	3	3	3	3	1	2	2	3	3	2
1.91667	4.29167	4.41667	3.09375	2.75	1.66667	1.25	2	4.33333	3.66667	4.66667	4.5	4.66667	4.66667	3.83333	4.5	2.5	4	3.875	2	1821	0	3	1	6	1	1	3	2	1	3	3	4	4	4	4	3	4	5	4	3	4	5	4	4	2	2	3	3	1
2.55417	3.75	4.125	2.80208	3.25	1.66667	2.5	2.8	4.33333	2.66667	4.83333	3.16667	3	4	4.83333	4.66667	3.25	2.83333	3.125	2	1822	1	2	1	6	1	1	2	2	2	3	4	4	4	3	3	1	3	3	3	3	3	4	1	3	3	2	3	5	3
2.80833	3.625	3.29167	3.72292	2.75	4.33333	1.75	2.4	2.5	3.83333	4.66667	3.5	3.33333	3.16667	3.5	3.16667	3.75	4.16667	3.375	3.6	1823	0	3	1	3	0	2	5	4	4	3	4	4	4	1	3	3	4	4	4	5	4	4	4	4	4	5	3	3	2
1.92083	4.04167	4.41667	3.62708	1.25	1.33333	3.5	1.6	4.83333	3.33333	4.83333	3.16667	4.66667	4.33333	4.16667	4.5	3.75	3.83333	3.125	3.8	1824	0	2	1	4	0	4	3	4	4	4	4	3	3	4	3	3	2	3	3	3	4	5	4	4	2	3	5	5	2
1.95417	3.29167	3.04167	3.34375	2.5	2.66667	1.25	1.4	3.16667	2	4.33333	3.66667	2.5	3	3.33333	3.33333	3.75	3	2.625	4	1825	0	2	1	6	0	4	4	4	4	4	3	2	3	3	4	3	1	2	4	3	1	4	3	3	4	5	3	3	3
2.37917	2.95833	3.375	3.2875	2	1.66667	4.25	1.6	3.66667	2.33333	3.66667	2.16667	3.33333	4	1.83333	4.33333	3.25	4.5	3	2.4	1826	1	1	1	5	1	2	3	3	1	3	4	2	3	3	3	3	2	4	5	5	3	5	5	4	3	3	3	4	2
1.7125	2.25	2.70833	4.8125	1.5	2	1.75	1.6	2.16667	2.5	3	1.33333	2.66667	3.83333	2	2.33333	5	4.5	4.75	5	1827	1	2	0	4	1	5	5	5	5	5	5	5	5	4	4	5	5	5	4	5	4	5	5	4	5	5	5	5	2
1.9	4.20833	3.91667	3.26875	2	2	2	1.6	3.5	4.16667	4.66667	4.5	4.5	3.33333	4	3.83333	2.5	4	3.375	3.2	1828	1	1	1	5	0	3	3	3	4	3	3	3	4	3	3	3	3	5	4	3	4	5	4	4	3	1	3	3	2
1.48333	3.04167	3.29167	3.29583	1	1.33333	2	1.6	3.16667	2.16667	5	1.83333	3.66667	4	2.83333	2.66667	3	3.83333	2.75	3.6	1829	1	2	1	4	0	4	4	3	3	4	3	3	1	3	3	3	3	3	3	3	5	4	5	3	2	4	3	3	2
1.2875	4.54167	4.375	4.39375	1.25	1	1.5	1.4	4.5	4.66667	4.66667	4.33333	4.5	4.33333	4.66667	4	4	4.5	4.875	4.2	1830	1	3	1	4	1	3	5	4	4	5	5	5	5	4	5	5	5	5	3	4	5	5	5	5	4	5	3	4	2
2.35	4.5	4.16667	4.41875	1.5	2	3.5	2.4	4.16667	4.66667	4.66667	4.5	4.5	3.66667	4.5	4	4.5	4	4.375	4.8	1831	1	2	0	4	1	4	5	5	5	5	4	4	4	4	5	5	5	4	4	3	5	4	4	4	4	5	4	5	3
1.71667	3.25	3.25	4.64792	1.5	1.66667	1.5	2.2	2.66667	3.33333	3.16667	3.83333	3.83333	2.83333	3.33333	3	5	4.66667	4.125	4.8	1832	1	3	1	6	1	5	5	4	5	5	5	4	4	4	4	3	4	5	5	5	5	4	5	4	5	5	5	5	3
2.64167	2.70833	3	2.85625	2	3.66667	2.5	2.4	3.5	2.66667	2.5	2.16667	2.16667	2.33333	4	3.5	3.25	3	2.375	2.8	1833	0	1	1	2	1	3	4	4	2	1	3	3	3	2	3	1	1	3	3	1	4	4	3	3	4	4	3	2	2
3.10833	1.95833	2	3.23125	3.25	3.33333	3.25	2.6	2.66667	1.66667	1.83333	1.66667	2	2.16667	1.83333	2	3.75	3.5	3.875	1.8	1834	0	3	1	1	0	1	1	3	1	3	4	4	4	3	5	4	4	3	3	3	4	4	4	3	4	3	3	5	2
2.80833	3.33333	2.91667	4.05	2	4.33333	3.5	1.4	2.5	4.33333	2.16667	4.33333	2.66667	2	3.66667	3.33333	4.75	3.5	4.75	3.2	1835	0	1	1	5	0	3	4	3	3	3	5	5	5	4	5	5	5	4	5	2	5	1	4	4	4	5	5	5	1
2.86667	3.25	3.70833	2.33542	2.75	2.66667	2.25	3.8	4.33333	1.83333	3.5	3.33333	3.33333	3.33333	4.33333	3.83333	2.75	1.66667	3.125	1.8	1836	0	3	1	2	1	2	1	2	2	2	3	2	3	3	3	3	5	3	1	3	1	1	3	1	3	3	3	2	3
2.45	4.45833	4.66667	3.32292	2	2	3	2.8	4.33333	4	4.83333	4.66667	4.66667	4.66667	4.33333	5	2.5	2.66667	4.125	4	1837	0	2	0	6	1	5	3	4	4	4	3	4	5	3	4	5	4	5	3	3	3	1	3	3	3	3	2	2	3
2.42917	3.625	4.04167	4.55625	2.25	1.66667	3	2.8	4.33333	2.66667	3.5	4	3.83333	3.83333	4.33333	4.16667	5	4.5	4.125	4.6	1838	0	3	1	5	0	4	5	5	5	4	3	5	4	5	4	5	4	3	5	5	4	4	5	4	5	5	5	5	3
1.66667	3.91667	4.25	2.68333	2.25	1.66667	1.75	1	3.66667	3	4.5	4.5	4.83333	3.83333	4.66667	3.66667	2.75	2.83333	1.75	3.4	1839	0	1	1	2	0	3	4	3	4	3	1	3	3	1	1	1	2	2	3	3	1	3	3	4	3	2	3	3	1
2.87917	2.66667	4.20833	2.91458	2.75	1.66667	3.5	3.6	2	2.33333	2.83333	3.5	3.5	4.16667	4.83333	4.33333	2.25	2.83333	2.375	4.2	1840	0	3	1	2	0	4	5	3	4	5	4	3	1	3	1	1	3	3	3	4	3	3	1	3	2	3	3	1	3
3.5375	2.91667	2.33333	3.00625	3.25	4	3.5	3.4	2.33333	3.66667	2.33333	3.33333	2.5	2.5	2	2.33333	4.25	2.5	2.875	2.4	1841	1	1	0	4	0	1	1	3	4	3	3	4	3	3	3	3	3	1	3	2	4	2	1	3	5	5	3	4	3
3.2125	3.08333	2.66667	3.24167	2.25	3	4	3.6	2.66667	2.66667	4	3	2.33333	4	1.83333	2.5	4.5	2.66667	3	2.8	1842	1	2	1	3	1	3	2	4	2	3	3	3	3	3	3	3	3	3	2	1	3	2	4	4	4	5	4	5	5
2.175	3.33333	4.33333	3.3375	2.75	2	2.75	1.2	4	3.66667	3	2.66667	4	4.5	4.66667	4.16667	3.75	3	2	4.6	1843	0	3	1	5	1	4	5	4	5	5	3	1	1	1	1	3	4	2	3	3	3	1	4	4	2	5	4	4	1
3.9375	2.04167	2.33333	3.99792	4	4	3.75	4	2.33333	2	1.83333	2	3	2.5	2.16667	1.66667	4.75	4.66667	2.375	4.2	1844	0	1	1	1	1	5	2	5	4	5	3	3	2	3	3	3	1	1	5	4	5	5	5	4	5	5	4	5	5
1.85417	3.41667	3.875	4.11458	2	1.66667	1.75	2	3.83333	2.5	3.33333	4	4.5	4	3.33333	3.66667	4.75	3.33333	3.375	5	1845	0	1	1	3	1	5	5	5	5	5	4	4	3	3	3	3	4	3	4	2	3	4	3	4	5	5	4	5	3
3.49167	2.66667	2.16667	3.45208	3.5	2.66667	4	3.8	2.83333	2.66667	2.16667	3	2	2.16667	2.83333	1.66667	4.75	2.33333	3.125	3.6	1846	0	3	1	1	1	4	4	4	4	2	4	4	1	4	3	4	3	2	1	3	2	1	4	3	4	5	5	5	3
1.97917	4.375	3.95833	3.88542	1.75	1.66667	3.5	1	4.5	4.16667	4.5	4.33333	3	3.83333	4.66667	4.33333	3.25	4.16667	4.125	4	1847	0	2	1	6	0	4	3	4	5	4	5	5	4	4	3	4	4	4	4	4	4	3	5	5	4	1	3	5	1
1.67917	4.20833	3.66667	3.0375	1.75	1.66667	1.5	1.8	4.5	4.5	3.83333	4	3.5	3.83333	3.5	3.83333	2	3	2.75	4.4	1848	1	1	1	5	1	5	4	4	4	5	3	3	3	1	2	3	5	2	4	3	3	2	3	3	3	2	2	1	2
1.57917	4.75	4.45833	4.425	1.75	1.66667	1.5	1.4	5	4.66667	4.83333	4.5	4.83333	3.5	4.83333	4.66667	3.75	5	4.75	4.2	1849	0	1	1	6	1	4	5	4	4	4	5	4	5	5	5	5	5	4	5	5	5	5	5	5	5	3	3	4	2
3.51667	2.91667	2.75	3.21875	3.25	3.66667	3.75	3.4	3	3.16667	3.16667	2.33333	2.66667	3	3	2.33333	2.5	4	3.375	3	1850	0	2	0	3	0	3	2	2	3	5	4	4	3	3	3	3	4	3	4	4	4	4	4	4	2	3	3	2	4
1.77917	4.54167	4.625	3.77292	1.25	2.66667	2	1.2	4.5	4.33333	4.5	4.83333	4.66667	4.5	4.5	4.83333	3	4.16667	4.125	3.8	1851	1	2	1	4	0	4	5	3	3	4	4	4	5	4	5	4	3	4	5	4	4	3	5	4	3	4	3	2	1
1.21667	3.75	4.16667	4.14792	1	1.66667	1	1.2	3.16667	4	4.33333	3.5	4.33333	4.5	4.16667	3.66667	4.25	4.66667	3.875	3.8	1852	0	2	1	5	1	4	3	4	5	3	4	4	3	4	4	4	4	4	4	5	5	4	5	5	4	4	4	5	2
1.61667	4.5	4.875	4.59167	1	1.66667	1	2.8	4.66667	4.33333	4.66667	4.33333	5	4.83333	4.66667	5	4.75	4.66667	4.75	4.2	1853	0	1	1	6	0	5	4	4	4	4	5	5	5	5	4	5	5	4	5	5	5	4	5	4	5	5	4	5	3
2.85833	3.41667	4.08333	3.25	2	4.33333	1.5	3.6	3.5	4.16667	3.33333	2.66667	3	4	4.5	4.83333	3	4	4	2	1854	1	2	1	1	0	3	1	2	1	3	4	5	4	4	4	4	4	3	5	4	4	4	3	4	3	1	3	5	5
1.29167	3.54167	3.70833	4.12917	1.5	1.66667	1	1	4	2.66667	4.16667	3.33333	3.16667	4.5	3.66667	3.5	4.75	4.66667	3.5	3.6	1855	0	1	1	4	0	4	2	3	5	4	3	4	4	4	4	2	3	4	4	5	5	4	5	5	4	5	5	5	1
1.47917	3.20833	4.75	3.46875	1.5	1.66667	1.75	1	2.66667	2.5	4.33333	3.33333	5	4.83333	4.5	4.66667	3.5	5	3.375	2	1856	1	3	1	1	0	4	1	1	1	3	4	1	2	3	5	4	5	3	5	5	5	5	5	5	4	4	3	3	1
2.59583	3.33333	3.625	3.925	1.75	3.33333	2.5	2.8	3.83333	2.33333	3.66667	3.5	4.66667	2.83333	4.33333	2.66667	4.5	4.5	3.5	3.2	1857	1	2	0	6	0	4	3	3	3	3	4	4	4	3	3	3	3	4	4	4	4	5	5	5	4	5	4	5	2
2.97917	3.79167	3.95833	3.47292	2.75	2.66667	3.5	3	4.16667	3.66667	4.66667	2.66667	3.33333	4.16667	3.66667	4.66667	5	3.66667	3.625	1.6	1858	0	1	0	6	0	1	2	2	1	2	3	4	5	4	3	3	4	3	4	3	3	3	5	4	5	5	5	5	3
2.61667	4.41667	4	4.61667	2.25	2.66667	2.75	2.8	4.5	4	4.5	4.66667	4.83333	4.33333	4.16667	2.66667	4.5	4.66667	4.5	4.8	1859	1	1	1	1	1	5	5	5	5	4	5	4	5	4	4	5	5	4	4	4	5	5	5	5	4	5	4	5	3
3.36667	2.20833	2.45833	2.26875	2.75	3.66667	3.25	3.8	2	3	1.83333	2	1.83333	2	3	3	2.5	2.5	1.875	2.2	1860	0	1	0	4	0	3	3	1	2	2	1	2	2	3	2	1	3	1	1	3	3	3	3	2	2	3	3	2	3
3.59583	3.41667	2.54167	4.09792	3	3.33333	4.25	3.8	4	2.66667	2.83333	4.16667	2.16667	3	2.33333	2.66667	4.75	4.16667	3.875	3.6	1861	1	3	1	6	1	3	5	2	4	4	4	3	4	4	5	4	4	3	4	3	5	5	4	4	4	5	5	5	5
2.5	2.33333	2.54167	3.33542	2.75	2	3.25	2	3	1.66667	2.33333	2.33333	3.5	2.33333	1.5	2.83333	2.5	4.16667	3.875	2.8	1862	1	1	0	1	0	3	3	4	1	3	4	4	2	5	4	3	5	4	4	5	4	3	4	5	2	4	3	1	2
2.4375	4.04167	4.20833	3.81875	2.75	2	3	2	4.16667	2.66667	4.66667	4.66667	5	4	3.83333	4	4.75	4	4.125	2.4	1863	1	3	1	2	0	1	4	3	1	3	4	4	3	4	5	5	4	4	5	4	3	4	4	4	5	5	4	5	2
1.24583	3.58333	3.5	4.67083	1.25	1.33333	1	1.4	3.66667	3.5	3.66667	3.5	4.83333	2	3.83333	3.33333	4.75	4.33333	5	4.6	1864	1	1	1	6	1	5	5	5	4	4	5	5	5	5	5	5	5	5	4	4	5	3	5	5	5	5	4	5	1
2.22083	4.58333	4.58333	4.275	1.5	3.33333	2.25	1.8	4.83333	4.66667	4.66667	4.16667	5	5	4.66667	3.66667	5	4	3.5	4.6	1865	0	3	0	5	0	4	5	5	4	5	4	3	3	4	4	3	4	3	5	4	3	4	4	4	5	5	5	5	1
2.50833	3.95833	2.45833	2.87292	3	2.33333	2.5	2.2	3.5	4.33333	4.16667	3.83333	4.16667	2	2.5	1.16667	2.25	4.16667	2.875	2.2	1866	0	2	1	6	1	2	1	3	2	3	1	4	3	3	3	3	3	3	3	4	5	4	5	4	2	2	3	2	3
2.6625	3.58333	4	2.75417	2.75	2	2.5	3.4	3.83333	3.33333	3.33333	3.83333	4	4.83333	3	4.16667	3	2.16667	3.25	2.6	1867	1	1	1	4	1	2	3	3	3	2	3	4	3	3	2	3	5	3	3	2	1	3	3	1	2	3	3	4	3
2.14583	4.20833	3.75	3.075	1.5	4.33333	1.75	1	4.33333	3.66667	4.66667	4.16667	4.5	3.83333	3.33333	3.33333	3	4	3.5	1.8	1868	0	2	1	5	0	2	1	2	2	2	3	2	5	4	3	3	4	4	5	4	4	3	4	4	3	3	3	3	1
2.48333	4.20833	4.20833	4.08542	2.25	2.33333	3.75	1.6	3.5	4.33333	4.5	4.5	4.83333	3.33333	4.83333	3.83333	3	4.16667	4.375	4.8	1869	1	1	1	3	0	5	4	5	5	5	4	4	5	5	4	4	5	4	4	4	5	4	3	5	3	1	3	5	2
1.89583	4.58333	4.54167	4.63125	1.75	1.33333	1.5	3	4.66667	4.16667	4.83333	4.66667	4.66667	4.66667	4	4.83333	4.75	4.5	4.875	4.4	1870	1	2	1	3	0	5	4	5	4	4	4	5	5	5	5	5	5	5	4	4	5	4	5	5	5	5	4	5	3
2.29167	4.16667	4.04167	2.92083	2.5	2.66667	2	2	4.83333	4.16667	4	3.66667	4.5	3.66667	3.66667	4.33333	2.25	2.83333	4	2.6	1871	0	3	0	6	0	1	3	3	3	3	3	4	4	4	4	4	4	5	3	3	2	3	4	2	3	1	4	1	2
1.74167	4.20833	4.45833	4.52917	1.75	1.66667	1.75	1.8	4.83333	4.5	4	3.5	4.83333	4	4.33333	4.66667	4.75	4.66667	4.5	4.2	1872	1	2	0	4	0	4	3	4	5	5	5	4	5	4	5	4	5	4	5	5	4	4	5	5	4	5	5	5	2
2.69167	4.125	3.79167	4	2.5	3.66667	3	1.6	3.33333	4.5	4	4.66667	2.66667	4.83333	3.66667	4	3.5	4	3.5	5	1873	1	2	0	3	0	5	5	5	5	5	4	3	4	3	3	4	3	4	4	5	5	1	5	4	4	3	4	3	2
2.52917	4.20833	4.66667	4.70833	3.25	2.66667	2	2.2	3.66667	4.16667	4.33333	4.66667	5	4.5	4.33333	4.83333	4.75	4.33333	4.75	5	1874	0	1	1	2	1	5	5	5	5	5	5	5	5	4	4	5	5	5	5	5	4	4	3	5	5	5	4	5	2
2.15833	4.08333	4.25	3.74792	2.75	2.33333	1.75	1.8	4.16667	4	4.66667	3.5	4.5	3.5	4.33333	4.66667	3.25	4.66667	2.875	4.2	1875	1	3	1	6	1	4	4	5	4	4	3	2	2	3	3	3	4	3	4	5	5	4	5	5	4	3	3	3	1
1.5875	3.66667	3.66667	4.34792	1.5	2	1.25	1.6	4	3.66667	3.83333	3.16667	4.66667	3.66667	2.5	3.83333	4.5	4.66667	4.625	3.6	1876	1	2	1	3	0	3	4	4	4	3	5	5	4	5	4	5	4	5	5	5	5	4	4	5	4	5	4	5	1
3.24167	3.625	3.5	3.01875	2	3.66667	3.5	3.8	4.5	4.5	1.83333	3.66667	3.5	3.5	2.33333	4.66667	4	3	2.875	2.2	1877	1	1	1	4	1	2	2	2	2	3	3	2	3	3	3	3	3	3	4	3	4	1	3	3	3	5	4	4	3
2.225	3.5	4.29167	4.45833	2.25	2	2.25	2.4	2.83333	3.5	4.16667	3.5	4.66667	3.33333	4.5	4.66667	4.5	4.83333	4.5	4	1878	1	2	1	6	0	4	4	4	5	3	5	5	5	4	4	5	5	3	5	5	5	4	5	5	3	5	5	5	3
1.4625	4.45833	3.45833	4.69375	1.75	1	1.5	1.6	4.33333	4.66667	4.33333	4.5	3.33333	3.5	4.83333	2.16667	5	4.5	4.875	4.4	1879	1	3	1	6	1	4	5	4	4	5	4	5	5	5	5	5	5	5	5	4	5	5	4	4	5	5	5	5	2
1.8375	4.625	3.625	4.5875	1.25	2	1.5	2.6	4.83333	4.83333	4.83333	4	3.16667	2.83333	4	4.5	5	4.5	4.25	4.6	1880	0	3	1	2	0	5	4	5	5	4	4	4	5	4	5	3	4	5	4	5	5	4	5	4	5	5	5	5	3
1.64583	4.16667	4.16667	4.61875	1.5	1.33333	1.75	2	4.83333	4.83333	3.33333	3.66667	4.33333	3.83333	4.16667	4.33333	5	4	4.875	4.6	1881	0	3	1	2	1	4	5	5	5	4	5	5	5	4	5	5	5	5	4	3	4	4	4	5	5	5	5	5	2
3.19167	3.375	2.75	4.15625	2.25	4.66667	3.25	2.6	2.66667	4.33333	2.66667	3.83333	3.83333	1.83333	2.33333	3	3.75	4	3.875	5	1882	0	1	1	1	1	5	5	5	5	5	3	4	4	4	4	4	4	4	4	5	3	3	5	4	3	5	3	4	2
3.56667	4.125	4.16667	3.3125	3.25	3.66667	3.75	3.6	4	4.5	3.83333	4.16667	4.16667	3.16667	4.66667	4.66667	2.75	3	4.5	3	1883	1	1	1	6	0	3	3	3	3	3	5	5	4	4	4	4	5	5	4	3	2	1	4	4	2	3	4	2	3
3.0375	3.33333	3.125	2.51042	3	3	3.75	2.4	3.16667	3.16667	3.66667	3.33333	3.5	3.66667	1.83333	3.5	2.25	2.16667	2.625	3	1884	1	2	1	6	0	3	2	4	3	3	1	1	4	4	3	3	1	4	1	2	3	3	3	1	2	3	2	2	2
2.65417	4.25	4.625	3.67292	2	3.66667	1.75	3.2	4	4.83333	3.83333	4.33333	5	5	4.16667	4.33333	3.75	3.66667	2.875	4.4	1885	1	1	1	2	0	4	5	4	5	4	1	2	3	3	3	3	4	4	3	3	4	3	4	5	4	5	3	3	3
1.9375	4.25	3.79167	4.65625	1.5	1	2.25	3	4.66667	4.33333	4.5	3.5	4.5	4.33333	2.5	3.83333	4.25	4.5	4.875	5	1886	0	2	1	1	0	5	5	5	5	5	4	5	5	5	5	5	5	5	4	4	5	4	5	5	4	5	4	4	3
2.25833	2.875	3.08333	2.77708	1.25	1.33333	3.25	3.2	2.33333	3.5	3.66667	2	3.16667	3.16667	3.16667	2.83333	3.5	2.83333	2.375	2.4	1887	1	2	0	6	0	1	2	3	3	3	3	1	3	1	3	4	3	1	3	3	3	1	3	4	3	3	3	5	3
1.75833	4.58333	4.16667	4.08125	3	1.33333	1.5	1.2	4.66667	4.66667	4.33333	4.66667	4.33333	4.16667	3.83333	4.33333	3.25	5	3.875	4.2	1888	1	2	1	4	0	3	4	5	4	5	3	4	5	5	3	3	4	4	5	5	5	5	5	5	4	1	4	4	1
2.21667	3.125	3.125	2.69792	2.25	3.66667	1.75	1.2	3.66667	2.66667	3.5	2.66667	2.66667	3.33333	4	2.5	2.75	3.16667	2.875	2	1889	0	2	1	5	0	2	2	3	1	2	3	3	4	3	3	3	2	2	3	3	3	4	3	3	3	3	2	3	1
2.10417	4.04167	2.91667	4.03333	2.75	1.66667	2	2	4.66667	4.83333	3.33333	3.33333	2.83333	2.83333	2.33333	3.66667	4.75	4.33333	4.25	2.8	1890	1	1	1	5	1	3	3	3	1	4	4	4	4	5	4	5	3	5	4	4	4	5	5	4	5	5	4	5	2
2.625	2.79167	3.375	2.80417	3.5	3	2	2	2.5	3.16667	2.5	3	2	4.16667	3.83333	3.5	2.25	3.16667	2	3.8	1891	0	1	1	3	0	4	4	3	4	4	1	1	1	3	1	3	3	3	3	3	2	5	3	3	3	2	3	1	2
2.6625	2.54167	4	2.26667	1.75	4	1.5	3.4	3	2.66667	3	1.5	4	3.66667	3.66667	4.66667	2	2.16667	2.5	2.4	1892	1	3	1	1	0	3	2	3	1	3	2	2	3	3	3	2	2	3	3	1	3	1	3	2	2	1	3	2	5
3.09167	2.375	2.5	2.42083	1.5	3.66667	3	4.2	2.66667	1.83333	2.33333	2.66667	2.5	2.83333	2	2.66667	2.75	2.33333	2	2.6	1893	0	3	1	2	0	3	1	3	2	4	3	2	2	3	1	1	2	2	3	1	3	1	3	3	3	2	3	3	5
1.59167	4.33333	4.58333	3.67917	2	1.66667	1.5	1.2	4.83333	4.66667	4.16667	3.66667	4.33333	4.83333	4.5	4.66667	2.25	4.66667	4	3.8	1894	0	2	1	6	0	4	4	4	3	4	3	5	4	4	3	5	4	4	4	4	5	5	5	5	2	1	3	3	1
2.32917	2.58333	4	3.56667	2.5	2.66667	1.75	2.4	3.16667	2.33333	2.66667	2.16667	4.33333	3	4.16667	4.5	5	3.66667	3	2.6	1895	0	1	1	5	0	3	3	3	1	3	3	3	4	4	3	3	1	3	3	5	3	4	3	4	5	5	5	5	2
2.2375	4.25	3.75	3.88542	2	4	1.75	1.2	4.16667	4.66667	3.83333	4.33333	3.83333	2.66667	4.83333	3.66667	4.25	3.66667	3.625	4	1896	0	1	1	6	0	4	5	4	4	3	4	2	3	4	3	3	5	5	4	3	3	3	5	4	4	5	4	4	1
1.97083	3.79167	4.20833	3.20417	2	1.33333	2.75	1.8	3.66667	4.66667	4	2.83333	4.83333	3.5	3.83333	4.66667	3	3.16667	2.25	4.4	1897	0	2	0	4	1	5	4	5	5	3	1	3	3	2	3	3	1	2	3	2	3	2	5	4	3	3	3	3	3
2.59167	4.58333	4.125	4.65625	2	3.66667	2.5	2.2	4.83333	5	5	3.5	4.66667	3.83333	4.33333	3.66667	5	4	4.625	5	1898	1	3	1	1	0	5	5	5	5	5	5	5	4	4	4	5	5	5	4	4	4	4	4	4	5	5	5	5	3
3.4875	2.375	2.75	2.87708	3.5	4	4.25	2.2	3.33333	1.66667	2.5	2	2.16667	4.16667	2.16667	2.5	3.5	3.33333	1.875	2.8	1899	0	3	1	1	0	4	3	2	2	3	4	1	1	1	3	3	1	1	3	4	3	3	4	3	4	3	4	3	2
2.74583	4.33333	4.45833	3.58333	2.5	4.33333	1.75	2.4	3.66667	4.66667	4.66667	4.33333	4.66667	4.83333	4.33333	4	3.5	3.33333	3.5	4	1900	0	3	1	4	0	4	5	3	4	4	4	3	3	4	5	3	4	2	4	3	3	3	3	4	3	3	3	5	2
3.48333	2.20833	2.83333	2.32292	3.25	3.33333	3.75	3.6	2.33333	2	3.16667	1.33333	2.33333	3	3.5	2.5	2.5	2.16667	2.625	2	1901	0	1	0	1	0	2	3	2	1	2	3	2	3	3	3	3	3	1	3	2	3	1	3	1	2	2	3	3	5
3.275	3.04167	1.75	2.86875	3.5	3	3	3.6	3.16667	3.83333	2	3.16667	2.33333	1.66667	1.5	1.5	2.5	2.5	3.875	2.6	1902	1	1	0	1	1	2	3	3	2	3	4	5	4	3	4	4	3	4	3	2	2	1	4	3	2	3	2	3	4
2.425	3.95833	4.41667	3.07292	3	2	2.5	2.2	3.33333	3.83333	4.83333	3.83333	4.33333	4.16667	4.33333	4.83333	2.25	4.16667	2.875	3	1903	0	3	1	2	0	3	2	4	3	3	3	4	3	3	2	3	1	4	4	4	4	3	5	5	3	3	2	1	3
1.975	2.70833	3.41667	3.79375	1.25	2	1.25	3.4	3	3.5	2.66667	1.66667	3.5	4.66667	2	3.5	5	2.5	3.875	3.8	1904	0	2	0	4	0	3	5	3	5	3	4	4	5	4	3	4	3	4	2	1	3	3	3	3	5	5	5	5	3
3.54167	3.54167	3.41667	3.77708	3.25	2.66667	4.25	4	3.5	3.5	4.16667	3	4.5	2	3.83333	3.33333	5	3.83333	2.875	3.4	1905	1	1	1	4	0	4	3	5	2	3	1	4	3	3	3	3	3	3	4	4	4	4	3	4	5	5	5	5	4
1.81667	4.08333	4.125	2.92292	1.5	1.66667	2.5	1.6	4.5	4.66667	3	4.16667	4.83333	3.5	4.5	3.66667	4	1.66667	2.625	3.4	1906	0	2	1	2	0	2	2	4	4	5	3	1	4	3	3	1	2	4	1	3	1	1	3	1	4	5	4	3	1
2.5	3.375	3.04167	4.45	2.5	2	1.5	4	2.83333	4	3.5	3.16667	4.83333	3.5	2.16667	1.66667	4.75	4.5	4.75	3.8	1907	0	1	1	2	0	4	3	4	4	4	5	5	4	5	4	5	5	5	4	5	5	4	4	5	5	5	4	5	4
2.10833	3.5	4.45833	3.66042	2.5	2.33333	2	1.6	3.33333	3.83333	3.33333	3.5	4.83333	4.16667	4.33333	4.5	3.5	4.66667	2.875	3.6	1908	0	2	1	2	0	3	4	3	4	4	4	2	4	1	3	3	3	3	5	5	5	4	4	5	3	2	4	5	3
1.9125	4.29167	4.25	3.73958	1.75	3	1.5	1.4	4.5	4.5	3.33333	4.83333	4.83333	3.16667	4.33333	4.66667	2.25	4.33333	4.375	4	1909	1	3	1	6	0	4	3	4	5	4	4	4	5	4	4	4	5	5	4	5	4	4	5	4	3	1	3	2	2
2.34583	3.5	3.375	3.375	1.75	4.33333	1.5	1.8	4.33333	3.5	2.5	3.66667	2.16667	3.66667	4	3.66667	2.5	4	3	4	1910	1	3	1	1	0	3	4	4	5	4	3	3	3	3	3	3	3	3	3	5	4	3	5	4	2	2	2	4	2
1.40417	3.29167	4.25	4.47917	1.5	1.66667	1.25	1.2	4.16667	2.33333	4.33333	2.33333	5	4.16667	4.16667	3.66667	4.75	4.16667	4	5	1911	1	2	1	2	1	5	5	5	5	5	5	4	5	4	4	4	3	3	5	3	4	4	5	4	5	5	4	5	1
3.19167	4.04167	3.54167	4.65208	2	3.66667	2.5	4.6	3.5	4.5	4.33333	3.83333	3.66667	3	4	3.5	4.5	4.83333	4.875	4.4	1912	1	3	1	1	0	4	4	4	5	5	5	5	5	5	4	5	5	5	5	5	5	4	5	5	4	5	4	5	5
1.71667	3.70833	4.25	4.43125	1.75	1.66667	2.25	1.2	4.33333	4	4.16667	2.33333	3.66667	4.66667	4	4.66667	4.5	4	4.625	4.6	1913	0	1	1	6	0	4	5	4	5	5	4	5	5	4	5	4	5	5	5	3	4	4	4	4	4	5	4	5	1
2.48333	3.54167	3.08333	4.07292	2	3.33333	3	1.6	4.66667	4.16667	3.66667	1.66667	3.5	3.16667	2.33333	3.33333	3.75	4.16667	4.375	4	1914	1	1	1	6	0	5	4	4	3	4	5	5	4	4	5	4	5	3	4	4	4	4	5	4	3	4	3	5	2
1.7125	4.58333	4.375	4.04375	1.75	2	1.5	1.6	4.83333	4.66667	4.66667	4.16667	4.16667	4.83333	4	4.5	3.75	4	4.625	3.8	1915	1	3	1	3	1	3	4	3	4	5	5	5	5	5	4	4	5	4	4	4	4	3	5	4	3	5	4	3	1
1.55	4.16667	3.70833	3.85833	1.5	2	1.5	1.2	3.83333	4.66667	4.33333	3.83333	4.66667	4.16667	3	3	2.5	3.83333	4.5	4.6	1916	1	1	1	4	1	4	5	5	4	5	4	5	5	5	4	5	4	4	4	4	3	4	5	3	3	1	3	3	1
3.05	3.83333	3.54167	2.86458	2	4	4	2.2	4.83333	3.33333	3.66667	3.5	4	2.33333	3.16667	4.66667	2.75	2.33333	4.375	2	1917	0	3	1	6	0	1	1	4	2	2	4	4	5	4	4	4	5	5	3	2	1	4	3	1	2	3	3	3	2
2.34583	4.04167	4	3.10625	3.5	1.33333	2.75	1.8	3.83333	4	4.5	3.83333	4.5	3	4.33333	4.16667	3.75	3	2.875	2.8	1918	0	1	1	4	1	2	3	3	3	3	1	3	3	4	3	3	3	3	3	4	3	3	1	4	4	3	3	5	2
3.34583	3.08333	3	2.57083	2.5	3.33333	3.75	3.8	3.66667	3.16667	2.66667	2.83333	3.5	2.66667	2.83333	3	2.75	2.33333	3	2.2	1919	0	1	1	1	1	2	3	2	2	2	1	3	4	4	3	4	3	2	2	1	3	1	3	4	2	2	4	3	3
3.10417	3.20833	2.58333	3.05	3.25	3.66667	2.5	3	4.16667	2.16667	3.16667	3.33333	3.16667	2.33333	3	1.83333	3.25	2.5	3.25	3.2	1920	1	1	0	2	0	3	3	3	3	4	2	4	3	3	4	3	4	3	3	2	3	4	2	1	3	3	2	5	4
2.97917	3.91667	3.04167	4.08542	3	3.66667	3.25	2	4.33333	3.33333	4.16667	3.83333	3.33333	2.5	4	2.33333	4.25	3.66667	4.625	3.8	1921	1	1	1	6	1	4	3	4	4	4	5	4	5	5	4	4	5	5	3	4	4	3	4	4	4	4	4	5	2
2.62083	2.16667	2.45833	2.85417	2	2.33333	3.75	2.4	2.16667	2.33333	2.5	1.66667	2.33333	2.5	1.33333	3.66667	2.5	3.16667	2.75	3	1922	1	3	1	6	1	2	4	2	4	3	3	1	3	3	2	3	3	4	3	3	4	1	4	4	2	3	3	2	2
2.9	2.875	2.75	4.39583	2.25	4	2.75	2.6	2.66667	2.16667	3.16667	3.5	2.33333	3.66667	2.83333	2.16667	4.5	4.33333	4.75	4	1923	1	1	1	1	0	3	4	5	5	3	5	4	4	5	5	5	5	5	5	5	4	3	4	5	5	5	3	5	3
2.32083	3.625	3.29167	4.75208	1.75	3.33333	3	1.2	3.33333	4.33333	3.33333	3.5	4.5	3	2.66667	3	4.5	4.83333	4.875	4.8	1924	1	1	1	6	1	5	4	5	5	5	5	4	5	5	5	5	5	5	5	4	5	5	5	5	3	5	5	5	1
3.59583	2.5	3.25	2.78125	3.25	3.33333	4	3.8	3	1.83333	3.5	1.66667	4	3.5	3	2.5	3.5	2.5	3.125	2	1925	0	1	0	5	1	1	2	1	3	3	3	1	4	3	4	4	3	3	2	3	3	3	1	3	4	2	4	4	5
2.12917	2.58333	4	3.37083	2.25	1.66667	2	2.6	2	1.5	3.33333	3.5	4.16667	3.16667	4.5	4.16667	4	2.33333	3.75	3.4	1926	0	2	1	5	1	4	4	4	2	3	4	2	4	4	5	3	4	4	1	3	3	1	2	4	3	5	4	4	3
2.12917	4.25	4.33333	2.74583	1.75	1.66667	3.5	1.6	4.33333	4.16667	3.83333	4.66667	4.33333	4.16667	4.33333	4.5	2.25	2.83333	2.5	3.4	1927	1	1	1	5	1	3	4	4	4	2	3	4	3	2	3	3	1	1	3	2	3	1	4	4	2	3	2	2	1
2.2375	4.08333	3.91667	4.64167	1.25	1	3.5	3.2	4.33333	4.33333	4	3.66667	5	3.83333	4	2.83333	5	4.66667	4.5	4.4	1928	0	1	0	3	1	5	3	5	4	5	3	4	5	4	5	5	5	5	5	4	4	5	5	5	5	5	5	5	2
2.15	3.54167	3.625	3.39583	3.25	2	1.75	1.6	3.83333	3.16667	3.83333	3.33333	4.66667	3.33333	3.5	3	3	3.83333	3.75	3	1929	1	2	1	2	0	3	3	2	3	4	4	4	3	4	3	3	4	5	4	5	3	4	4	3	2	3	3	4	2
2.37917	4.70833	4.66667	3.75	1.5	2.66667	1.75	3.6	4.83333	4.66667	4.66667	4.66667	4.83333	5	4.33333	4.5	2.5	4.5	4	4	1930	1	1	1	3	1	4	3	3	5	5	3	4	3	5	5	4	4	4	4	4	4	5	5	5	3	2	3	2	3
3.1875	3.16667	3.33333	2.97083	3.75	3	3	3	3.83333	3.16667	2.66667	3	4.16667	3	3	3.16667	3.25	2.83333	2	3.8	1931	0	3	1	4	0	4	4	4	4	3	3	1	3	3	1	1	2	2	1	3	3	3	5	2	3	2	4	4	3
2.8125	3.08333	3.54167	3.375	2	4	2.25	3	2.5	3.33333	2.83333	3.66667	4.5	3	3.5	3.16667	4	3.5	3	3	1932	1	3	1	1	0	3	4	3	2	3	3	3	3	3	4	3	1	4	3	3	4	4	4	3	4	3	4	5	3
1.96667	4.04167	4.20833	4.32708	2	1.66667	1	3.2	3.83333	4.16667	4	4.16667	4.66667	4	3.83333	4.33333	4.75	4.83333	4.125	3.6	1933	0	1	1	6	1	4	3	3	4	4	4	5	5	3	4	4	5	3	5	5	4	5	5	5	5	5	4	5	4
3.8125	2.41667	2	2.75208	4	4	3.25	4	2.16667	3.16667	2.5	1.83333	1.5	2	1.16667	3.33333	3.5	3.33333	2.375	1.8	1934	0	3	0	3	1	2	1	3	1	2	2	2	3	3	2	3	2	2	4	3	4	3	3	3	4	5	3	2	5
1.77917	4.66667	4.54167	4.05625	1	1.66667	3.25	1.2	5	4	5	4.66667	4.83333	4.66667	4.16667	4.5	4.75	4	3.875	3.6	1935	0	3	1	1	0	3	4	4	3	4	4	4	4	4	4	4	3	4	4	5	4	4	3	4	5	5	4	5	1
1.79583	3.04167	3.41667	2.92292	2.25	1.33333	2	1.6	4.33333	2.5	2	3.33333	4	2.5	4	3.16667	4	2.66667	2.625	2.4	1936	0	1	0	1	0	4	2	3	2	1	1	3	3	3	3	3	2	3	3	2	3	1	4	3	4	5	3	4	3
2.4375	3.91667	4.54167	3.13333	2.5	3	2.25	2	2.33333	4.5	4.33333	4.5	4.83333	4.16667	4.83333	4.33333	3	3.33333	2	4.2	1937	1	3	1	3	0	4	3	5	4	5	1	1	1	3	3	3	2	2	3	4	3	3	3	4	3	2	3	4	2
2.86667	2.58333	3.29167	3.15	3	1.66667	3	3.8	2.5	2.5	2.5	2.83333	3.33333	3.66667	3.66667	2.5	3.75	3.5	2.75	2.6	1938	0	2	1	3	1	2	3	4	1	3	3	3	4	1	1	3	4	3	4	3	4	4	3	3	4	2	4	5	3
1.25	4.5	4.33333	4.79375	1.75	1	1.25	1	4.66667	3.66667	4.83333	4.83333	5	3.66667	4.16667	4.5	5	4.5	4.875	4.8	1939	1	3	1	4	0	5	5	4	5	5	5	5	5	5	4	5	5	5	4	5	5	4	4	5	5	5	5	5	1
1.65417	3.625	2.54167	3.73958	1.25	1.66667	1.5	2.2	4	4	3.33333	3.16667	2.83333	2.83333	2.33333	2.16667	3	4.83333	4.125	3	1940	0	1	1	6	0	3	3	3	2	4	4	5	3	5	3	4	5	4	5	4	5	5	5	5	3	3	2	4	3
3.15833	2.83333	4.04167	2.91875	3	3.33333	2.5	3.8	2.33333	3.66667	2.83333	2.5	4	4.66667	4.33333	3.16667	2.75	4.5	2.625	1.8	1941	1	1	0	2	0	2	3	1	2	1	1	3	4	3	3	3	3	1	5	5	4	5	4	4	2	3	3	3	5
1.78333	4.16667	4.20833	4.38125	2	2.33333	1	1.8	3.16667	4.5	4.33333	4.66667	4.5	4	4.66667	3.66667	4.75	4.5	3.875	4.4	1942	0	3	1	1	0	5	4	4	5	4	4	4	4	4	3	5	4	3	4	5	4	5	5	4	4	5	5	5	3
3.36667	3.66667	3.125	2.94583	2.75	3.66667	4.25	2.8	4	2.66667	4.16667	3.83333	4.16667	3.16667	1.83333	3.33333	3	3.33333	3.25	2.2	1943	1	2	1	5	1	1	1	2	3	4	2	4	4	3	4	3	3	3	3	4	3	3	4	3	2	2	3	5	3
3.2125	3.29167	3.08333	2.71667	3	2	3.25	4.6	3.16667	4.16667	3.5	2.33333	3.66667	3.33333	1.66667	3.66667	3	3.16667	2.5	2.2	1944	0	3	0	4	0	1	2	3	3	2	3	2	3	1	3	3	3	2	3	3	3	3	3	4	3	3	3	3	5
1.64583	4.33333	4.25	4.07292	1.5	1.33333	1.75	2	4	4.5	4.33333	4.5	4.33333	4.5	4.33333	3.83333	4.5	3.66667	4.125	4	1945	1	3	1	6	0	4	5	4	4	3	4	3	5	5	4	3	4	5	4	4	4	1	5	4	4	5	4	5	2
3.48333	2.58333	2.41667	2.775	3.5	4.33333	2.5	3.6	2	2.33333	3	3	2.66667	2.33333	2.33333	2.33333	3	2.5	3	2.6	1946	1	2	0	1	0	4	2	2	4	1	4	3	4	1	4	3	3	2	3	3	2	1	3	3	3	3	3	3	3
2.3	3.75	4	2.72083	2	2	2	3.2	4.5	3.16667	4.16667	3.16667	3.16667	4.33333	4	4.5	2.75	2.83333	2.5	2.8	1947	0	3	1	1	0	2	1	4	4	3	4	1	3	3	1	3	3	2	3	2	3	4	1	4	2	2	3	4	3
3.0375	2.95833	3.75	3.92292	2	3	3.75	3.4	4	1	2.83333	4	4	3.5	3	4.5	4.75	3.16667	4.375	3.4	1948	0	3	1	6	1	4	3	4	3	3	5	4	5	4	4	4	5	4	3	3	3	3	3	4	5	5	4	5	3
2.15833	2.875	3	3.1375	2.75	1.33333	1.75	2.8	2.16667	3.16667	4.33333	1.83333	3.66667	2.66667	3.66667	2	4	2.5	4.25	1.8	1949	1	3	0	5	0	2	2	2	1	2	3	5	4	4	4	4	5	5	3	2	3	3	1	3	4	5	3	4	3
2.4875	3.125	2.5	2.81875	2.25	3	1.5	3.2	3.16667	3.33333	2	4	3	2	2.5	2.5	2	3	2.875	3.4	1950	0	3	0	4	0	3	3	2	5	4	4	2	3	3	3	3	2	3	3	3	3	2	3	4	3	1	2	2	3
2.84167	2.91667	3.45833	3.51042	2	2.66667	3.5	3.2	3.16667	3.5	4	1	4.83333	3.33333	2.83333	2.83333	3.5	2.66667	3.875	4	1951	0	1	1	1	0	3	5	4	4	4	5	3	4	3	5	3	4	4	3	2	3	4	1	3	5	3	3	3	3
2.64167	2.75	3.58333	2.83542	3.25	1.66667	2.25	3.4	2.66667	2.5	3.16667	2.66667	4	3.66667	3.33333	3.33333	2	2.66667	3.875	2.8	1952	0	3	1	1	0	3	3	3	2	3	4	4	4	4	4	3	3	5	3	3	2	3	3	2	2	2	3	1	4
3.26667	3.29167	2.79167	3.4625	2	3.66667	4	3.4	3.33333	3.33333	4.33333	2.16667	3	3.16667	2.5	2.5	4.75	3	3.5	2.6	1953	0	2	0	5	0	3	1	3	3	3	3	3	5	4	3	3	4	3	3	3	3	2	4	3	5	5	4	5	4
1.84167	3.58333	4.25	4.12917	1.5	2.66667	2	1.2	4.5	3.83333	3.16667	2.83333	4.16667	4.66667	4.66667	3.5	5	4.16667	2.75	4.6	1954	1	1	1	2	0	4	5	5	4	5	3	3	3	3	1	2	3	4	5	4	3	4	4	5	5	5	5	5	1
3.16667	2.08333	4.25	3.08542	3.25	2.66667	2.75	4	1.66667	3.33333	2.16667	1.16667	4.5	4.83333	4.33333	3.33333	3.75	2.66667	3.125	2.8	1955	1	1	1	5	1	2	2	3	4	3	4	4	3	2	4	1	4	3	3	4	2	1	3	3	3	4	3	5	5
2.52917	4	2.79167	3.16667	3.25	2.66667	3	1.2	4.33333	3.5	3.66667	4.5	2.83333	2.83333	2.83333	2.66667	3.25	2.66667	3.75	3	1956	1	3	1	6	0	3	4	3	2	3	4	4	3	4	3	4	4	4	3	2	2	3	3	3	3	3	2	5	1
1.79583	2.625	2.95833	4.18958	2	2.33333	1.25	1.6	3.16667	2	2.83333	2.5	4.66667	2.33333	2	2.83333	5	4.83333	2.125	4.8	1957	1	2	1	3	0	4	5	5	5	5	3	2	1	3	2	2	3	1	5	5	5	4	5	5	5	5	5	5	1
2.19167	2.70833	4	2.90208	2	2.66667	2.5	1.6	2.66667	2.66667	3.66667	1.83333	3.16667	4.33333	4	4.5	3.5	2.33333	3.375	2.4	1958	0	1	1	2	0	2	1	2	4	3	4	4	3	5	3	3	3	2	3	1	3	3	1	3	3	3	4	4	2
1.64583	4.54167	4.625	4.54375	2.5	1.33333	1.75	1	4.16667	4.33333	5	4.66667	4.66667	4.66667	4.33333	4.83333	4.75	5	3.625	4.8	1959	1	3	1	3	0	4	5	5	5	5	4	3	4	5	3	3	3	4	5	5	5	5	5	5	4	5	5	5	1
1.3	3.95833	4.70833	4.23333	1.25	1	1.75	1.2	3.83333	4.5	3.66667	3.83333	5	4.33333	5	4.5	3.25	4.33333	4.75	4.6	1960	1	2	1	6	1	5	4	4	5	5	4	5	4	5	5	5	5	5	4	5	3	4	5	5	4	2	3	4	1
2.84167	2.45833	2.5	2.71667	3.25	1.66667	2.25	4.2	2.66667	2.83333	2.33333	2	2.5	3	2	2.5	2.75	2.16667	3.75	2.2	1961	0	3	1	2	0	2	2	2	2	3	4	4	5	3	4	4	3	3	3	3	2	1	1	3	2	3	3	3	5
2.85417	2.16667	2.33333	2.94167	2.75	2.66667	4	2	2.16667	1.83333	2.5	2.16667	2.83333	2.5	1.5	2.5	3.25	3.16667	2.75	2.6	1962	1	2	1	3	0	1	2	2	4	4	3	2	1	4	3	3	3	3	3	3	3	3	4	3	3	3	3	4	2
3.30417	3.375	3.5	2.69792	3	3.66667	3.75	2.8	2.5	4.33333	4	2.66667	4.5	3.83333	3.33333	2.33333	2.5	2.66667	2.625	3	1963	0	1	1	6	0	2	4	3	3	3	3	2	3	2	3	3	1	4	3	3	1	3	3	3	2	2	3	3	3
2.4125	4	4.33333	3.73333	1.25	3	3	2.4	3.5	5	3.66667	3.83333	4.83333	4.83333	4	3.66667	2.75	4.83333	4.75	2.6	1964	1	2	1	1	0	2	1	3	3	4	4	5	5	5	4	5	5	5	4	5	5	5	5	5	2	5	3	1	2
2.9375	3.45833	3.20833	3.275	2.5	3	3.25	3	4.33333	2.66667	3.5	3.33333	4.5	3.5	2.16667	2.66667	3.75	2	3.75	3.6	1965	0	2	1	1	0	4	4	3	3	4	4	4	5	4	1	4	4	4	1	2	4	1	3	1	4	3	3	5	3
2.42083	4.33333	3.91667	4.20417	2.5	2.33333	3.25	1.6	4.5	4.33333	4.5	4	3.33333	4.5	4	3.83333	4.25	4.16667	4	4.4	1966	0	3	1	3	1	4	4	4	5	5	4	4	4	4	4	4	4	4	4	4	4	4	4	5	3	5	4	5	2
2.51667	4.16667	4.41667	2.88542	2.25	4.66667	1.75	1.4	4.16667	4.33333	3.83333	4.33333	4.66667	4.5	4.83333	3.66667	3	2.66667	2.875	3	1967	0	1	0	3	0	3	2	3	4	3	4	4	3	3	3	3	2	1	2	3	3	2	3	3	3	3	3	3	1
2.9625	2.41667	2.91667	2.90625	3.5	2	2.75	3.6	3	2.66667	2.33333	1.66667	3	3.83333	2.66667	2.16667	2.75	3	2.875	3	1968	1	2	1	2	0	3	3	3	4	2	3	3	3	3	3	3	3	2	3	3	3	3	3	3	2	3	3	3	4
1.5625	4.75	4.875	4.66667	1.75	2	1.5	1	4.66667	4.83333	5	4.5	4.83333	4.83333	5	4.83333	4.75	4.16667	4.75	5	1969	1	1	1	4	0	5	5	5	5	5	4	4	5	5	5	5	5	5	5	5	4	4	3	4	5	5	4	5	1
2.975	3.54167	3.25	2.84167	2.75	3	2.75	3.4	4.16667	3.66667	3.66667	2.66667	3.83333	3.16667	3.16667	2.83333	3.25	3.16667	2.75	2.2	1970	1	3	1	3	1	3	2	2	1	3	1	3	4	3	1	4	3	3	3	3	3	2	4	4	3	4	3	3	3
1.99167	3.95833	3.04167	3.00625	2	1.66667	1.5	2.8	4.16667	3.5	4.83333	3.33333	2.66667	3.16667	2.66667	3.66667	2.75	4	3.875	1.4	1971	0	1	1	3	0	2	1	1	1	2	3	5	4	4	3	3	4	5	3	4	5	4	4	4	2	3	3	3	3
3.06667	2.33333	3.45833	2.84792	2.5	3.66667	3.5	2.6	2.16667	1.83333	3.66667	1.66667	3.33333	2.83333	4.33333	3.33333	3	2.66667	2.125	3.6	1972	1	3	1	2	0	3	4	5	2	4	2	1	3	3	2	2	1	3	3	1	3	3	3	3	3	3	3	3	2
1.57083	4.04167	4.16667	3.27917	2.5	1.33333	1.25	1.2	4	4	4.66667	3.5	4.66667	3.33333	4.33333	4.33333	3.75	3.66667	2.5	3.2	1973	0	2	1	1	0	3	4	3	4	2	3	4	3	2	3	1	3	1	4	2	4	3	5	4	4	5	3	3	1
2.20833	2.45833	2.70833	2.99792	2.75	1.33333	2.75	2	2.66667	2.83333	2.83333	1.5	3.33333	3.66667	1.66667	2.16667	2.25	3.66667	2.875	3.2	1974	1	3	1	2	1	2	4	4	3	3	1	4	2	3	4	4	3	2	4	3	3	4	4	4	2	2	3	2	3
1.43333	4.54167	4.70833	4.72292	1.5	1.33333	1.5	1.4	4.66667	4.5	4.5	4.5	5	4.66667	4.5	4.66667	4.75	4.66667	4.875	4.6	1975	1	2	1	5	1	5	5	4	4	5	4	5	5	5	5	5	5	5	5	5	4	5	4	5	5	5	4	5	2
2.96667	2.625	4.41667	3.10417	2.75	3.66667	3.25	2.2	2.33333	2.5	2.83333	2.83333	4.83333	4	4.33333	4.5	4.25	3.16667	2	3	1976	1	1	1	2	0	3	3	3	4	2	3	2	1	3	3	2	1	1	3	2	3	4	4	3	3	5	4	5	3
3.3	2.16667	2.125	2.45833	3.25	3	2.75	4.2	2.16667	2.16667	2.66667	1.66667	2.16667	2.33333	2	2	2.75	2.83333	2.25	2	1977	0	1	0	1	0	3	1	3	1	2	3	2	1	2	3	3	2	2	2	2	3	4	3	3	2	4	2	3	4
3.49583	3.54167	3.54167	4.23542	3	4.33333	3.25	3.4	3.83333	2.66667	4.33333	3.33333	3.33333	3	3.83333	4	5	4.66667	3.875	3.4	1978	0	1	1	3	0	4	3	2	4	4	4	4	4	4	4	3	3	5	5	5	5	5	4	4	5	5	5	5	3
1.72917	2.79167	3.04167	3.73542	1.5	1.66667	2.75	1	3.66667	2.66667	2.5	2.33333	3.83333	3.33333	3	2	4	3.16667	3.375	4.4	1979	0	1	1	3	1	4	5	4	4	5	1	4	4	3	4	4	4	3	3	3	3	3	3	4	3	4	4	5	1
2.7875	3.125	3.625	4.23958	2.75	4	2	2.4	1.66667	3.33333	3.66667	3.83333	4.83333	3.33333	3.16667	3.16667	4	4.83333	4.125	4	1980	1	2	1	3	0	4	4	4	4	4	4	5	4	4	4	4	4	4	5	5	5	4	5	5	3	4	4	5	3
3.29583	4.04167	4	3.34792	2.25	4.33333	4	2.6	4.33333	3	4.33333	4.5	4.5	4.83333	4.16667	2.5	3.5	3.16667	3.125	3.6	1981	0	3	0	3	0	4	3	3	4	4	3	4	4	3	2	3	3	3	3	2	3	4	3	4	4	3	3	4	2
3.2625	2.41667	2.41667	2.6625	2.75	4	2.5	3.8	2.83333	3	2	1.83333	2.33333	2.66667	2.16667	2.5	2.75	3	2.5	2.4	1982	1	3	0	2	0	2	3	3	1	3	3	2	2	3	2	3	3	2	3	3	3	3	3	3	3	2	3	3	3
2.85417	2.08333	2.45833	3.39167	3.25	2.66667	3.5	2	1.83333	1.5	2.5	2.5	2.66667	3.5	1.83333	1.83333	3	2.66667	3.5	4.4	1983	1	1	0	2	0	4	5	4	5	4	2	3	4	5	3	4	3	4	3	2	4	3	3	1	3	3	3	3	2
3.15	3.875	3.25	4.08542	2.75	4	3.25	2.6	3.83333	2.33333	4.83333	4.5	2.83333	3.16667	2.33333	4.66667	4	4.16667	3.375	4.8	1984	1	3	1	6	0	4	5	5	5	5	4	3	2	4	3	4	3	4	5	4	4	4	4	4	3	5	3	5	2
2.27083	3.41667	4.41667	3.7375	2.25	1.33333	3.5	2	3.33333	3.33333	4.83333	2.16667	4	4.66667	4.66667	4.33333	3.5	5	4.25	2.2	1985	0	2	1	4	1	2	3	1	3	2	4	5	5	3	4	5	4	4	5	5	5	5	5	5	3	4	4	3	2
2.82083	2.625	2.375	3.10417	2	4.33333	2.75	2.2	2.33333	3.33333	2.66667	2.16667	2.5	2.33333	3	1.66667	3	3.66667	2.75	3	1986	1	1	1	4	0	3	3	3	2	4	3	4	3	3	2	2	3	2	4	4	4	4	3	3	3	3	3	3	2
3.39167	2.875	2.16667	4.05	3.25	3.66667	4.25	2.4	3.83333	3.16667	2.66667	1.83333	2.33333	2.66667	2	1.66667	5	3	4	4.2	1987	0	3	1	2	0	5	3	4	5	4	4	4	5	4	4	3	4	4	3	3	3	3	3	3	5	5	5	5	3
2.99167	4.375	4.25	3.78542	1.5	4.66667	3	2.8	4.16667	4.33333	4.16667	4.83333	4.33333	4.33333	3.5	4.83333	4.5	4.66667	3.375	2.6	1988	1	1	1	1	1	3	4	2	1	3	4	3	3	3	3	5	3	3	5	5	5	4	5	4	4	5	5	4	3
2.42917	2.70833	3.20833	3.89167	2	2.66667	3.25	1.8	2.16667	2.66667	4.33333	1.66667	3.5	2.5	3.83333	3	4.5	3.16667	3.5	4.4	1989	1	1	1	5	0	5	4	4	4	5	4	4	3	3	3	4	4	3	3	3	3	4	4	2	4	5	4	5	2
3.39167	4.25	3.5	4.47708	3.25	3.66667	3.25	3.4	5	4.66667	3.33333	4	3.66667	4	3.33333	3	5	4.33333	4.375	4.2	1990	1	1	0	2	1	4	4	4	5	4	4	4	4	5	5	5	4	4	5	3	5	5	4	4	5	5	5	5	3
3.73333	2.79167	3.625	2.28333	3.75	4.33333	3.25	3.6	2.33333	2.66667	3.5	2.66667	2.83333	4.33333	3	4.33333	2.25	2.33333	2.75	1.8	1991	1	3	1	2	0	1	2	3	1	2	3	1	3	3	4	3	3	2	3	1	3	3	3	1	2	1	3	3	3
2.50417	2.16667	2.45833	2.91667	1.75	2.66667	3	2.6	2.66667	2.33333	1.66667	2	2.33333	2.33333	3.16667	2	3.75	2.16667	2.75	3	1992	1	3	0	3	0	3	4	2	3	3	3	4	1	3	3	1	4	3	3	2	4	2	1	1	3	4	4	4	3
2.74583	4.16667	2.75	3.6875	3.25	3.33333	3	1.4	4.16667	4.83333	3.66667	4	4.16667	3	1.5	2.33333	3.5	4	4.25	3	1993	1	1	1	4	0	3	3	2	3	4	4	5	5	4	5	4	4	3	4	4	4	4	4	4	3	5	3	3	1
1.87083	3.5	4.625	4.0125	1.25	1.33333	1.5	3.4	3.5	4	4.16667	2.33333	5	4.33333	4.83333	4.33333	4.25	4	4	3.8	1994	0	2	1	3	0	4	4	3	4	4	3	4	4	4	4	5	4	4	4	3	4	5	4	4	4	5	3	5	5
2.32917	2.875	3.20833	2.93125	2	1.66667	2.25	3.4	2	4.33333	3	2.16667	4.5	2.66667	3.16667	2.5	3	2.5	3.625	2.6	1995	1	3	1	4	0	3	2	3	3	2	4	4	3	3	4	3	4	4	2	3	3	1	3	3	2	3	4	3	3
2.81667	3.29167	3.625	3.35833	2.5	2.66667	3.5	2.6	3	3.16667	3.83333	3.16667	3.5	3.66667	3	4.33333	2.5	4.33333	4	2.6	1996	1	3	0	5	0	2	2	3	3	3	5	4	3	3	5	3	5	4	4	5	4	4	4	5	3	1	1	5	3
2.09167	3.66667	3.375	3.77917	2.75	1.66667	2.75	1.2	4.33333	4	3.33333	3	3.16667	4	3.16667	3.16667	4	3.16667	3.75	4.2	1997	1	2	0	1	0	4	4	4	4	5	4	3	5	4	3	4	4	3	3	2	4	3	3	4	4	5	4	3	1
3.26667	2.95833	2.83333	2.95625	3.25	2.66667	3.75	3.4	3.83333	3.16667	2.5	2.33333	4.16667	3.5	1.83333	1.83333	3.5	2	3.125	3.2	1998	0	2	1	3	0	4	4	3	1	4	4	3	3	3	4	2	5	1	3	3	3	1	1	1	3	4	3	4	3
3.16667	3.25	3.5	3.47917	2.5	3.66667	3.5	3	3	3.16667	3.66667	3.16667	2.5	4.16667	4.66667	2.66667	3.25	4.16667	2.5	4	1999	1	3	1	1	0	4	4	4	5	3	3	2	2	3	3	3	1	3	4	5	4	4	5	3	3	3	3	4	4
[truncated: 256 more rows]
[truncated: 63 more columns]

## Sheet: tags
Variable	Code	Label
Gender	0.0	Male
	1.0	Female
Grade	1.0	Freshman
	2.0	Sophomore
	3.0	Junior
Internship experience	0.0	Yes
	1.0	No
Academic discipline	1.0	Humanities and Social Sciences
	2.0	Science and Engineering
	3.0	Economics and Management
	4.0	Education
	5.0	Medicine
	6.0	Arts and Sports
Place of origin	0.0	Urban
	1.0	Rural
